# Supplementary material for: Solvent concentration at 50% protein unfolding may reform enzyme stability ranking and process window identification
Source: Nat Commun. 2024 Jun 26;15:5420. doi: 10.1038/s41467-024-49774-0 (PMC11208486; doi:10.1038/s41467-024-49774-0)
Supplement: Supplementary file 4 — Source Data [file 41467_2024_49774_MOESM4_ESM.zip]

Archive with 25 entries (25 files):
- Source/Fig2a.csv
- Source/Fig2b.csv
- Source/Fig4_data.csv
- Source/Fig4_fit_params.csv
- Source/Fig5_data.csv
- Source/Fig5_fit_params.csv
- Source/Fig6_data.csv
- Source/Fig6_fit_params.csv
- Source/Fig7_data.csv
- Source/SupFig13_data.csv
- Source/SupFig13_fit_params.csv
- Source/SupFig2.csv
- Source/SupFig3.csv
- Source/SupFig4.csv
- Source/SupFig6_data.csv
- Source/SupFig6_fit_params.csv
- Source/SupFig7_data.csv
- Source/SupFig7_fit_params.csv
- Source/SupFig8.csv
- Source/SupFig9.csv
- Source/SuppFig10_fit_params.csv
- Source/SuppFig11_fit_params.csv
- Source/SuppFig12.csv
- Source/SupplementaryTab5.csv
- Source/SupplementaryTab6.csv
