# Supplementary material for: Solvent concentration at 50% protein unfolding may reform enzyme stability ranking and process window identification
Source: Nat Commun. 2024 Jun 26;15:5420. doi: 10.1038/s41467-024-49774-0 (PMC11208486; doi:10.1038/s41467-024-49774-0)
Supplement: Supplementary file 4 — Source Data [file 41467_2024_49774_MOESM4_ESM.zip › Source/Fig2a.csv]

	Enzyme	Solvent	Concentration	Tm_norm	Tm_norm_delta
35	ChrOYE1	DMSO	0	0.0	0.0
36	ChrOYE1	DMSO	5	-1.3333333333333357	0.5773502691896263
37	ChrOYE1	DMSO	10	-2.6666666666666643	0.5773502691896263
38	ChrOYE1	DMSO	15	-3.333333333333336	0.5773502691896263
39	ChrOYE1	DMSO	20	-4.0	0.0
40	ChrOYE1	DMSO	25	-5.0	0.0
41	ChrOYE1	DMSO	30	-7.0	1.0
42	ChrOYE1	EtOH	0	0.0	0.0
43	ChrOYE1	EtOH	5	-3.0	0.0
44	ChrOYE1	EtOH	10	-8.666666666666664	1.154700538379251
45	ChrOYE1	EtOH	15	-11.333333333333336	1.5275252316519456
46	ChrOYE1	EtOH	20	-13.0	1.0
47	ChrOYE1	EtOH	25	-14.333333333333336	0.5773502691896247
48	ChrOYE1	EtOH	30
49	ChrOYE1	MeOH	0	0.0	0.8164965809277246
50	ChrOYE1	MeOH	5	-0.6666666666666643	1.154700538379251
51	ChrOYE1	MeOH	10	-6.333333333333329	1.6329931618554523
52	ChrOYE1	MeOH	15	-10.666666666666664	0.5773502691896247
53	ChrOYE1	MeOH	20	-9.666666666666664	1.154700538379251
54	ChrOYE1	MeOH	25	-11.333333333333329	0.8164965809277246
55	ChrOYE1	MeOH	30	-15.333333333333332	1.2909944487358054
56	ChrOYE1	iprop	0	0.0	0.8164965809277268
57	ChrOYE1	iprop	5	-4.666666666666671	0.8164965809277268
58	ChrOYE1	iprop	10	-9.666666666666671	1.2909944487358067
59	ChrOYE1	iprop	15	-11.333333333333336	0.5773502691896263
60	ChrOYE1	iprop	20	-13.333333333333336	0.5773502691896263
61	ChrOYE1	iprop	25
62	ChrOYE1	iprop	30
63	ChrOYE1	nprop	0	0.0	0.8164965809277246
64	ChrOYE1	nprop	5	-7.333333333333329	0.8164965809277257
65	ChrOYE1	nprop	10	-14.333333333333329	0.8164965809277257
66	ChrOYE1	nprop	15
67	ChrOYE1	nprop	20
68	ChrOYE1	nprop	25
69	ChrOYE1	nprop	30
210	OYE1	DMSO	0	0.0	0.0
211	OYE1	DMSO	5	-0.6666666666666643	0.5773502691896263
212	OYE1	DMSO	10	-1.6666666666666643	0.5773502691896263
213	OYE1	DMSO	15	-3.0	0.0
214	OYE1	DMSO	20	-4.333333333333336	0.5773502691896263
215	OYE1	DMSO	25	-5.666666666666664	0.5773502691896263
216	OYE1	DMSO	30	-7.666666666666664	0.5773502691896247
217	OYE1	EtOH	0	0.0	0.8164965809277268
218	OYE1	EtOH	5	-2.0	0.8164965809277257
219	OYE1	EtOH	10	-3.333333333333336	1.1547005383792517
220	OYE1	EtOH	15	-5.666666666666671	0.8164965809277268
221	OYE1	EtOH	20	-7.666666666666671	0.8164965809277268
222	OYE1	EtOH	25	-10.0	1.2909944487358054
223	OYE1	EtOH	30	-11.0	0.8164965809277268
224	OYE1	MeOH	0	0.0	0.0
225	OYE1	MeOH	5	-1.0	1.0
226	OYE1	MeOH	10	-3.0	1.0
227	OYE1	MeOH	15	-4.0	1.0
228	OYE1	MeOH	20	-5.666666666666664	0.5773502691896263
229	OYE1	MeOH	25	-8.333333333333336	1.1547005383792526
230	OYE1	MeOH	30	-11.333333333333336	2.0816659994661326
231	OYE1	iprop	0	0.0	0.0
232	OYE1	iprop	5	-1.0	1.0
233	OYE1	iprop	10	-3.666666666666664	2.081665999466132
234	OYE1	iprop	15	-7.666666666666664	0.5773502691896263
235	OYE1	iprop	20	-10.333333333333336	0.5773502691896263
236	OYE1	iprop	25	-11.333333333333336	0.5773502691896263
237	OYE1	iprop	30
238	OYE1	nprop	0	0.0	0.0
239	OYE1	nprop	5	-4.666666666666664	0.5773502691896263
240	OYE1	nprop	10	-10.333333333333336	0.5773502691896263
241	OYE1	nprop	15	-13.333333333333332	0.5773502691896263
242	OYE1	nprop	20	-14.0	0.0
243	OYE1	nprop	25	-14.666666666666668	0.5773502691896263
244	OYE1	nprop	30
245	PpXenB	DMSO	0	0.0	0.0
246	PpXenB	DMSO	5	-2.6666666666666643	0.5773502691896263
247	PpXenB	DMSO	10	-3.333333333333336	0.5773502691896263
248	PpXenB	DMSO	15	-5.0	1.0
249	PpXenB	DMSO	20	-6.0	0.0
250	PpXenB	DMSO	25	-6.666666666666664	0.5773502691896263
251	PpXenB	DMSO	30	-9.0	0.0
252	PpXenB	EtOH	0	0.0	0.0
253	PpXenB	EtOH	5	-3.0	2.0
254	PpXenB	EtOH	10	-5.666666666666664	0.5773502691896263
255	PpXenB	EtOH	15	-7.666666666666664	0.5773502691896263
256	PpXenB	EtOH	20	-9.0	0.0
257	PpXenB	EtOH	25	-9.666666666666664	0.5773502691896263
258	PpXenB	EtOH	30	-11.666666666666664	0.5773502691896263
259	PpXenB	MeOH	0	0.0	0.0
260	PpXenB	MeOH	5	-2.6666666666666643	2.0816659994661326
261	PpXenB	MeOH	10	-4.666666666666664	1.154700538379251
262	PpXenB	MeOH	15	-5.666666666666664	0.5773502691896263
263	PpXenB	MeOH	20	-6.666666666666664	0.5773502691896263
264	PpXenB	MeOH	25	-10.666666666666664	2.309401076758502
265	PpXenB	MeOH	30	-9.333333333333336	0.5773502691896263
266	PpXenB	iprop	0	0.0	0.0
267	PpXenB	iprop	5	-4.0	2.0
268	PpXenB	iprop	10	-6.333333333333336	2.0816659994661326
269	PpXenB	iprop	15	-11.0	2.6457513110645907
270	PpXenB	iprop	20	-12.666666666666664	0.5773502691896247
271	PpXenB	iprop	25	-14.666666666666668	1.1547005383792517
272	PpXenB	iprop	30	-14.666666666666668	1.5275252316519463
273	PpXenB	nprop	0	0.0	0.8164965809277268
274	PpXenB	nprop	5	-7.0	0.8164965809277268
275	PpXenB	nprop	10	-11.666666666666664	1.1547005383792517
276	PpXenB	nprop	15	-13.999999999999996	0.8164965809277263
277	PpXenB	nprop	20	-14.999999999999996	0.8164965809277268
278	PpXenB	nprop	25	-14.999999999999996	0.8164965809277263
279	PpXenB	nprop	30
316	TsOYE	DMSO	5	-3.0	3.0
317	TsOYE	DMSO	10	-5.333333333333329	3.055050463303893
318	TsOYE	DMSO	15	-8.0	3.0
319	TsOYE	DMSO	20	-10.0	3.0
320	TsOYE	DMSO	25	-14.333333333333329	3.366501646120692
321	TsOYE	DMSO	30	-14.666666666666671	3.055050463303893
323	TsOYE	EtOH	5
324	TsOYE	EtOH	10	-6.333333333333329	3.366501646120692
325	TsOYE	EtOH	15	-13.333333333333329	3.651483716701108
326	TsOYE	EtOH	20	-24.33333333333333	3.651483716701108
327	TsOYE	EtOH	25	-28.333333333333336	3.651483716701107
328	TsOYE	EtOH	30	-35.666666666666664	4.39696865275764
330	TsOYE	MeOH	5
331	TsOYE	MeOH	10	-4.0	3.1622776601683795
332	TsOYE	MeOH	15	-8.0	3.0
333	TsOYE	MeOH	20	-10.666666666666671	3.366501646120692
334	TsOYE	MeOH	25	-17.0	3.1622776601683795
335	TsOYE	MeOH	30	-23.33333333333333	4.618802153517006
337	TsOYE	iprop	5	-9.0	3.4641016151377544
338	TsOYE	iprop	10	-15.0	3.4641016151377544
339	TsOYE	iprop	15	-20.33333333333333	3.055050463303893
340	TsOYE	iprop	20	-28.0	3.4641016151377544
341	TsOYE	iprop	25	-34.666666666666664	3.055050463303893
342	TsOYE	iprop	30	-39.333333333333336	3.055050463303893
344	TsOYE	nprop	5	-5.333333333333329	3.055050463303893
345	TsOYE	nprop	10	-20.0	3.4641016151377544
346	TsOYE	nprop	15	-34.333333333333336	3.785938897200182
347	TsOYE	nprop	20	-43.0	3.1622776601683795
348	TsOYE	nprop	25	-46.0	3.1622776601683795
349	TsOYE	nprop	30	-47.333333333333336	3.214550253664318
