# Supplementary material for: Solvent concentration at 50% protein unfolding may reform enzyme stability ranking and process window identification
Source: Nat Commun. 2024 Jun 26;15:5420. doi: 10.1038/s41467-024-49774-0 (PMC11208486; doi:10.1038/s41467-024-49774-0)
Supplement: Supplementary file 4 — Source Data [file 41467_2024_49774_MOESM4_ESM.zip › Source/Fig2b.csv]

	Enzyme	Solvent	Concentration	Act_rel	Act_rel_delta
0	ChrOYE1	EtOH	0.0	1.0	0.6663309051000609
3	ChrOYE1	EtOH	5.0	1.1473126829636673	0.7804771490975294
4	ChrOYE1	EtOH	10.0	1.2028181402229103	0.7626830101362011
5	ChrOYE1	EtOH	15.0	1.0679347705374636	0.754889742943797
6	ChrOYE1	EtOH	20.0	0.9371826593755136	0.7999788648066138
7	ChrOYE1	EtOH	25.0	0.5818855419278319	0.6721297609536288
8	ChrOYE1	EtOH	30.0	0.3241394321962745	0.6163781544151989
9	ChrOYE1	EtOH	35.0	0.2971974075242209	0.6051856225494737
10	ChrOYE1	EtOH	40.0	0.2346910218423634	0.6386150300065527
11	ChrOYE1	EtOH	45.0	0.0860101371311294	0.6435844299150362
60	ChrOYE1	MeOH	0.0	1.0	0.2768066805717754
63	ChrOYE1	MeOH	5.0	1.073565731099874	0.2852699496181428
64	ChrOYE1	MeOH	10.0	1.0722419942285073	0.1971146960142928
65	ChrOYE1	MeOH	15.0	1.1723656690733466	0.2953430412747078
66	ChrOYE1	MeOH	20.0	1.0553132906963991	0.207863167060004
67	ChrOYE1	MeOH	25.0	0.559380944996842	0.2169897178444394
68	ChrOYE1	MeOH	30.0	0.23458886623828	0.2519739370556015
69	ChrOYE1	MeOH	35.0	0.1163829457305702	0.265619932952758
70	ChrOYE1	MeOH	40.0	0.1361255356406697	0.2595604231493252
71	ChrOYE1	MeOH	45.0	0.0544093675185224	0.2704375726431172
408	OYE1	EtOH	0.0	1.0	0.1229050476808933
411	OYE1	EtOH	5.0	1.3901155024750529	0.2652949088575612
412	OYE1	EtOH	10.0	1.3630077787381163	0.1397624074704597
413	OYE1	EtOH	15.0	1.6225276255919774	0.1437857414539621
414	OYE1	EtOH	20.0	1.7991314099587856	0.1415048704717641
415	OYE1	EtOH	25.0	1.3625791981256752	0.1956137858128078
416	OYE1	EtOH	30.0	0.7463088494753459	0.2696852998573914
417	OYE1	EtOH	35.0	0.3473431573533717	0.2271840496416554
418	OYE1	EtOH	40.0	0.0927877025936265	0.141478841572828
419	OYE1	EtOH	45.0	0.0523868368607899	0.1416520370348322
468	OYE1	MeOH	0.0	1.0	0.1451641804709508
471	OYE1	MeOH	5.0	0.8839113159758483	0.5305932804364422
472	OYE1	MeOH	10.0	1.2725821359549618	0.1356804784629034
473	OYE1	MeOH	15.0	1.4035075083726456	0.1560024779458298
474	OYE1	MeOH	20.0	1.5476910703782392	0.1902790423582063
475	OYE1	MeOH	25.0	1.294369020610513	0.264579591569926
476	OYE1	MeOH	30.0	0.8196970242596657	0.1584910710275832
477	OYE1	MeOH	35.0	0.1109030453623342	0.1524202309913
478	OYE1	MeOH	40.0	0.09892926164668	0.163637611015473
479	OYE1	MeOH	45.0	0.045362334497701	0.1427235670548662
528	PpXenB	EtOH	0.0	1.0	0.123919799484039
531	PpXenB	EtOH	5.0	0.9684891788340064	0.0894546006412309
532	PpXenB	EtOH	10.0	1.3319643781712744	0.1128664330378119
533	PpXenB	EtOH	15.0	1.3607538573055813	0.0941219359492553
534	PpXenB	EtOH	20.0	1.2875737806772292	0.1018697245899101
535	PpXenB	EtOH	25.0	1.0161872217044632	0.0878213747767582
536	PpXenB	EtOH	30.0	0.563266024645335	0.1222751638385086
537	PpXenB	EtOH	35.0	0.2680811846329086	0.1112109956723202
538	PpXenB	EtOH	40.0	0.1113182147664905	0.1321723591295269
539	PpXenB	EtOH	45.0	0.0	0.1361028544618567
588	PpXenB	MeOH	0.0	1.0	0.3278236963580829
591	PpXenB	MeOH	5.0	0.7472397610759913	0.2426629369424703
592	PpXenB	MeOH	10.0	0.7524988921167958	0.2482876597203109
593	PpXenB	MeOH	15.0	0.958406087486791	0.2356017332918103
594	PpXenB	MeOH	20.0	0.9571069287204994	0.2335698772227558
595	PpXenB	MeOH	25.0	0.8458943931640769	0.2366643375541794
596	PpXenB	MeOH	30.0	0.494500354143862	0.2614388645920482
597	PpXenB	MeOH	35.0	0.1808122204251998	0.300119168009803
598	PpXenB	MeOH	40.0	0.0482696190018067	0.3203714861143383
599	PpXenB	MeOH	45.0	0.0115390296836945	0.3263446494295098
648	TsOYE	EtOH	0.0	1.0	0.0319027209357145
651	TsOYE	EtOH	5.0	1.043352388121731	0.0675615583609925
652	TsOYE	EtOH	10.0	1.1444227496922224	0.0680526911223502
653	TsOYE	EtOH	15.0	1.286624793181052	0.0462580193680874
654	TsOYE	EtOH	20.0	1.2023242136959231	0.02443332984502
655	TsOYE	EtOH	25.0	1.2996040054263018	0.0252016862379481
656	TsOYE	EtOH	30.0	1.059375661624597	0.0498238496251301
657	TsOYE	EtOH	35.0	1.0066307527033491	0.0441709571867893
658	TsOYE	EtOH	40.0	0.6208928305378469	0.038767107586766
659	TsOYE	EtOH	45.0	0.5065703733327059	0.0385226173921315
708	TsOYE	MeOH	0.0	1.0	0.1002449343690595
711	TsOYE	MeOH	5.0	0.93731945192551	0.0926485626026531
712	TsOYE	MeOH	10.0	0.9190508196746756	0.0753659685915047
713	TsOYE	MeOH	15.0	0.8965119004562111	0.0854365974657472
714	TsOYE	MeOH	20.0	0.9024772631667184	0.0726518611527137
715	TsOYE	MeOH	25.0	0.8146856891833367	0.073595282003549
716	TsOYE	MeOH	30.0	0.6766037636269653	0.0820397737243937
717	TsOYE	MeOH	35.0	0.6136888232107404	0.0879359187144762
718	TsOYE	MeOH	40.0	0.4781153613910797	0.0827032074583249
719	TsOYE	MeOH	45.0	0.3847340733508326	0.0844712596077963
35	ChrOYE1	DMSO	0.0	1.0	0.0359772673214611
36	ChrOYE1	DMSO	5.0	1.157414489149163	0.0265848931404287
37	ChrOYE1	DMSO	10.0	1.1889021925688574	0.059260064653093
38	ChrOYE1	DMSO	15.0	1.1756154759215918	0.0323620115585945
39	ChrOYE1	DMSO	20.0	1.080846286554366	0.0446579071424263
40	ChrOYE1	DMSO	25.0	0.9224470211442256	0.0366937084089782
41	ChrOYE1	DMSO	30.0	0.7023639435853323	0.0490196204398452
56	ChrOYE1	iprop	0.0	1.0	0.1840822106217011
57	ChrOYE1	iprop	5.0	1.0956300759723978	0.1846236033641799
58	ChrOYE1	iprop	10.0	1.1802824093292197	0.138298526288628
59	ChrOYE1	iprop	15.0	1.103445558124445	0.1859046141014394
60	ChrOYE1	iprop	20.0	0.9757280061929408	0.1329288230453882
61	ChrOYE1	iprop	25.0	0.8339748134586928	0.1437521122358231
62	ChrOYE1	iprop	30.0	0.7247743019666528	0.1664813519092304
63	ChrOYE1	nprop	0.0	1.0	0.3169090735566713
64	ChrOYE1	nprop	5.0	1.178304207519894	0.2330121532464432
65	ChrOYE1	nprop	10.0	1.0996364616105598	0.2575876932126921
66	ChrOYE1	nprop	15.0	0.9721156209308968	0.230446953418015
67	ChrOYE1	nprop	20.0	0.6637300427880792	0.2607115451287619
68	ChrOYE1	nprop	25.0	0.5187327599761253	0.2685839025297348
69	ChrOYE1	nprop	30.0	0.4128620309606787	0.2707111976279756
210	OYE1	DMSO	0.0	1.0	0.1274895977242172
211	OYE1	DMSO	5.0	1.0924013251415672	0.1517899710870411
212	OYE1	DMSO	10.0	1.0317654653266437	0.0993681564334949
213	OYE1	DMSO	15.0	1.0003438792139343	0.1384659654742581
214	OYE1	DMSO	20.0	1.0533442630615657	0.1015161782213883
215	OYE1	DMSO	25.0	1.0041518136234986	0.1355135243876837
216	OYE1	DMSO	30.0	1.0079167631313215	0.1085483068947427
231	OYE1	iprop	0.0	1.0	0.0507449924729466
232	OYE1	iprop	5.0	1.2617331848770796	0.0763818964325361
233	OYE1	iprop	10.0	1.3943357751333614	0.0795023483579511
234	OYE1	iprop	15.0	1.5284181991586308	0.064745580323092
235	OYE1	iprop	20.0	1.4760440002286022	0.0876452892959898
236	OYE1	iprop	25.0	1.6404024207502603	0.0857397341314909
237	OYE1	iprop	30.0	1.6825312736987212	0.0728837675240138
238	OYE1	nprop	0.0	1.0	0.0373131723256226
239	OYE1	nprop	5.0	1.2177740021763246	0.0528546348258597
240	OYE1	nprop	10.0	1.4038607759189814	0.1541004418651433
241	OYE1	nprop	15.0	1.384996638382538	0.1374265304217633
242	OYE1	nprop	20.0	1.4270817366282749	0.1169421091915521
243	OYE1	nprop	25.0	1.4096256083920544	0.1009791660470407
244	OYE1	nprop	30.0	1.507058258424153	0.1082479021058699
245	PpXenB	DMSO	0.0	1.0	0.0641090955521134
246	PpXenB	DMSO	5.0	0.9438523600777826	0.0521219735985513
247	PpXenB	DMSO	10.0	0.854183388946225	0.0716568597920221
248	PpXenB	DMSO	15.0	0.697143937517725	0.0574188188881209
249	PpXenB	DMSO	20.0	0.5439017358878544	0.0533566288018308
250	PpXenB	DMSO	25.0	0.4139946827252634	0.1209629843411168
251	PpXenB	DMSO	30.0	0.3603265366072413	0.0606078541897582
266	PpXenB	iprop	0.0	1.0	0.0408517608023336
267	PpXenB	iprop	5.0	1.1490939864595775	0.0509856993266384
268	PpXenB	iprop	10.0	1.0766129032258065	0.0459970831646729
269	PpXenB	iprop	15.0	1.1467471695966318	0.0664229288968893
270	PpXenB	iprop	20.0	1.0376059623371452	0.0734695331911698
271	PpXenB	iprop	25.0	0.9129046481197016	0.0765479105156206
272	PpXenB	iprop	30.0	0.6703362348523638	0.0782625808476121
273	PpXenB	nprop	0.0	1.0	0.1018261700988813
274	PpXenB	nprop	5.0	1.170594292050585	0.0778963922747344
275	PpXenB	nprop	10.0	1.1545053726535892	0.1232395035991357
276	PpXenB	nprop	15.0	1.0181482165958236	0.0885009307433156
277	PpXenB	nprop	20.0	0.8198906988409854	0.0822445302464562
278	PpXenB	nprop	25.0	0.5719196346067533	0.1172966386791695
279	PpXenB	nprop	30.0	0.4357156057765926	0.0925313365592181
315	TsOYE	DMSO	0.0	1.0	0.1919691019889212
316	TsOYE	DMSO	5.0	1.36934242026593	0.2288172296060724
317	TsOYE	DMSO	10.0	1.6727951724494747	0.1670050979337572
318	TsOYE	DMSO	15.0	1.7903044498690113	0.2123604258283048
319	TsOYE	DMSO	20.0	1.653238513167116	0.2138855480822376
320	TsOYE	DMSO	25.0	1.3534873220358117	0.1881344077155655
321	TsOYE	DMSO	30.0	1.4029904098056096	0.2067477508309225
336	TsOYE	iprop	0.0	1.0	0.1652788237564584
337	TsOYE	iprop	5.0	1.4101708190506856	0.2330797101088605
338	TsOYE	iprop	10.0	1.404256274239224	0.1266708181396955
339	TsOYE	iprop	15.0	1.4810308118219693	0.2561553776664382
340	TsOYE	iprop	20.0	1.8812493760008175	0.2810555263617083
341	TsOYE	iprop	25.0	1.4931803177694067	0.1924062079284735
342	TsOYE	iprop	30.0	1.5707504784961177	0.157471301139786
343	TsOYE	nprop	0.0	1.0	0.1663007414139384
344	TsOYE	nprop	5.0	1.1807871311064506	0.1263058562818139
345	TsOYE	nprop	10.0	1.2555877231752208	0.1312034079840203
346	TsOYE	nprop	15.0	1.2965534834466943	0.1439632411786378
347	TsOYE	nprop	20.0	1.428984376622182	0.1711922188940049
348	TsOYE	nprop	25.0	1.1597443662995408	0.1648761837413905
349	TsOYE	nprop	30.0	0.8678761164322815	0.1303268405555706
