# Supplementary material for: Solvent concentration at 50% protein unfolding may reform enzyme stability ranking and process window identification
Source: Nat Commun. 2024 Jun 26;15:5420. doi: 10.1038/s41467-024-49774-0 (PMC11208486; doi:10.1038/s41467-024-49774-0)
Supplement: Supplementary file 4 — Source Data [file 41467_2024_49774_MOESM4_ESM.zip › Source/Fig4_data.csv]

	Enzyme	Solvent	Concentration	Temperature	FU	Activity_mean	Activity_std
576	PpXenB	EtOH	2.5	25.0	0.7270557455940416
577	PpXenB	EtOH	5.0	25.0	0.7192440343162484	0.8837260660982453	0.016231959018139
578	PpXenB	EtOH	7.5	25.0	0.7097980212236457
579	PpXenB	EtOH	10.0	25.0	0.7131741819146402	1.2153895632798215	0.0592384355186765
580	PpXenB	EtOH	12.5	25.0	0.7202351472342469
581	PpXenB	EtOH	15.0	25.0	0.7363181023000824	1.2416593592635092	0.0122975727885935
582	PpXenB	EtOH	17.5	25.0	0.7120017596341811
583	PpXenB	EtOH	20.0	25.0	0.7164649834236234	1.17488407395428	0.0414592671978511
584	PpXenB	EtOH	22.5	25.0	0.7783534866426063
585	PpXenB	EtOH	25.0	25.0	0.8190780957877769	0.9272495299713702	0.0052038242701711
586	PpXenB	EtOH	27.5	25.0	0.8804165156206492
587	PpXenB	EtOH	30.0	25.0		0.5139684355853136	0.0695442578263288
588	PpXenB	EtOH	32.5	25.0	0.8351989919986443
589	PpXenB	EtOH	35.0	25.0		0.2446184592127517	0.0219118836760744
590	PpXenB	EtOH	37.5	25.0
591	PpXenB	EtOH	40.0	25.0		0.101575536588965	0.0557112109616329
624	PpXenB	EtOH	2.5	30.0	0.7305668577264791
625	PpXenB	EtOH	5.0	30.0	0.7238993728429268	0.8238698870660673	0.1402501480185934
626	PpXenB	EtOH	7.5	30.0	0.7139708447442236
627	PpXenB	EtOH	10.0	30.0	0.7190011479704838	1.103657681647911	0.1390907319413908
628	PpXenB	EtOH	12.5	30.0	0.7259606194893583
629	PpXenB	EtOH	15.0	30.0	0.7438837017715582	1.2113951040123678	0.1591646449658548
630	PpXenB	EtOH	17.5	30.0	0.7241634817797709
631	PpXenB	EtOH	20.0	30.0	0.7326245277981251	1.0643420446194212	0.099426330206386
632	PpXenB	EtOH	22.5	30.0	0.7917780066061647
633	PpXenB	EtOH	25.0	30.0	0.8351618807951617	0.7668526811040731	0.0275974337037667
634	PpXenB	EtOH	27.5	30.0	0.8916264702434041
635	PpXenB	EtOH	30.0	30.0		0.4083226397617614	0.044914598242569
636	PpXenB	EtOH	32.5	30.0	0.8500719561524436
637	PpXenB	EtOH	35.0	30.0		0.1057456046095215	0.0321561489855048
638	PpXenB	EtOH	37.5	30.0
639	PpXenB	EtOH	40.0	30.0		0.0597716053716763	0.0468344804679916
672	PpXenB	EtOH	2.5	35.0	0.7359734986287122
673	PpXenB	EtOH	5.0	35.0	0.7328461903328292	0.6860873165953775	0.0341115082815241
674	PpXenB	EtOH	7.5	35.0	0.7251160474563725
675	PpXenB	EtOH	10.0	35.0	0.7391004375490213	0.967437265387877	0.0540238710756039
676	PpXenB	EtOH	12.5	35.0	0.7590012173661259
677	PpXenB	EtOH	15.0	35.0	0.794726498624741	0.9699668739366448	0.1064010725692083
678	PpXenB	EtOH	17.5	35.0	0.799086432443025
679	PpXenB	EtOH	20.0	35.0	0.8171170746836256	0.5208546520077416	0.1120696632875827
680	PpXenB	EtOH	22.5	35.0	0.8361484756748069
681	PpXenB	EtOH	25.0	35.0	0.8612495346472149	0.1222776919754854	0.0510271552458274
682	PpXenB	EtOH	27.5	35.0	0.9121261160556248
683	PpXenB	EtOH	30.0	35.0		0.0306739934260055	0.0117350987803482
684	PpXenB	EtOH	32.5	35.0	0.8642958709725928
685	PpXenB	EtOH	35.0	35.0		0.0186035778310968	0.0146404063511909
686	PpXenB	EtOH	37.5	35.0
687	PpXenB	EtOH	40.0	35.0		0.0074266347719734	0.0112891859958867
720	PpXenB	EtOH	2.5	40.0	0.7604280804372628
721	PpXenB	EtOH	5.0	40.0	0.7879186127683566	0.338223459330745	0.0372609645641927
722	PpXenB	EtOH	7.5	40.0	0.8024389959670151
723	PpXenB	EtOH	10.0	40.0	0.8331723057233905	0.333916864799181	0.1234126306881401
724	PpXenB	EtOH	12.5	40.0	0.8472504745323022
725	PpXenB	EtOH	15.0	40.0	0.8687837963428532	0.1265117274316911	0.0735376026228108
726	PpXenB	EtOH	17.5	40.0	0.8750658840403691
727	PpXenB	EtOH	20.0	40.0	0.8837625188168644	0.0249660128311476	0.0071901524329969
728	PpXenB	EtOH	22.5	40.0	0.882885430879542
729	PpXenB	EtOH	25.0	40.0	0.8879989799215153	0.0357929650561895	0.0193001288369476
730	PpXenB	EtOH	27.5	40.0	0.9340623563762604
731	PpXenB	EtOH	30.0	40.0		0.0420302000830729	0.0253324851104858
732	PpXenB	EtOH	32.5	40.0	0.8752155810864132
733	PpXenB	EtOH	35.0	40.0		0.0199181775493541	0.0044457183248461
734	PpXenB	EtOH	37.5	40.0
735	PpXenB	EtOH	40.0	40.0		0.0197332230435387	0.015647282364844
768	PpXenB	EtOH	2.5	45.0	0.8580442541384792
769	PpXenB	EtOH	5.0	45.0	0.8661773509838198	0.1592202204216664	0.0446639124045085
770	PpXenB	EtOH	7.5	45.0	0.8660142759021993
771	PpXenB	EtOH	10.0	45.0	0.878404389776517	0.1292661268413731	0.0376724366782674
772	PpXenB	EtOH	12.5	45.0	0.8808617161722646
773	PpXenB	EtOH	15.0	45.0	0.8911250210315464	0.0799999374000134	0.0275913507710688
774	PpXenB	EtOH	17.5	45.0	0.8940149229821396
775	PpXenB	EtOH	20.0	45.0	0.900143595771907	0.0359580013844556	0.015123181857291
776	PpXenB	EtOH	22.5	45.0	0.8971776772047314
777	PpXenB	EtOH	25.0	45.0	0.9006560122000451	0.0413046093294892	0.0175020406670187
778	PpXenB	EtOH	27.5	45.0	0.9426822313132184
779	PpXenB	EtOH	30.0	45.0		0.0404538186027384	0.0379485181065099
780	PpXenB	EtOH	32.5	45.0	0.8866872952237952
781	PpXenB	EtOH	35.0	45.0		0.0317837204608981	0.0069632664804729
782	PpXenB	EtOH	37.5	45.0	0.9169301401881454
783	PpXenB	EtOH	40.0	45.0		0.0343844653580565	0.0054877786368974
816	PpXenB	EtOH	2.5	50.0	0.8774025168653704
817	PpXenB	EtOH	5.0	50.0	0.8801484236979766
818	PpXenB	EtOH	7.5	50.0	0.8783232056169729
819	PpXenB	EtOH	10.0	50.0	0.8893463498159722
820	PpXenB	EtOH	12.5	50.0	0.8914855831179678
821	PpXenB	EtOH	15.0	50.0	0.9020091676506222
822	PpXenB	EtOH	17.5	50.0	0.9041406091278964
823	PpXenB	EtOH	20.0	50.0	0.9109179778419552
824	PpXenB	EtOH	22.5	50.0	0.9077394464878014
825	PpXenB	EtOH	25.0	50.0	0.9106331269297904
826	PpXenB	EtOH	27.5	50.0	0.9553270088519958
827	PpXenB	EtOH	30.0	50.0	0.9081613271400456
828	PpXenB	EtOH	32.5	50.0	0.8963144745353053
829	PpXenB	EtOH	35.0	50.0
830	PpXenB	EtOH	37.5	50.0	0.9259395127086216
831	PpXenB	EtOH	40.0	50.0
864	PpXenB	EtOH	2.5	60.0	0.8949043822739442
865	PpXenB	EtOH	5.0	60.0	0.8984491718424904
866	PpXenB	EtOH	7.5	60.0	0.8960393656173409
867	PpXenB	EtOH	10.0	60.0	0.9076675925689724
868	PpXenB	EtOH	12.5	60.0	0.9101013880716866
869	PpXenB	EtOH	15.0	60.0	0.9224496072069426
870	PpXenB	EtOH	17.5	60.0	0.9210853463558232
871	PpXenB	EtOH	20.0	60.0	0.9264509812773394
872	PpXenB	EtOH	22.5	60.0	0.9245047778148188
873	PpXenB	EtOH	25.0	60.0	0.9262377748841544
874	PpXenB	EtOH	27.5	60.0	0.9718282044074232
875	PpXenB	EtOH	30.0	60.0	0.9214492991505162
876	PpXenB	EtOH	32.5	60.0	0.911359916083978
877	PpXenB	EtOH	35.0	60.0	0.9027478330906866
878	PpXenB	EtOH	37.5	60.0	0.937542983240769
879	PpXenB	EtOH	40.0	60.0	0.9309891837324108
912	PpXenB	EtOH	2.5	70.0	0.9132266466446972
913	PpXenB	EtOH	5.0	70.0	0.9151208893449504
914	PpXenB	EtOH	7.5	70.0	0.9103133457560928
915	PpXenB	EtOH	10.0	70.0	0.9233659515704156
916	PpXenB	EtOH	12.5	70.0	0.9245172053857658
917	PpXenB	EtOH	15.0	70.0	0.9414542641155323
918	PpXenB	EtOH	17.5	70.0	0.9323599929281908
919	PpXenB	EtOH	20.0	70.0	0.9366293139071996
920	PpXenB	EtOH	22.5	70.0	0.9347172494571936
921	PpXenB	EtOH	25.0	70.0	0.9359132080263054
922	PpXenB	EtOH	27.5	70.0	0.9905497238157526
923	PpXenB	EtOH	30.0	70.0	0.929488242019023
924	PpXenB	EtOH	32.5	70.0	0.9216390062941232
925	PpXenB	EtOH	35.0	70.0	0.9078981792268588
926	PpXenB	EtOH	37.5	70.0	0.9428233470264552
927	PpXenB	EtOH	40.0	70.0	0.932415247194202
960	PpXenB	EtOH	2.5	80.0	0.9310759592681774
961	PpXenB	EtOH	5.0	80.0	0.9318214048758934
962	PpXenB	EtOH	7.5	80.0	0.9246918165932656
963	PpXenB	EtOH	10.0	80.0	0.9371112720683216
964	PpXenB	EtOH	12.5	80.0	0.9385308602314592
965	PpXenB	EtOH	15.0	80.0	0.9589177242779492
966	PpXenB	EtOH	17.5	80.0	0.949662303735228
967	PpXenB	EtOH	20.0	80.0	0.9551222611753722
968	PpXenB	EtOH	22.5	80.0	0.9511845059538904
969	PpXenB	EtOH	25.0	80.0	0.9457327915345004
970	PpXenB	EtOH	27.5	80.0	1.016800812108722
971	PpXenB	EtOH	30.0	80.0	0.9306345260214928
972	PpXenB	EtOH	32.5	80.0	0.9335203459599274
973	PpXenB	EtOH	35.0	80.0	0.9209945885758252
974	PpXenB	EtOH	37.5	80.0	1.153388760174687
975	PpXenB	EtOH	40.0	80.0	0.9285873792803148
1024	ChrOYE1	EtOH	2.5	25.0	0.5918893463412689
1025	ChrOYE1	EtOH	5.0	25.0	0.5959432983244706	0.5511822114170852	0.2970515087561232
1026	ChrOYE1	EtOH	7.5	25.0	0.5987649743116603
1027	ChrOYE1	EtOH	10.0	25.0	0.5981658504186298	0.5778476716112831	0.2844405260184682
1028	ChrOYE1	EtOH	12.5	25.0	0.6074030621226494
1029	ChrOYE1	EtOH	15.0	25.0	0.6154595950452026	0.5130481491353627	0.2829275189671179
1030	ChrOYE1	EtOH	17.5	25.0	0.6115730100292315
1031	ChrOYE1	EtOH	20.0	25.0	0.6188040030111875	0.4502333307795385	0.3102624312220335
1032	ChrOYE1	EtOH	22.5	25.0	0.6251753365520746
1033	ChrOYE1	EtOH	25.0	25.0	0.6438425820192757	0.2795445082703475	0.2099295358762738
1034	ChrOYE1	EtOH	27.5	25.0	0.748052701136051
1035	ChrOYE1	EtOH	30.0	25.0	0.8693250581334335	0.1557203120808512	0.1142101727775361
1036	ChrOYE1	EtOH	32.5	25.0	0.8655563127168424
1037	ChrOYE1	EtOH	35.0	25.0	0.8701732602996047	0.1427770534911905	0.0893606495876286
1038	ChrOYE1	EtOH	37.5	25.0	0.9088999188216302
1039	ChrOYE1	EtOH	40.0	25.0	0.911377599747093	0.1127482667450873	0.1134897474372199
1072	ChrOYE1	EtOH	2.5	30.0	0.6036816065332732
1073	ChrOYE1	EtOH	5.0	30.0	0.609614050431742	0.8113385079335881	0.0491100042271943
1074	ChrOYE1	EtOH	7.5	30.0	0.6148803089342113
1075	ChrOYE1	EtOH	10.0	30.0	0.6172787711993202	0.9456666973264332	0.0696355804662599
1076	ChrOYE1	EtOH	12.5	30.0	0.6302162315180533
1077	ChrOYE1	EtOH	15.0	30.0	0.641967227590786	0.9199423710214422	0.0447150196832456
1078	ChrOYE1	EtOH	17.5	30.0	0.6434842354601844
1079	ChrOYE1	EtOH	20.0	30.0	0.655609260052468	0.7247029719557041	0.0334461134602723
1080	ChrOYE1	EtOH	22.5	30.0	0.6594181343372444
1081	ChrOYE1	EtOH	25.0	30.0	0.7065484627811995	0.4093377554532948	0.0224748964566642
1082	ChrOYE1	EtOH	27.5	30.0	0.7877792203437192
1083	ChrOYE1	EtOH	30.0	30.0	0.8865352785120015	0.3745307401857982	0.120553937001978
1084	ChrOYE1	EtOH	32.5	30.0	0.8901723389964434
1085	ChrOYE1	EtOH	35.0	30.0	0.8869114220739995	0.1303758538762658	0.0481074423179283
1086	ChrOYE1	EtOH	37.5	30.0	0.9230090057776308
1087	ChrOYE1	EtOH	40.0	30.0	0.9259202248711628	0.1131942916494961	0.0973201486065063
1120	ChrOYE1	EtOH	2.5	35.0	0.6294906575480715
1121	ChrOYE1	EtOH	5.0	35.0	0.6402608915114638	0.7318671136021164	0.0485360884101854
1122	ChrOYE1	EtOH	7.5	35.0	0.6492730259249309
1123	ChrOYE1	EtOH	10.0	35.0	0.6575287888055179	0.7428811544234254	0.0405022790592929
1124	ChrOYE1	EtOH	12.5	35.0	0.6790031110292863
1125	ChrOYE1	EtOH	15.0	35.0	0.6983863650615695	0.6049868998857622	0.0958080227118827
1126	ChrOYE1	EtOH	17.5	35.0	0.7230567779097824
1127	ChrOYE1	EtOH	20.0	35.0	0.7674710575378538	0.3151091256482033	0.0717398632255024
1128	ChrOYE1	EtOH	22.5	35.0	0.7513934695886079
1129	ChrOYE1	EtOH	25.0	35.0	0.8704398071518376	0.1107785012581529	0.0320903472165855
1130	ChrOYE1	EtOH	27.5	35.0	0.8936773948979597
1131	ChrOYE1	EtOH	30.0	35.0	0.9222123535664573	0.0369880557091507	0.0144951019529208
1132	ChrOYE1	EtOH	32.5	35.0	0.9327978184763408
1133	ChrOYE1	EtOH	35.0	35.0	0.9035016491307823	0.0481301419575626	0.0073492284256722
1134	ChrOYE1	EtOH	37.5	35.0	0.9380533439813978
1135	ChrOYE1	EtOH	40.0	35.0	0.9353254878197816	0.0354451083125596	0.0136632575822018
1168	ChrOYE1	EtOH	2.5	40.0	0.6745930544236476
1169	ChrOYE1	EtOH	5.0	40.0	0.6902469908290413	0.3877941123432163	0.036119670157422
1170	ChrOYE1	EtOH	7.5	40.0	0.7073354817448869
1171	ChrOYE1	EtOH	10.0	40.0	0.7294789282501158	0.2794676810140855	0.0814207374704172
1172	ChrOYE1	EtOH	12.5	40.0	0.7827734177482537
1173	ChrOYE1	EtOH	15.0	40.0	0.835666498921516	0.1665422847615057	0.03069382499112
1174	ChrOYE1	EtOH	17.5	40.0	0.8867706841524736
1175	ChrOYE1	EtOH	20.0	40.0	0.9089091829245716	0.0751221179908733	0.0421115034503652
1176	ChrOYE1	EtOH	22.5	40.0	0.9042439453609724
1177	ChrOYE1	EtOH	25.0	40.0	0.9229478443167404	0.0723499344940935	0.0173638431952547
1178	ChrOYE1	EtOH	27.5	40.0	0.9196222042784644
1179	ChrOYE1	EtOH	30.0	40.0	0.9405553117110036	0.0416254342607307	0.0162255691396393
1180	ChrOYE1	EtOH	32.5	40.0	0.9466612032124015
1181	ChrOYE1	EtOH	35.0	40.0	0.918220314878434	0.0481578851334351	0.0095705648434724
1182	ChrOYE1	EtOH	37.5	40.0	0.9525267818673352
1183	ChrOYE1	EtOH	40.0	40.0	0.9504775275605912	0.0481536169525316	0.0222637661578354
1216	ChrOYE1	EtOH	2.5	45.0	0.7391749587830778
1217	ChrOYE1	EtOH	5.0	45.0	0.7708233562551415	0.5263968849108495	0.1001419722373676
1218	ChrOYE1	EtOH	7.5	45.0	0.8205574745357266
1219	ChrOYE1	EtOH	10.0	45.0	0.8752888598567368	0.4674575748153425	0.0578527796918666
1220	ChrOYE1	EtOH	12.5	45.0	0.9093886484646716
1221	ChrOYE1	EtOH	15.0	45.0	0.915571538321532	0.1964408919900542	0.0780710137488085
1222	ChrOYE1	EtOH	17.5	45.0	0.919745352739708
1223	ChrOYE1	EtOH	20.0	45.0	0.9238318594211729	0.0740913523026942	0.0266210664388867
1224	ChrOYE1	EtOH	22.5	45.0	0.9244529886854794
1225	ChrOYE1	EtOH	25.0	45.0	0.9348457111352898	0.047946610178715	0.0228125973335158
1226	ChrOYE1	EtOH	27.5	45.0	0.932046096265264
1227	ChrOYE1	EtOH	30.0	45.0	0.95363695928344	0.0229777518936317	0.0018763898519074
1228	ChrOYE1	EtOH	32.5	45.0	0.963342289400328
1229	ChrOYE1	EtOH	35.0	45.0	0.9316253904843964	0.0387934962313029	0.012707104470645
1230	ChrOYE1	EtOH	37.5	45.0	0.962082312133695
1231	ChrOYE1	EtOH	40.0	45.0	0.9604710444777768	0.0441393928128528	0.0143644803962282
1264	ChrOYE1	EtOH	2.5	50.0	0.8605849043856576
1265	ChrOYE1	EtOH	5.0	50.0	0.8956378639279633
1266	ChrOYE1	EtOH	7.5	50.0	0.910892111419484
1267	ChrOYE1	EtOH	10.0	50.0	0.9153105256243468
1268	ChrOYE1	EtOH	12.5	50.0	0.9217962307518096
1269	ChrOYE1	EtOH	15.0	50.0	0.9268924913977532
1270	ChrOYE1	EtOH	17.5	50.0	0.9306574987224416
1271	ChrOYE1	EtOH	20.0	50.0	0.9353000914477952
1272	ChrOYE1	EtOH	22.5	50.0	0.9349274245809284
1273	ChrOYE1	EtOH	25.0	50.0	0.9466867434415293
1274	ChrOYE1	EtOH	27.5	50.0	0.9436295222060336
1275	ChrOYE1	EtOH	30.0	50.0	0.9671439164388252
1276	ChrOYE1	EtOH	32.5	50.0	0.9727021258837608
1277	ChrOYE1	EtOH	35.0	50.0	0.9454289539904784
1278	ChrOYE1	EtOH	37.5	50.0	0.9781293436503574
1279	ChrOYE1	EtOH	40.0	50.0	0.9712215679525166
1312	ChrOYE1	EtOH	2.5	60.0	0.9191033020607772
1313	ChrOYE1	EtOH	5.0	60.0	0.9223948516171918
1314	ChrOYE1	EtOH	7.5	60.0	0.9273871600654996
1315	ChrOYE1	EtOH	10.0	60.0	0.9329202072786092
1316	ChrOYE1	EtOH	12.5	60.0	0.939026459770956
1317	ChrOYE1	EtOH	15.0	60.0	0.9449610018497
1318	ChrOYE1	EtOH	17.5	60.0	0.9484811119648848
1319	ChrOYE1	EtOH	20.0	60.0	0.9543570047449046
1320	ChrOYE1	EtOH	22.5	60.0	0.9540474404745763
1321	ChrOYE1	EtOH	25.0	60.0	0.9672447325664352
1322	ChrOYE1	EtOH	27.5	60.0	0.965972658503646
1323	ChrOYE1	EtOH	30.0	60.0	0.9889548491251796
1324	ChrOYE1	EtOH	32.5	60.0	1.0008027396715955
1325	ChrOYE1	EtOH	35.0	60.0	0.969550666684272
1326	ChrOYE1	EtOH	37.5	60.0	1.008164376877509
1327	ChrOYE1	EtOH	40.0	60.0	0.9897236981258596
1360	ChrOYE1	EtOH	2.5	70.0	0.9320480444435386
1361	ChrOYE1	EtOH	5.0	70.0	0.9376188845249568
1362	ChrOYE1	EtOH	7.5	70.0	0.9426737754890102
1363	ChrOYE1	EtOH	10.0	70.0	0.9483892936570796
1364	ChrOYE1	EtOH	12.5	70.0	0.956215961844224
1365	ChrOYE1	EtOH	15.0	70.0	0.9634045249267664
1366	ChrOYE1	EtOH	17.5	70.0	0.9670777791247314
1367	ChrOYE1	EtOH	20.0	70.0	0.9731575633422176
1368	ChrOYE1	EtOH	22.5	70.0	0.9735158012557444
1369	ChrOYE1	EtOH	25.0	70.0	0.9936879813826436
1370	ChrOYE1	EtOH	27.5	70.0	0.99461774770627
1371	ChrOYE1	EtOH	30.0	70.0	1.010209989976719
1372	ChrOYE1	EtOH	32.5	70.0	1.035776184015718
1373	ChrOYE1	EtOH	35.0	70.0	0.995372275988388
1374	ChrOYE1	EtOH	37.5	70.0	1.043375404343839
1375	ChrOYE1	EtOH	40.0	70.0	1.0073269237432227
1408	ChrOYE1	EtOH	2.5	80.0	0.947662092567118
1409	ChrOYE1	EtOH	5.0	80.0	0.952885019903406
1410	ChrOYE1	EtOH	7.5	80.0	0.9591725993810982
1411	ChrOYE1	EtOH	10.0	80.0	0.966455116392091
1412	ChrOYE1	EtOH	12.5	80.0	0.977537487787868
1413	ChrOYE1	EtOH	15.0	80.0	0.9882192916511237
1414	ChrOYE1	EtOH	17.5	80.0	0.997935735819816
1415	ChrOYE1	EtOH	20.0	80.0	1.009364324386136
1416	ChrOYE1	EtOH	22.5	80.0	1.008788439182689
1417	ChrOYE1	EtOH	25.0	80.0	1.043855837447652
1418	ChrOYE1	EtOH	27.5	80.0	1.035698586877172
1419	ChrOYE1	EtOH	30.0	80.0	1.026170233713314
1420	ChrOYE1	EtOH	32.5	80.0	1.072830693085389
1421	ChrOYE1	EtOH	35.0	80.0	1.0250951886864272
1422	ChrOYE1	EtOH	37.5	80.0	1.1001847084323146
1423	ChrOYE1	EtOH	40.0	80.0	1.03202838763394
1456	TsOYE	EtOH	2.5	25.0	0.7658876255055976
1457	TsOYE	EtOH	5.0	25.0	0.8562997084918925	1.257227345689926	0.0767296154210592
1458	TsOYE	EtOH	7.5	25.0	0.7512876922922632
1459	TsOYE	EtOH	10.0	25.0	0.7773418225729768	1.379015941615739	0.0772665525952241
1460	TsOYE	EtOH	12.5	25.0	0.7546748760669797
1461	TsOYE	EtOH	15.0	25.0	0.7397995766320177	1.550367730064692	0.0480351471000601
1462	TsOYE	EtOH	17.5	25.0	0.7491052203757886
1463	TsOYE	EtOH	20.0	25.0	0.7594626747401736	1.448786524143452	0.0098826869413157
1464	TsOYE	EtOH	22.5	25.0	0.7327338680301767
1465	TsOYE	EtOH	25.0	25.0	0.7406329562991866	1.566007528033255	0.0108149795844874
1466	TsOYE	EtOH	27.5	25.0	0.746614050756843
1467	TsOYE	EtOH	30.0	25.0	0.7401008020066332	1.2765352016402414	0.0535064993459601
1468	TsOYE	EtOH	32.5	25.0	0.7492094392563232
1469	TsOYE	EtOH	35.0	25.0	0.7535597830238033	1.2129782072856352	0.0457603586004804
1470	TsOYE	EtOH	37.5	25.0	0.7321787340516799
1471	TsOYE	EtOH	40.0	25.0	0.7457054719774491	0.7481685518545311	0.0365661367858374
1472	OYE1	EtOH	2.5	25.0	0.748305972857678
1473	OYE1	EtOH	5.0	25.0	0.7274496770960401	0.2768797406596373	0.0494662855175386
1474	OYE1	EtOH	7.5	25.0	0.7634572811844286
1475	OYE1	EtOH	10.0	25.0	0.7640819279608952	0.2714804918167946	0.0208760778545247
1476	OYE1	EtOH	12.5	25.0	0.7753238682269439
1477	OYE1	EtOH	15.0	25.0	0.7701373964694068	0.3231710080113044	0.0201105054731417
1478	OYE1	EtOH	17.5	25.0	0.7653911716191141
1479	OYE1	EtOH	20.0	25.0	0.7724871158670262	0.358346509563464	0.0174180537139532
1480	OYE1	EtOH	22.5	25.0	0.8086538093673804
1481	OYE1	EtOH	25.0	25.0	0.8226646842685352	0.271395128198726	0.0343366111420446
1482	OYE1	EtOH	27.5	25.0	0.8343011348116038
1483	OYE1	EtOH	30.0	25.0		0.1486479363238627	0.0506597493625953
1484	OYE1	EtOH	32.5	25.0
1485	OYE1	EtOH	35.0	25.0		0.0691829442637462	0.0402528617735487
1486	OYE1	EtOH	37.5	25.0
1487	OYE1	EtOH	40.0	25.0	0.796368710342049	0.018481223311865	0.015742842016288
1504	TsOYE	EtOH	2.5	30.0	0.7692551496593579
1505	TsOYE	EtOH	5.0	30.0	0.8595345773286868	1.4757064746383624	0.0355530922543706
1506	TsOYE	EtOH	7.5	30.0	0.7556386645089691
1507	TsOYE	EtOH	10.0	30.0	0.7816504386259141	1.5093055947101874	0.0146886529720179
1508	TsOYE	EtOH	12.5	30.0	0.7585116751721699
1509	TsOYE	EtOH	15.0	30.0	0.7437245083099853	1.5749445260971164	0.0283536440698227
1510	TsOYE	EtOH	17.5	30.0	0.752806696757248
1511	TsOYE	EtOH	20.0	30.0	0.7644829741999682	1.5314318445135848	0.0378831128430174
1512	TsOYE	EtOH	22.5	30.0	0.737495076803316
1513	TsOYE	EtOH	25.0	30.0	0.7454342320183398	1.4107789067353391	0.080535847974674
1514	TsOYE	EtOH	27.5	30.0	0.7508444671105597
1515	TsOYE	EtOH	30.0	30.0	0.7452260144101194	1.294399840768398	0.0157618652386739
1516	TsOYE	EtOH	32.5	30.0	0.7539548563963707
1517	TsOYE	EtOH	35.0	30.0	0.7572576793742483	1.1323540845886588	0.0369471374740554
1518	TsOYE	EtOH	37.5	30.0	0.7368671407923342
1519	TsOYE	EtOH	40.0	30.0	0.7512794963122378	0.8837040924243276	0.08655663157145
1520	OYE1	EtOH	2.5	30.0	0.7553723185862785
1521	OYE1	EtOH	5.0	30.0	0.734152161865304	0.3177618000796869	0.0248054115996566
1522	OYE1	EtOH	7.5	30.0	0.7704069038969756
1523	OYE1	EtOH	10.0	30.0	0.7704921501115564	0.3745158015526361	0.0242605508848718
1524	OYE1	EtOH	12.5	30.0	0.7829611610926869
1525	OYE1	EtOH	15.0	30.0	0.7773540094628811	0.3618734497166675	0.0132590639601116
1526	OYE1	EtOH	17.5	30.0	0.7747012804080803
1527	OYE1	EtOH	20.0	30.0	0.784824905549605	0.3466815711543816	0.0190909516622214
1528	OYE1	EtOH	22.5	30.0	0.813452319589705
1529	OYE1	EtOH	25.0	30.0	0.8391542484709023	0.2085290916720605	0.0240737652220262
1530	OYE1	EtOH	27.5	30.0	0.8487455731015441
1531	OYE1	EtOH	30.0	30.0		0.1522929628153946	0.0556056721028048
1532	OYE1	EtOH	32.5	30.0
1533	OYE1	EtOH	35.0	30.0		0.0280846303445894	0.0346540047348996
1534	OYE1	EtOH	37.5	30.0
1535	OYE1	EtOH	40.0	30.0	0.8183556494455668	0.0235632040408859	0.0102817079072447
1552	TsOYE	EtOH	2.5	35.0	0.7736741739274209
1553	TsOYE	EtOH	5.0	35.0	0.8635986438753732	1.5885002686464198	0.0571649056285851
1554	TsOYE	EtOH	7.5	35.0	0.7604226335052279
1555	TsOYE	EtOH	10.0	35.0	0.7857374188424813	1.6699826875468924	0.0558435260069076
1556	TsOYE	EtOH	12.5	35.0	0.7626335339300686
1557	TsOYE	EtOH	15.0	35.0	0.7479377540535859	1.478941755763165	0.1210705971687157
1558	TsOYE	EtOH	17.5	35.0	0.7577034055440968
1559	TsOYE	EtOH	20.0	35.0	0.7692269321508763	1.4906251896228289	0.1205965873893089
1560	TsOYE	EtOH	22.5	35.0	0.7436849813509022
1561	TsOYE	EtOH	25.0	35.0	0.7503502898812374	1.4483645077709706	0.0712023904835197
1562	TsOYE	EtOH	27.5	35.0	0.7558747514056693
1563	TsOYE	EtOH	30.0	35.0	0.7520119285569868	1.2860768880067035	0.0256048187812394
1564	TsOYE	EtOH	32.5	35.0	0.7608173766226225
1565	TsOYE	EtOH	35.0	35.0	0.7672353423934695	0.9416176163760428	0.0622471750743688
1566	TsOYE	EtOH	37.5	35.0	0.7492179401629235
1567	TsOYE	EtOH	40.0	35.0	0.7656622875084851	0.4312000894041627	0.0435318684440767
1568	OYE1	EtOH	2.5	35.0	0.7726955866900983
1569	OYE1	EtOH	5.0	35.0	0.7496198393845281	0.4739644166026262	0.0199221146587483
1570	OYE1	EtOH	7.5	35.0	0.7837962928649133
1571	OYE1	EtOH	10.0	35.0	0.7847521913638946	0.5220995381045763	0.0321325668127674
1572	OYE1	EtOH	12.5	35.0	0.796919659285638
1573	OYE1	EtOH	15.0	35.0	0.7962118107676504	0.5246504875578614	0.0522358010360859
1574	OYE1	EtOH	17.5	35.0	0.8075333997351524
1575	OYE1	EtOH	20.0	35.0	0.823107121501524	0.319989790511279	0.0922771364511481
1576	OYE1	EtOH	22.5	35.0	0.8625990644862006
1577	OYE1	EtOH	25.0	35.0	0.8887413746690755	0.0337342791337669	0.0177932687714849
1578	OYE1	EtOH	27.5	35.0	0.8981160584545117
1579	OYE1	EtOH	30.0	35.0		0.0163442874062129	0.018618896250155
1580	OYE1	EtOH	32.5	35.0
1581	OYE1	EtOH	35.0	35.0		0.0140807288004256	0.0181897536826575
1582	OYE1	EtOH	37.5	35.0
1583	OYE1	EtOH	40.0	35.0	0.8644672163623535	0.0135870425425951	0.0035101404879666
1600	TsOYE	EtOH	2.5	40.0	0.7778355507470953
1601	TsOYE	EtOH	5.0	40.0	0.8654915993953844	1.7024550078602108	0.0635974424908144
1602	TsOYE	EtOH	7.5	40.0	0.7639006800556046
1603	TsOYE	EtOH	10.0	40.0	0.7906469517920596	1.6277846056816176	0.1462594186071455
1604	TsOYE	EtOH	12.5	40.0	0.7671846947630518
1605	TsOYE	EtOH	15.0	40.0	0.7522181101794819	1.7348761100026886	0.0929198382245807
1606	TsOYE	EtOH	17.5	40.0	0.7627403233462396
1607	TsOYE	EtOH	20.0	40.0	0.7752630830785687	1.5765778166561637	0.0537185552657856
1608	TsOYE	EtOH	22.5	40.0	0.7492048226880513
1609	TsOYE	EtOH	25.0	40.0	0.7568858491848713	1.4759426473150192	0.0340072041214073
1610	TsOYE	EtOH	27.5	40.0	0.7639839915432771
1611	TsOYE	EtOH	30.0	40.0	0.7616853594604975	1.097562719317808	0.0760113380805255
1612	TsOYE	EtOH	32.5	40.0	0.7787131769750285
1613	TsOYE	EtOH	35.0	40.0	0.7955392867496464	0.6888104160117678	0.0675203989122802
1614	TsOYE	EtOH	37.5	40.0	0.783753804184696
1615	TsOYE	EtOH	40.0	40.0	0.8144929544739121	0.2962999637702577	0.0549542148779209
1616	OYE1	EtOH	2.5	40.0	0.7949921059656606
1617	OYE1	EtOH	5.0	40.0	0.7818617197800298	0.3427349265456738	0.0800642742884798
1618	OYE1	EtOH	7.5	40.0	0.8216282681340186
1619	OYE1	EtOH	10.0	40.0	0.8304055466279265	0.2142740631680814	0.1228450997197487
1620	OYE1	EtOH	12.5	40.0	0.8582916824160145
1621	OYE1	EtOH	15.0	40.0	0.8727300509514997	0.0863780223967101	0.0502362827743879
1622	OYE1	EtOH	17.5	40.0	0.8856538747993332
1623	OYE1	EtOH	20.0	40.0	0.8794451776163354	0.0201315865945259	0.0020385706583734
1624	OYE1	EtOH	22.5	40.0	0.8952231506575876
1625	OYE1	EtOH	25.0	40.0	0.9078636387499366	0.0140536969880371	0.0125706226975343
1626	OYE1	EtOH	27.5	40.0	0.913569700398696
1627	OYE1	EtOH	30.0	40.0		0.0126779200101639	0.0105984907919195
1628	OYE1	EtOH	32.5	40.0
1629	OYE1	EtOH	35.0	40.0		0.0131588017252839	0.0087650230718927
1630	OYE1	EtOH	37.5	40.0
1631	OYE1	EtOH	40.0	40.0	0.8778902456123371	0.0131972153534149	0.0080111254187011
1648	TsOYE	EtOH	2.5	45.0	0.7815273518400313
1649	TsOYE	EtOH	5.0	45.0	0.8703979978085538	1.5461912140776557	0.0861248649781973
1650	TsOYE	EtOH	7.5	45.0	0.7691617851513866
1651	TsOYE	EtOH	10.0	45.0	0.7945772374257145	1.7267381117468097	0.05332339534549
1652	TsOYE	EtOH	12.5	45.0	0.7712943888154362
1653	TsOYE	EtOH	15.0	45.0	0.7569488296973237	1.765285476212681	0.119429024429504
1654	TsOYE	EtOH	17.5	45.0	0.7675839010304857
1655	TsOYE	EtOH	20.0	45.0	0.7807238949622843	1.59634518514693	0.0386731167349611
1656	TsOYE	EtOH	22.5	45.0	0.7569277602528244
1657	TsOYE	EtOH	25.0	45.0	0.7667775588687804	1.4012153360577138	0.0369707743884062
1658	TsOYE	EtOH	27.5	45.0	0.7764096471701173
1659	TsOYE	EtOH	30.0	45.0	0.7857704034072742	1.0204395358467084	0.0902507098627919
1660	TsOYE	EtOH	32.5	45.0	0.8370370624454098
1661	TsOYE	EtOH	35.0	45.0	0.8754826817940683	0.3986737054660671	0.0685945475974456
1662	TsOYE	EtOH	37.5	45.0	0.873345696300334
1663	TsOYE	EtOH	40.0	45.0	0.9161305401687694	0.1593909476578036	0.0498945988132913
1664	OYE1	EtOH	2.5	45.0	0.8669247100064266
1665	OYE1	EtOH	5.0	45.0	0.8654283135574875	0.1694425136853885	0.1001735284753453
1666	OYE1	EtOH	7.5	45.0	0.8815930513270008
1667	OYE1	EtOH	10.0	45.0	0.8837560395179334	0.1188133518088657	0.0816120424151981
1668	OYE1	EtOH	12.5	45.0	0.8890008842630756
1669	OYE1	EtOH	15.0	45.0	0.8955119936511203	0.0495720757394391	0.004001927383428
1670	OYE1	EtOH	17.5	45.0	0.9007912990586426
1671	OYE1	EtOH	20.0	45.0	0.8960642152014141	0.0238221403490276	0.0317956692806119
1672	OYE1	EtOH	22.5	45.0	0.9083138154925884
1673	OYE1	EtOH	25.0	45.0	0.9242578465485388	0.0080256028254219	0.0092674752905952
1674	OYE1	EtOH	27.5	45.0	0.9279111321467736
1675	OYE1	EtOH	30.0	45.0		0.0220038952841651	0.0122507984857904
1676	OYE1	EtOH	32.5	45.0
1677	OYE1	EtOH	35.0	45.0		0.0305729798112909	0.0035486452776679
1678	OYE1	EtOH	37.5	45.0	0.9305123871520712
1679	OYE1	EtOH	40.0	45.0	0.8950803108578964	0.011751724754119	0.0123081063838577
1696	TsOYE	EtOH	2.5	50.0	0.7868094940762272
1697	TsOYE	EtOH	5.0	50.0	0.8731719078694982
1698	TsOYE	EtOH	7.5	50.0	0.7726725804248133
1699	TsOYE	EtOH	10.0	50.0	0.7987217419980834
1700	TsOYE	EtOH	12.5	50.0	0.7759537581383534
1701	TsOYE	EtOH	15.0	50.0	0.7621750080304199
1702	TsOYE	EtOH	17.5	50.0	0.7741524202763388
1703	TsOYE	EtOH	20.0	50.0	0.7892229549279848
1704	TsOYE	EtOH	22.5	50.0	0.7722130354998943
1705	TsOYE	EtOH	25.0	50.0	0.7916386838790095
1706	TsOYE	EtOH	27.5	50.0	0.8146507348658976
1707	TsOYE	EtOH	30.0	50.0	0.8567004230814856
1708	TsOYE	EtOH	32.5	50.0	0.9267369333819836
1709	TsOYE	EtOH	35.0	50.0	0.95640520308842
1710	TsOYE	EtOH	37.5	50.0	0.957296239037125
1711	TsOYE	EtOH	40.0	50.0	0.9879855311579556
1712	OYE1	EtOH	2.5	50.0	0.8862947942418259
1713	OYE1	EtOH	5.0	50.0	0.878978466488498
1714	OYE1	EtOH	7.5	50.0	0.8948917730734681
1715	OYE1	EtOH	10.0	50.0	0.8963753524439451
1716	OYE1	EtOH	12.5	50.0	0.9032186022960886
1717	OYE1	EtOH	15.0	50.0	0.9095654923262378
1718	OYE1	EtOH	17.5	50.0	0.9156795339323036
1719	OYE1	EtOH	20.0	50.0	0.9116084877067244
1720	OYE1	EtOH	22.5	50.0	0.9239130009736288
1721	OYE1	EtOH	25.0	50.0	0.9400211894151188
1722	OYE1	EtOH	27.5	50.0	0.9424405470190952
1723	OYE1	EtOH	30.0	50.0
1724	OYE1	EtOH	32.5	50.0	0.8881389191215758
1725	OYE1	EtOH	35.0	50.0
1726	OYE1	EtOH	37.5	50.0	0.9426183172166464
1727	OYE1	EtOH	40.0	50.0	0.911536370944546
1744	TsOYE	EtOH	2.5	60.0	0.7953163755840196
1745	TsOYE	EtOH	5.0	60.0	0.8809245355713771
1746	TsOYE	EtOH	7.5	60.0	0.783238618318656
1747	TsOYE	EtOH	10.0	60.0	0.8127408296829278
1748	TsOYE	EtOH	12.5	60.0	0.7925384832825948
1749	TsOYE	EtOH	15.0	60.0	0.7843122788926663
1750	TsOYE	EtOH	17.5	60.0	0.8225289639737674
1751	TsOYE	EtOH	20.0	60.0	0.8728505961992763
1752	TsOYE	EtOH	22.5	60.0	0.8989991694570121
1753	TsOYE	EtOH	25.0	60.0	0.9417129602491364
1754	TsOYE	EtOH	27.5	60.0	0.9583734453034266
1755	TsOYE	EtOH	30.0	60.0	0.9671218576691912
1756	TsOYE	EtOH	32.5	60.0	0.977730517258988
1757	TsOYE	EtOH	35.0	60.0	0.992058089790558
1758	TsOYE	EtOH	37.5	60.0	0.9916862891817292
1759	TsOYE	EtOH	40.0	60.0	1.011221007483551
1760	OYE1	EtOH	2.5	60.0	0.912329934621607
1761	OYE1	EtOH	5.0	60.0	0.9032817599442972
1762	OYE1	EtOH	7.5	60.0	0.9223716318249624
1763	OYE1	EtOH	10.0	60.0	0.9247334957737886
1764	OYE1	EtOH	12.5	60.0	0.93065205512605
1765	OYE1	EtOH	15.0	60.0	0.9372346595137268
1766	OYE1	EtOH	17.5	60.0	0.9449551819163576
1767	OYE1	EtOH	20.0	60.0	0.939865189618935
1768	OYE1	EtOH	22.5	60.0	0.9524049140025296
1769	OYE1	EtOH	25.0	60.0	0.9684035155211848
1770	OYE1	EtOH	27.5	60.0	0.971266739570258
1771	OYE1	EtOH	30.0	60.0	0.9330866216237556
1772	OYE1	EtOH	32.5	60.0	0.9106538849452684
1773	OYE1	EtOH	35.0	60.0
1774	OYE1	EtOH	37.5	60.0	0.9620952735691372
1775	OYE1	EtOH	40.0	60.0	0.9425326856169364
1792	TsOYE	EtOH	2.5	70.0	0.8073010280603203
1793	TsOYE	EtOH	5.0	70.0	0.8906639324155623
1794	TsOYE	EtOH	7.5	70.0	0.8062016164900999
1795	TsOYE	EtOH	10.0	70.0	0.849245687891794
1796	TsOYE	EtOH	12.5	70.0	0.8505644268039605
1797	TsOYE	EtOH	15.0	70.0	0.8700405389983581
1798	TsOYE	EtOH	17.5	70.0	0.9318102318214156
1799	TsOYE	EtOH	20.0	70.0	0.9766372810171436
1800	TsOYE	EtOH	22.5	70.0	0.9764069397122428
1801	TsOYE	EtOH	25.0	70.0	0.985293145721174
1802	TsOYE	EtOH	27.5	70.0	0.9894121940868108
1803	TsOYE	EtOH	30.0	70.0	0.994573369082904
1804	TsOYE	EtOH	32.5	70.0	1.011694301534187
1805	TsOYE	EtOH	35.0	70.0	1.024251179537055
1806	TsOYE	EtOH	37.5	70.0	1.022657705230973
1807	TsOYE	EtOH	40.0	70.0	1.029562165366554
1808	OYE1	EtOH	2.5	70.0	0.9358730021636728
1809	OYE1	EtOH	5.0	70.0	0.9268499028229892
1810	OYE1	EtOH	7.5	70.0	0.9470338689367632
1811	OYE1	EtOH	10.0	70.0	0.9498181678723936
1812	OYE1	EtOH	12.5	70.0	0.955147172694696
1813	OYE1	EtOH	15.0	70.0	0.961832149257627
1814	OYE1	EtOH	17.5	70.0	0.9685628654100448
1815	OYE1	EtOH	20.0	70.0	0.9613901303834324
1816	OYE1	EtOH	22.5	70.0	0.9743624225375735
1817	OYE1	EtOH	25.0	70.0	0.9901574404824102
1818	OYE1	EtOH	27.5	70.0	0.9932083700506048
1819	OYE1	EtOH	30.0	70.0	0.9475771788987696
1820	OYE1	EtOH	32.5	70.0	0.9222801372826138
1821	OYE1	EtOH	35.0	70.0	0.9416316636754029
1822	OYE1	EtOH	37.5	70.0	0.9682052155220464
1823	OYE1	EtOH	40.0	70.0	0.9629909963576831
1840	TsOYE	EtOH	2.5	80.0	0.8375435041351192
1841	TsOYE	EtOH	5.0	80.0	0.9168674473513668
1842	TsOYE	EtOH	7.5	80.0	0.8720220513981716
1843	TsOYE	EtOH	10.0	80.0	0.9233219117401468
1844	TsOYE	EtOH	12.5	80.0	0.9739981048680824
1845	TsOYE	EtOH	15.0	80.0	0.9946353028665676
1846	TsOYE	EtOH	17.5	80.0	0.9964820569082218
1847	TsOYE	EtOH	20.0	80.0	1.0075123575661529
1848	TsOYE	EtOH	22.5	80.0	0.9998529951199788
1849	TsOYE	EtOH	25.0	80.0	1.013885197716594
1850	TsOYE	EtOH	27.5	80.0	1.0207566133831398
1851	TsOYE	EtOH	30.0	80.0	1.030003292053323
1852	TsOYE	EtOH	32.5	80.0	1.0410729113751909
1853	TsOYE	EtOH	35.0	80.0	1.042357802307491
1854	TsOYE	EtOH	37.5	80.0	1.035028629890444
1855	TsOYE	EtOH	40.0	80.0	1.028692811410415
1856	OYE1	EtOH	2.5	80.0	0.9604147991132242
1857	OYE1	EtOH	5.0	80.0	0.94712310558606
1858	OYE1	EtOH	7.5	80.0	0.9692085530497092
1859	OYE1	EtOH	10.0	80.0	0.9731687910244716
1860	OYE1	EtOH	12.5	80.0	0.9751792706640282
1861	OYE1	EtOH	15.0	80.0	0.9813436747949648
1862	OYE1	EtOH	17.5	80.0	0.9902859332667092
1863	OYE1	EtOH	20.0	80.0	0.9778810833143248
1864	OYE1	EtOH	22.5	80.0	0.9916703937796651
1865	OYE1	EtOH	25.0	80.0	1.007285059005674
1866	OYE1	EtOH	27.5	80.0	1.011322586738977
1867	OYE1	EtOH	30.0	80.0	0.9549397864663972
1868	OYE1	EtOH	32.5	80.0	0.9283105841337892
1869	OYE1	EtOH	35.0	80.0	0.9443770167162056
1870	OYE1	EtOH	37.5	80.0	0.9694427286391704
1871	OYE1	EtOH	40.0	80.0	0.9768726310505575
3951	ChrOYE1	EtOH	0.0	25.0		0.4804115038572618	0.2263540958046894
3952	ChrOYE1	EtOH	45.0	25.0		0.0413202593261352	0.0394697972835674
3953	ChrOYE1	EtOH	0.0	30.0		0.6643615644334194	0.1464801874020471
3954	ChrOYE1	EtOH	45.0	30.0		0.0314650296201084	0.0151659961900403
3955	ChrOYE1	EtOH	0.0	35.0		0.5739657610796108	0.0451277267248382
3956	ChrOYE1	EtOH	45.0	35.0		0.0257712762949286	0.0094386729004251
3957	ChrOYE1	EtOH	0.0	40.0		0.3470351188058825	0.0665989746939813
3958	ChrOYE1	EtOH	45.0	40.0		0.0202589206581449	0.0199908576234728
3959	ChrOYE1	EtOH	0.0	45.0		0.4833437441379204	0.0852168956207079
3960	ChrOYE1	EtOH	45.0	45.0		0.0131908130820597	0.0141079919511143
4095	OYE1	EtOH	0.0	25.0		0.1991775073126387	0.017309918165502
4096	OYE1	EtOH	45.0	25.0		0.010434279581926	0.0150774324614785
4097	OYE1	EtOH	0.0	30.0		0.2299027189094855	0.0295368558517366
4098	OYE1	EtOH	45.0	30.0		0.0369382602652773	0.0406051752878754
4099	OYE1	EtOH	0.0	35.0		0.3609102635594594	0.0187445464781009
4100	OYE1	EtOH	45.0	35.0		0.0168422418449467	0.0019583602862374
4101	OYE1	EtOH	0.0	40.0		0.3305250837079196	0.1758823632358024
4102	OYE1	EtOH	45.0	40.0		0.0096119433945312	0.0214337200014987
4103	OYE1	EtOH	0.0	45.0		0.1024292280475541	0.1188791679611536
4104	OYE1	EtOH	45.0	45.0		0.0184228915061847	0.0055717016176697
4135	PpXenB	EtOH	0.0	25.0		0.912479029618266	0.079955546596473
4136	PpXenB	EtOH	45.0	25.0		0.0	-0.0513578208154105
4137	PpXenB	EtOH	0.0	30.0		1.058944218503546	0.2454353576429682
4138	PpXenB	EtOH	45.0	30.0		0.0147565241101358	0.0386963368031236
4139	PpXenB	EtOH	0.0	35.0		0.7625532002073484	0.1096911521075657
4140	PpXenB	EtOH	45.0	35.0		0.0131317699128956	0.0473578776195093
4141	PpXenB	EtOH	0.0	40.0		0.2355865131458905	0.1010672934064441
4142	PpXenB	EtOH	45.0	40.0		0.0127476336315866	0.012656578785789
4143	PpXenB	EtOH	0.0	45.0		0.1597779293930483	0.0886839757732654
4144	PpXenB	EtOH	45.0	45.0		0.0317723386451556	0.0184435934674837
4175	TsOYE	EtOH	0.0	25.0		1.2049882283331117	0.0271828839732132
4176	TsOYE	EtOH	45.0	25.0		0.6104113366882203	0.035155909766125
4177	TsOYE	EtOH	0.0	30.0		1.1810113468877956	0.3440840293340161
4178	TsOYE	EtOH	45.0	30.0		0.501075901701233	0.0687869711626928
4179	TsOYE	EtOH	0.0	35.0		1.5828264334987896	0.1295559740179132
4180	TsOYE	EtOH	45.0	35.0		0.2999506811696608	0.0381713390515943
4181	TsOYE	EtOH	0.0	40.0		1.5105319853564405	0.0792751980821565
4182	TsOYE	EtOH	45.0	40.0		0.1672074096189574	0.0429713893614897
4183	TsOYE	EtOH	0.0	45.0		1.4076545983140265	0.1107024283342445
4184	TsOYE	EtOH	45.0	45.0		0.0766565290256574	0.0334464601461376
