# Supplementary material for: Solvent concentration at 50% protein unfolding may reform enzyme stability ranking and process window identification
Source: Nat Commun. 2024 Jun 26;15:5420. doi: 10.1038/s41467-024-49774-0 (PMC11208486; doi:10.1038/s41467-024-49774-0)
Supplement: Supplementary file 4 — Source Data [file 41467_2024_49774_MOESM4_ESM.zip › Source/Fig4_fit_params.csv]

	Solvent	Enzyme	Temperature	a_F	b_F	a_U	b_U	m_{folding}	c_{U_{50}}
0	EtOH	ChrOYE1	25	0.5839895683190347	0.0019200109023911	0.1276971267698774	0.0030441648589203	4399.85864438181	27.43115758207181
0	EtOH	ChrOYE1	30	0.5932334155711951	0.0030040870615584	0.1828583312531081	0.0006786187863156	2160.560012644518	27.047041285509675
0	EtOH	ChrOYE1	35	0.624683672828859	0.0042572362862638	0.155805059012949	0.0	1342.682705444062	22.80594404764402
0	EtOH	ChrOYE1	40	0.6735028153937079	0.0018635531604529	0.2017068044746516	0.0	1153.2961497217689	13.211702760297683
0	EtOH	ChrOYE1	45	0.7278974900773394	0.0017532953461584	0.1627955892777655	0.0	1523.0540753116834	7.508079100104574
0	EtOH	ChrOYE1	50	0.7278974900773394	0.0017532953461584	0.1627955892777655	0.0	1523.0540753116834	7.508079100104574
0	EtOH	ChrOYE1	60	0.7278974900773394	0.0017532953461584	0.1627955892777655	0.0	1523.0540753116834	7.508079100104574
0	EtOH	ChrOYE1	70	0.7278974900773394	0.0017532953461584	0.1627955892777655	0.0	1523.0540753116834	7.508079100104574
0	EtOH	ChrOYE1	80	0.7278974900773394	0.0017532953461584	0.1627955892777655	0.0	1523.0540753116834	7.508079100104574
0	EtOH	OYE1	25	0.7561996436361211	0.0002854005375445	0.0527491792480058	0.0	3303.741223049988	21.01284793686153
0	EtOH	OYE1	30	0.7608595171873778	0.0005430355408658	0.0577469054271936	0.0	2406.963427621183	21.366472642147944
0	EtOH	OYE1	35	0.7762475074332068	0.0	0.1100381418407191	0.0	1100.7634339585925	19.624734374608952
0	EtOH	OYE1	40	0.7785345450369094	0.0	0.1186928118981945	0.0	807.6378936487594	10.505364819192096
0	EtOH	OYE1	45	0.7785345450369094	0.0	0.1186928118981945	0.0	807.6378936487594	10.505364819192096
0	EtOH	OYE1	50	0.7785345450369094	0.0	0.1186928118981945	0.0	807.6378936487594	10.505364819192096
0	EtOH	OYE1	60	0.7785345450369094	0.0	0.1186928118981945	0.0	807.6378936487594	10.505364819192096
0	EtOH	OYE1	70	0.7785345450369094	0.0	0.1186928118981945	0.0	807.6378936487594	10.505364819192096
0	EtOH	OYE1	80	0.7785345450369094	0.0	0.1186928118981945	0.0	807.6378936487594	10.505364819192096
0	EtOH	PpXenB	25	0.7185991923956896	0.0	0.1355543917367799	0.0	2170.3718820719264	23.062639368252388
0	EtOH	PpXenB	30	0.7252526883775475	0.0	0.1427425714083777	0.0	2069.2785736764918	22.85534142234382
0	EtOH	PpXenB	35	0.7258452498735646	0.0	0.1635454336643486	0.0	640.8937769830421	18.146683986505337
0	EtOH	PpXenB	40	0.7209204931886484	0.0	0.1785009731918835	2.754445420890157e-06	546.9415795944864	8.034271950030373
0	EtOH	PpXenB	45	0.7209204931886484	0.0	0.1785009731918835	2.754445420890157e-06	546.9415795944864	8.034271950030373
0	EtOH	PpXenB	50	0.7209204931886484	0.0	0.1785009731918835	2.754445420890157e-06	546.9415795944864	8.034271950030373
0	EtOH	PpXenB	60	0.7209204931886484	0.0	0.1785009731918835	2.754445420890157e-06	546.9415795944864	8.034271950030373
0	EtOH	PpXenB	70	0.7209204931886484	0.0	0.1785009731918835	2.754445420890157e-06	546.9415795944864	8.034271950030373
0	EtOH	PpXenB	80	0.7209204931886484	0.0	0.1785009731918835	2.754445420890157e-06	546.9415795944864	8.034271950030373
0	EtOH	TsOYE	25	0.7209204931886484	0.0	0.1785009731918835	2.754445420890157e-06	546.9415795944864	8.034271950030373
0	EtOH	TsOYE	30	0.7209204931886484	0.0	0.1785009731918835	2.754445420890157e-06	546.9415795944864	8.034271950030373
0	EtOH	TsOYE	35	0.7209204931886484	0.0	0.1785009731918835	2.754445420890157e-06	546.9415795944864	8.034271950030373
0	EtOH	TsOYE	40	0.7209204931886484	0.0	0.1785009731918835	2.754445420890157e-06	546.9415795944864	8.034271950030373
0	EtOH	TsOYE	45	0.7807710633051475	0.0	0.0	0.0029417196834209	2747.1764541277557	32.23590167490308
0	EtOH	TsOYE	50	0.7896917392565969	0.0	0.0	0.0047955731170665	1940.0613488272436	30.01486514583594
0	EtOH	TsOYE	60	0.8082355479909389	0.0	0.0269002490863206	0.0043696662946465	1835.580174542788	20.16358860765833
0	EtOH	TsOYE	70	0.8374127203978592	5.083947983057206e-06	0.0840925135928873	0.0027105269027759	1781.5154416655826	16.023461894383836
0	EtOH	TsOYE	80	0.8562385139024825	0.0016314985029365	0.1196719798197767	5.490274469788377e-06	1420.1330372559798	10.35471987661312
