# Supplementary material for: Solvent concentration at 50% protein unfolding may reform enzyme stability ranking and process window identification
Source: Nat Commun. 2024 Jun 26;15:5420. doi: 10.1038/s41467-024-49774-0 (PMC11208486; doi:10.1038/s41467-024-49774-0)
Supplement: Supplementary file 4 — Source Data [file 41467_2024_49774_MOESM4_ESM.zip › Source/Fig5_fit_params.csv]

	Solvent	Enzyme	Temperature	a_F	b_F	a_U	b_U	m_{folding}	c_{U_{50}}
0	MeOH	ChrOYE1	25	0.6018851736391302	0.0006634219528424	0.2706029364513178	0.0	1439.5545835748585	27.598152212281363
0	MeOH	ChrOYE1	30	0.6126137696648718	0.001731233163435	0.2344866534955261	0.0	1365.5548323520234	27.3278139166989
0	MeOH	ChrOYE1	35	0.6506474820253798	0.0021907883557885	0.1822895365261773	0.0001547747378149	1412.5333456602773	22.286438762519875
0	MeOH	ChrOYE1	40	0.6842891560626424	0.0006353025122114	0.2274016269838222	0.0	893.767264626233	13.777261175875225
0	MeOH	ChrOYE1	45	0.7237560731365791	0.0010172634728316	0.1861308304735886	2.482319055361341e-06	1166.5014079314458	6.150670136316277
0	MeOH	ChrOYE1	50	0.7237560731365791	0.0010172634728316	0.1861308304735886	2.482319055361341e-06	1166.5014079314458	6.150670136316277
0	MeOH	ChrOYE1	60	0.7237560731365791	0.0010172634728316	0.1861308304735886	2.482319055361341e-06	1166.5014079314458	6.150670136316277
0	MeOH	ChrOYE1	70	0.7237560731365791	0.0010172634728316	0.1861308304735886	2.482319055361341e-06	1166.5014079314458	6.150670136316277
0	MeOH	ChrOYE1	80	0.7237560731365791	0.0010172634728316	0.1861308304735886	2.482319055361341e-06	1166.5014079314458	6.150670136316277
0	MeOH	OYE1	25	0.6826206411246083	0.0015890552904883	0.1542627388794717	0.0	656.222065544356	28.25343983532488
0	MeOH	OYE1	30	0.6880901518510646	0.0017857224137847	0.1498340486202931	0.0	679.3671448477395	27.94891631081077
0	MeOH	OYE1	35	0.7045803405115785	0.0022300400447661	0.0456427529147876	0.0019415128280014	1467.1050485516816	22.24240925911269
0	MeOH	OYE1	40	0.7308658978591344	0.0032474154013121	0.0707820591469049	0.0	1174.0366686138643	13.29141332653346
0	MeOH	OYE1	45	0.7308658978591344	0.0032474154013121	0.0707820591469049	0.0	1174.0366686138643	13.29141332653346
0	MeOH	OYE1	50	0.7308658978591344	0.0032474154013121	0.0707820591469049	0.0	1174.0366686138643	13.29141332653346
0	MeOH	OYE1	60	0.7308658978591344	0.0032474154013121	0.0707820591469049	0.0	1174.0366686138643	13.29141332653346
0	MeOH	OYE1	70	0.7308658978591344	0.0032474154013121	0.0707820591469049	0.0	1174.0366686138643	13.29141332653346
0	MeOH	OYE1	80	0.7308658978591344	0.0032474154013121	0.0707820591469049	0.0	1174.0366686138643	13.29141332653346
0	MeOH	PpXenB	25	0.6740224289282479	0.0	0.196314163626498	0.0	852.1888463915021	31.18548335315586
0	MeOH	PpXenB	30	0.6792093032586445	0.0	0.2051850869019267	0.0	785.0258586359128	30.503724541105687
0	MeOH	PpXenB	35	0.6924751877263833	0.0	0.0859703246904836	0.0026062767647387	823.2044349488938	20.91579973010675
0	MeOH	PpXenB	40	0.6631331163153017	0.0	0.2183956213515902	0.0004506221294796	447.0839231119517	8.589593847816264
0	MeOH	PpXenB	45	0.6631331163153017	0.0	0.2183956213515902	0.0004506221294796	447.0839231119517	8.589593847816264
0	MeOH	PpXenB	50	0.6631331163153017	0.0	0.2183956213515902	0.0004506221294796	447.0839231119517	8.589593847816264
0	MeOH	PpXenB	60	0.6631331163153017	0.0	0.2183956213515902	0.0004506221294796	447.0839231119517	8.589593847816264
0	MeOH	PpXenB	70	0.6631331163153017	0.0	0.2183956213515902	0.0004506221294796	447.0839231119517	8.589593847816264
0	MeOH	PpXenB	80	0.6631331163153017	0.0	0.2183956213515902	0.0004506221294796	447.0839231119517	8.589593847816264
0	MeOH	TsOYE	25	0.6631331163153017	0.0	0.2183956213515902	0.0004506221294796	447.0839231119517	8.589593847816264
0	MeOH	TsOYE	30	0.6631331163153017	0.0	0.2183956213515902	0.0004506221294796	447.0839231119517	8.589593847816264
0	MeOH	TsOYE	35	0.6631331163153017	0.0	0.2183956213515902	0.0004506221294796	447.0839231119517	8.589593847816264
0	MeOH	TsOYE	40	0.6631331163153017	0.0	0.2183956213515902	0.0004506221294796	447.0839231119517	8.589593847816264
0	MeOH	TsOYE	45	0.6631331163153017	0.0	0.2183956213515902	0.0004506221294796	447.0839231119517	8.589593847816264
0	MeOH	TsOYE	50	0.747506869898113	0.0	0.0001752017407517	0.0023763903120846	2058.849767365497	41.1535674651232
0	MeOH	TsOYE	60	0.7610032385420228	0.0	0.1982343530603779	0.0	908.4187463408066	33.437894714566745
0	MeOH	TsOYE	70	0.7737395883622771	0.0	0.2038708805575576	0.0	854.0663022764296	23.16249055096944
0	MeOH	TsOYE	80	0.7912625775671702	0.0	0.2167507297434498	0.0	823.7608337093541	14.365615504679424
