# Supplementary material for: Solvent concentration at 50% protein unfolding may reform enzyme stability ranking and process window identification
Source: Nat Commun. 2024 Jun 26;15:5420. doi: 10.1038/s41467-024-49774-0 (PMC11208486; doi:10.1038/s41467-024-49774-0)
Supplement: Supplementary file 4 — Source Data [file 41467_2024_49774_MOESM4_ESM.zip › Source/Fig6_fit_params.csv]

Solvent	Enzyme	Temperature	c_{A_{50}}	c_{A_{max}}	σ	xi	nu	m_{folding}
EtOH	ChrOYE1	25	44.76586519314316	8.173634110849024	12.542955711282987	15.69840722817641	0.0831001406033527	3540.470622301156
EtOH	ChrOYE1	30	36.32168658385383	10.694127228055292	10.0	17.699454126422943	0.2484778293463271	520.7527546377339
EtOH	ChrOYE1	35	19.617261386311032	7.528525481518814	10.0	14.948388174481806	0.1493590321302287	6469.589699207123
EtOH	ChrOYE1	40	12.734471901803524	0.076394520800869	31.194745980324058	6.498129760673257	0.2876285099735812	1020.6961732589798
EtOH	ChrOYE1	45	13.768631531501892	0.0940782230166445	28.999217340053143	5.189363169672641	0.4347263536818732	1709.8079331120896
EtOH	OYE1	25	39.13554239157869	13.301686886491003	13.14265003773989	11.179144035777217	0.0	1424.548945140925
EtOH	OYE1	30	32.85812686823277	11.518552769637076	11.37031696186049	9.085595790304266	0.0608349075569953	11305.700868298594
EtOH	OYE1	35	20.25629079552286	9.600806663052126	10.0	6.2245058339113015	0.2597030775772954	7309.917582088336
EtOH	OYE1	40	11.33949504773233	0.004573440669517	48.6734712598463	1.9352844379611096	0.3316247594255601	1039.22881196459
EtOH	OYE1	45	14.172687617940513	0.0	10.134795189549322	0.0	0.134562967972272	1457.52916136645
EtOH	PpXenB	25	29.79127213947395	15.791732846675718	10.0	14.555528760587684	0.6811448329711861	649.3631822507072
EtOH	PpXenB	30	27.72422357254572	15.703926763567916	10.0	7.613937588052448	0.8477354467846785	790.1647375068675
EtOH	PpXenB	35	19.959216150025604	12.62939671077802	10.0	7.972769046637221	0.5971376306789963	8459.57478061052
EtOH	PpXenB	40	14.942579397018864	0.0973815539137845	40.69058511069685	3.6557431079435463	0.2671688580780254	28436.683056439448
EtOH	PpXenB	45	12.91974506123548	0.0043919980839448	61.04326999370966	6.198755928411264	0.1208546146640182	1071.4942782366843
EtOH	TsOYE	25	44.81213862666765	19.410345017489615	11.882773727913014	14.692528360192464	1.052807084916372	457.6400085313289
EtOH	TsOYE	30	44.93408616899966	15.289674536659254	14.382873342236474	26.845806464647467	0.8311629335910297	980.490952734582
EtOH	TsOYE	35	35.82999817685323	1.6348663296204524	31.051212681792126	55.731304554248105	0.889791208979323	1200.6959146777056
EtOH	TsOYE	40	33.501080757383846	11.309170133897805	17.559108872421263	36.24035821904733	0.8789463042928104	830.3404541072044
EtOH	TsOYE	45	32.98978416598363	13.251757072624647	10.000026424026808	14.978573467731028	1.1548540381837007	914.7023698686648
MeOH	ChrOYE1	25	24.877376256693093	0.8855830356379106	33.94449726024072	11.717481063402666	0.4762057081397276	5025.9225978821805
MeOH	ChrOYE1	30	26.78979396474506	11.90781757542612	11.378871613157308	12.03441088386013	0.342887314097514	1181.179589469309
MeOH	ChrOYE1	35	23.084662705478426	8.312627490197066	10.923849781684105	10.107389563833292	0.2689780065659375	1513.5097494015383
MeOH	ChrOYE1	40	14.814831959526591	0.0321506416613825	36.89145951210721	7.606289203248077	0.2102101597721448	1704.3674665938884
MeOH	ChrOYE1	45	14.628354446923415	8.653003978503898	10.0	6.311253699795402	0.1143020875736748	7782.819070132885
MeOH	OYE1	25	31.125685053372717	0.0	10.0	0.0	0.2929655336106401	1612.2295574557213
MeOH	OYE1	30	29.53564308775361	14.714573702220664	10.507271261456175	8.385410439674887	0.0965321566874201	5616.753857414121
MeOH	OYE1	35	20.82661824565235	10.205199735213997	10.0	6.35414511221597	0.2621283355138125	8368.548481641654
MeOH	OYE1	40	14.24487316214057	0.775889660573723	10.0	4.00962426437758	0.0819995215521688	1467.826434035493
MeOH	OYE1	45	13.00887142305107	0.0647112856538109	20.964636506404307	1.0899611749287026	0.0732589742412134	1250.4434164351806
MeOH	PpXenB	25	30.995896344566432	0.0	22.3021367194293	0.0	0.8870008900147527	966.6428659872364
MeOH	PpXenB	30	29.45209218295693	0.0	10.0	3.16475865303696	0.90816816772689	1028.3428381890928
MeOH	PpXenB	35	22.44607375711057	14.78111063340912	10.0	7.991673048984055	0.3159065938769768	1957.9370994398016
MeOH	PpXenB	40	16.899014187592808	6.362940156358455	10.0	6.986613149517536	0.0	1466.843567973721
MeOH	PpXenB	45	0.619572451250421	0.0002578749035811	35.3974161139934	1.18150981652021	0.3663796993433013	267.4496727259884
MeOH	TsOYE	25	39.59122825157812	2.362930737199116e-08	891.7328969984503	0.6396145174305623	1.213820345372283	234.43236109453812
MeOH	TsOYE	30	36.286782447208815	0.0	246.88249848526337	0.0	1.4710553524147716	256.32894767574885
MeOH	TsOYE	35	37.01110141794194	0.0545652612298121	95.3177245594671	7.903225250594488	1.493359615955465	292.4809460339959
MeOH	TsOYE	40	39.94012620341436	5.538955639569589	10.0	7.378295379672356	1.2778608226780952	475.242420959957
MeOH	TsOYE	45	41.7676043778138	13.03027706298345	16.210775891066728	35.18576982037062	0.7107557263572185	762.94158695007
