# Supplementary material for: Solvent concentration at 50% protein unfolding may reform enzyme stability ranking and process window identification
Source: Nat Commun. 2024 Jun 26;15:5420. doi: 10.1038/s41467-024-49774-0 (PMC11208486; doi:10.1038/s41467-024-49774-0)
Supplement: Supplementary file 4 — Source Data [file 41467_2024_49774_MOESM4_ESM.zip › Source/Fig7_data.csv]

Solvent	Enzyme	Temperature	c_{U_{50}}
EtOH	ChrOYE1	25	27.43115758207181
EtOH	ChrOYE1	30	27.047041285509675
EtOH	ChrOYE1	35	22.80594404764402
EtOH	ChrOYE1	40	13.211702760297683
EtOH	ChrOYE1	45	7.508079100104574
EtOH	ChrOYE1	50	18.60971644608755
EtOH	ChrOYE1	60	18.83844970169849
EtOH	ChrOYE1	70	24.413503931931768
EtOH	ChrOYE1	80	17.838336436454032
EtOH	DrER	25	26.85014201221783
EtOH	DrER	30	23.73549521855445
EtOH	DrER	35	17.3689332192022
EtOH	DrER	40	12.576607223162664
EtOH	DrER	45	5.563556921671029
EtOH	DrER	50	7.548267090725547
EtOH	DrER	60	19.923714578100668
EtOH	DrER	70	18.81289296552261
EtOH	DrER	80	17.82459598635077
EtOH	NCR	25	52.42368560706097
EtOH	NCR	30	66.82594456231529
EtOH	NCR	35	36.474968103029134
EtOH	NCR	40	17.614580433037062
EtOH	NCR	45	18.039971357755903
EtOH	NCR	50	19.195373601411543
EtOH	NCR	60	66.51753831869662
EtOH	NCR	70	22.77409750503293
EtOH	NCR	80	16.157037141068766
EtOH	OYE1	25	21.01284793686153
EtOH	OYE1	30	21.366472642147944
EtOH	OYE1	35	19.624734374608952
EtOH	OYE1	40	10.505364819192096
EtOH	OYE1	45	12.799812875020018
EtOH	OYE1	50	13.168008997508773
EtOH	OYE1	60	18.74236723039101
EtOH	OYE1	70	8.94862226018675
EtOH	OYE1	80	7.224223091153907
EtOH	PpXenB	25	23.062639368252388
EtOH	PpXenB	30	22.85534142234382
EtOH	PpXenB	35	18.146683986505337
EtOH	PpXenB	40	8.034271950030373
EtOH	PpXenB	45	12.317075638861686
EtOH	PpXenB	50	14.14574982977356
EtOH	PpXenB	60	12.45364363874664
EtOH	PpXenB	70	11.253140082051669
EtOH	PpXenB	80	18.73711246116127
EtOH	TsOYE	25	19.010696350705757
EtOH	TsOYE	30	19.00733882791131
EtOH	TsOYE	35	19.00858002234076
EtOH	TsOYE	40	19.033692665494577
EtOH	TsOYE	45	32.23590167490308
EtOH	TsOYE	50	30.01486514583594
EtOH	TsOYE	60	20.16358860765833
EtOH	TsOYE	70	16.023461894383836
EtOH	TsOYE	80	10.35471987661312
EtOH	YqiG	25	29.54585304985738
EtOH	YqiG	30	29.063669476547812
EtOH	YqiG	35	21.2991316903315
EtOH	YqiG	40	15.483029933841816
EtOH	YqiG	45	8.157442839427967
EtOH	YqiG	50	18.45956514870812
EtOH	YqiG	60	18.604822986097027
EtOH	YqiG	70	18.53073334558195
EtOH	YqiG	80	18.55951149560489
MeOH	ChrOYE1	25	27.598152212281363
MeOH	ChrOYE1	30	27.3278139166989
MeOH	ChrOYE1	35	22.286438762519875
MeOH	ChrOYE1	40	13.777261175875225
MeOH	ChrOYE1	45	6.150670136316277
MeOH	ChrOYE1	50	18.57960973460721
MeOH	ChrOYE1	60	14.69800197307055
MeOH	ChrOYE1	70	14.07094146570414
MeOH	ChrOYE1	80	12.548855634368628
MeOH	DrER	25	24.34414331304753
MeOH	DrER	30	23.38071725324481
MeOH	DrER	35	18.43459217144636
MeOH	DrER	40	12.088744079974166
MeOH	DrER	45	3.633390573376854
MeOH	DrER	50	3.4721591459939547
MeOH	DrER	60	14.7867938647875
MeOH	DrER	70	13.676350069673894
MeOH	DrER	80	12.02782224931417
MeOH	NCR	25	19.19389781184765
MeOH	NCR	30	33.74898046593324
MeOH	NCR	35	33.474027998218986
MeOH	NCR	40	27.1638416814368
MeOH	NCR	45	19.75537766057654
MeOH	NCR	50	18.85238998964348
MeOH	NCR	60	21.814018453021912
MeOH	NCR	70	16.319088579257198
MeOH	NCR	80	12.155970700055972
MeOH	OYE1	25	28.25343983532488
MeOH	OYE1	30	27.94891631081077
MeOH	OYE1	35	22.24240925911269
MeOH	OYE1	40	13.29141332653346
MeOH	OYE1	45	18.710770186870395
MeOH	OYE1	50	18.930452444904027
MeOH	OYE1	60	18.78567186231298
MeOH	OYE1	70	18.72162133770665
MeOH	OYE1	80	18.412919851792296
MeOH	PpXenB	25	31.18548335315586
MeOH	PpXenB	30	30.503724541105687
MeOH	PpXenB	35	20.91579973010675
MeOH	PpXenB	40	8.589593847816264
MeOH	PpXenB	45	18.966062477224327
MeOH	PpXenB	50	18.86008879274136
MeOH	PpXenB	60	18.83623720700247
MeOH	PpXenB	70	18.859909142456758
MeOH	PpXenB	80	21.50898026230124
MeOH	TsOYE	25	18.993318985612515
MeOH	TsOYE	30	18.992442455835715
MeOH	TsOYE	35	18.99156859307942
MeOH	TsOYE	40	18.986871755477384
MeOH	TsOYE	45	18.9911547044453
MeOH	TsOYE	50	41.1535674651232
MeOH	TsOYE	60	33.437894714566745
MeOH	TsOYE	70	23.16249055096944
MeOH	TsOYE	80	14.365615504679424
MeOH	YqiG	25	36.04130045377603
MeOH	YqiG	30	35.76294034166412
MeOH	YqiG	35	28.690717782867356
MeOH	YqiG	40	20.32248675486078
MeOH	YqiG	45	12.290245325087858
MeOH	YqiG	50	4.550240368556328
MeOH	YqiG	60	18.62593827198352
MeOH	YqiG	70	18.632022574470657
MeOH	YqiG	80	18.63719297501696
