# Supplementary material for: Solvent concentration at 50% protein unfolding may reform enzyme stability ranking and process window identification
Source: Nat Commun. 2024 Jun 26;15:5420. doi: 10.1038/s41467-024-49774-0 (PMC11208486; doi:10.1038/s41467-024-49774-0)
Supplement: Supplementary file 4 — Source Data [file 41467_2024_49774_MOESM4_ESM.zip › Source/SupFig13_data.csv]

	Enzyme	Solvent	Concentration	Temperature	FU
0	ArR	DMF	45	25	0.8284146272857142
1	ArR	DMF	45	25	0.8198677132857143
2	ArR	DMF	42	25	0.8195427655714286
3	ArR	DMF	42	25	0.8223887681428571
4	ArR	DMF	39	25	0.820304547
5	ArR	DMF	39	25	0.8212112274285712
6	ArR	DMF	36	25	0.8227537102857143
7	ArR	DMF	36	25	0.8205118092857143
8	ArR	DMF	45	30	0.8383691311666667
9	ArR	DMF	45	30	0.8301820158333334
10	ArR	DMF	42	30	0.8299371301666668
11	ArR	DMF	42	30	0.8331018686666667
12	ArR	DMF	39	30	0.8309979538333333
13	ArR	DMF	39	30	0.8316567938333334
14	ArR	DMF	36	30	0.8333128295
15	ArR	DMF	36	30	0.830855171
16	ArR	DMF	45	35	0.8497786821250001
17	ArR	DMF	45	35	0.84049756075
18	ArR	DMF	42	35	0.840529650375
19	ArR	DMF	42	35	0.8435000927500002
20	ArR	DMF	39	35	0.84234024575
21	ArR	DMF	39	35	0.842653893
22	ArR	DMF	36	35	0.8448228017499999
23	ArR	DMF	36	35	0.8416983635
24	ArR	DMF	45	40	0.8622991102857143
25	ArR	DMF	45	40	0.8508981721428571
26	ArR	DMF	42	40	0.8517249311428571
27	ArR	DMF	42	40	0.8548336115714285
28	ArR	DMF	39	40	0.8539892178571428
29	ArR	DMF	39	40	0.8546215038571429
30	ArR	DMF	36	40	0.8576802355714287
31	ArR	DMF	36	40	0.8548924838571429
32	ArR	DMF	45	45	0.8753985335714285
33	ArR	DMF	45	45	0.8630264572857144
34	ArR	DMF	42	45	0.8644725510000001
35	ArR	DMF	42	45	0.8692488328571429
36	ArR	DMF	39	45	0.8678577287142856
37	ArR	DMF	39	45	0.8703939404285714
38	ArR	DMF	36	45	0.874901235
39	ArR	DMF	36	45	0.8706675938571429
40	ArR	DMF	45	50	0.8910680411428571
41	ArR	DMF	45	50	0.8762054188571428
42	ArR	DMF	42	50	0.8797499451428573
43	ArR	DMF	42	50	0.8850941317142856
44	ArR	DMF	39	50	0.8849341442857143
45	ArR	DMF	39	50	0.8887806194285715
46	ArR	DMF	36	50	0.8949777995714285
47	ArR	DMF	36	50	0.8906321268571429
48	ArR	DMF	45	60	0.92842496925
49	ArR	DMF	45	60	0.909132741375
50	ArR	DMF	42	60	0.915883720125
51	ArR	DMF	42	60	0.92493068425
52	ArR	DMF	39	60	0.9262227565
53	ArR	DMF	39	60	0.9322365225
54	ArR	DMF	36	60	0.94565388575
55	ArR	DMF	36	60	0.940504841375
56	ArR	DMF	45	70	0.9631235004285716
57	ArR	DMF	45	70	0.9462271502857142
58	ArR	DMF	42	70	0.9560099242857144
59	ArR	DMF	42	70	0.960278621857143
60	ArR	DMF	39	70	0.9666469182857144
61	ArR	DMF	39	70	0.9709727505714284
62	ArR	DMF	36	70	0.9823175498571428
63	ArR	DMF	36	70	0.9792626757142856
64	ArR	DMF	45	80	0.9764894672857142
65	ArR	DMF	45	80	0.9620566538571428
66	ArR	DMF	42	80	0.9714133057142856
67	ArR	DMF	42	80	0.9737697584285714
68	ArR	DMF	39	80	0.9790519731428572
69	ArR	DMF	39	80	0.9794310077142856
70	ArR	DMF	36	80	0.9887124981428572
71	ArR	DMF	36	80	0.9879620755714286
72	ArR	DMSO	45	25	0.7476094877142857
73	ArR	DMSO	45	25	0.7493390695714286
74	ArR	DMSO	42	25	0.7465373701428571
75	ArR	DMSO	42	25	0.7472468359999999
76	ArR	DMSO	39	25	0.7513793450000001
77	ArR	DMSO	39	25	0.7505649839999998
78	ArR	DMSO	36	25	0.7560483984285715
79	ArR	DMSO	36	25	0.754582056142857
80	ArR	DMSO	45	30	0.7545932828333334
81	ArR	DMSO	45	30	0.757086883
82	ArR	DMSO	42	30	0.7543308736666665
83	ArR	DMSO	42	30	0.7543606858333334
84	ArR	DMSO	39	30	0.7573408483333334
85	ArR	DMSO	39	30	0.7556332151666667
86	ArR	DMSO	36	30	0.759750654
87	ArR	DMSO	36	30	0.7591454981666668
88	ArR	DMSO	45	35	0.7682934317142857
89	ArR	DMSO	45	35	0.7701072524285715
90	ArR	DMSO	42	35	0.7653410945714285
91	ArR	DMSO	42	35	0.7659102084285714
92	ArR	DMSO	39	35	0.767974930142857
93	ArR	DMSO	39	35	0.7664282235714285
94	ArR	DMSO	36	35	0.7691291741428572
95	ArR	DMSO	36	35	0.7686877675714285
96	ArR	DMSO	45	40	0.7976234725714286
97	ArR	DMSO	45	40	0.7994339295714286
98	ArR	DMSO	42	40	0.7962730185714285
99	ArR	DMSO	42	40	0.7966274364285715
100	ArR	DMSO	39	40	0.7962670242857143
101	ArR	DMSO	39	40	0.7955010534285715
102	ArR	DMSO	36	40	0.7967614359999999
103	ArR	DMSO	36	40	0.7964202421428571
104	ArR	DMSO	45	45	0.8286967448571428
105	ArR	DMSO	45	45	0.830512608857143
106	ArR	DMSO	42	45	0.833753322
107	ArR	DMSO	42	45	0.8337061918571429
108	ArR	DMSO	39	45	0.8372690591428571
109	ArR	DMSO	39	45	0.8363038981428572
110	ArR	DMSO	36	45	0.8459137082857143
111	ArR	DMSO	36	45	0.8459087865714287
112	ArR	DMSO	45	50	0.8644786625
113	ArR	DMSO	45	50	0.865070328
114	ArR	DMSO	42	50	0.866576030875
115	ArR	DMSO	42	50	0.86614555875
116	ArR	DMSO	39	50	0.8650673255000001
117	ArR	DMSO	39	50	0.864716149875
118	ArR	DMSO	36	50	0.8813874275
119	ArR	DMSO	36	50	0.8808488175
120	ArR	DMSO	45	60	0.8832974858571429
121	ArR	DMSO	45	60	0.8848191585714286
122	ArR	DMSO	42	60	0.8837503621428572
123	ArR	DMSO	42	60	0.883067906
124	ArR	DMSO	39	60	0.8829514895714284
125	ArR	DMSO	39	60	0.8817164728571428
126	ArR	DMSO	36	60	0.8890069638571428
127	ArR	DMSO	36	60	0.889094642142857
128	ArR	DMSO	45	70	0.9015960865714284
129	ArR	DMSO	45	70	0.902013778714286
130	ArR	DMSO	42	70	0.9058526242857144
131	ArR	DMSO	42	70	0.9047488315714284
132	ArR	DMSO	39	70	0.9057204382857142
133	ArR	DMSO	39	70	0.9053358348571428
134	ArR	DMSO	36	70	0.9158323832857144
135	ArR	DMSO	36	70	0.9156818048571428
136	ArR	DMSO	45	80	0.9217645014285716
137	ArR	DMSO	45	80	0.9218666127142856
138	ArR	DMSO	42	80	0.9274699092857144
139	ArR	DMSO	42	80	0.9266124367142856
140	ArR	DMSO	39	80	0.9276905315714288
141	ArR	DMSO	39	80	0.9269160798571427
142	ArR	DMSO	36	80	0.9397062402857144
143	ArR	DMSO	36	80	0.9393642715714288
144	ArR	MeOH	45	25	0.8626910075
145	ArR	MeOH	45	25	0.8628462776250001
146	ArR	MeOH	42	25	0.8359002098749999
147	ArR	MeOH	42	25	0.8371731192499999
148	ArR	MeOH	39	25	0.829750738875
149	ArR	MeOH	39	25	0.8293605895
150	ArR	MeOH	36	25	0.8321335837499999
151	ArR	MeOH	36	25	0.83245642475
152	ArR	MeOH	45	30	0.872785757
153	ArR	MeOH	45	30	0.8730547825
154	ArR	MeOH	42	30	0.8447591265
155	ArR	MeOH	42	30	0.8453321056666668
156	ArR	MeOH	39	30	0.8353808025
157	ArR	MeOH	39	30	0.8358732065
158	ArR	MeOH	36	30	0.8378480475
159	ArR	MeOH	36	30	0.8382897374999999
160	ArR	MeOH	45	35	0.8888472245
161	ArR	MeOH	45	35	0.8893373385000001
162	ArR	MeOH	42	35	0.8763097226250001
163	ArR	MeOH	42	35	0.876513749375
164	ArR	MeOH	39	35	0.860532246375
165	ArR	MeOH	39	35	0.86015442025
166	ArR	MeOH	36	35	0.856117576375
167	ArR	MeOH	36	35	0.85625690225
168	ArR	MeOH	45	40	0.897853102
169	ArR	MeOH	45	40	0.8975979428571429
170	ArR	MeOH	42	40	0.8920843177142856
171	ArR	MeOH	42	40	0.8913535049999999
172	ArR	MeOH	39	40	0.8889001948571428
173	ArR	MeOH	39	40	0.8890805585714284
174	ArR	MeOH	36	40	0.889122366857143
175	ArR	MeOH	36	40	0.8886980414285715
176	ArR	MeOH	45	45	0.904474467
177	ArR	MeOH	45	45	0.9050065973333332
178	ArR	MeOH	42	45	0.9006795783333333
179	ArR	MeOH	42	45	0.8998615443333332
180	ArR	MeOH	39	45	0.8985665541666666
181	ArR	MeOH	39	45	0.8980648516666667
182	ArR	MeOH	36	45	0.900692771
183	ArR	MeOH	36	45	0.9002518356666666
184	ArR	MeOH	45	50	0.9115163011250002
185	ArR	MeOH	45	50	0.911021687125
186	ArR	MeOH	42	50	0.90816342825
187	ArR	MeOH	42	50	0.907052531875
188	ArR	MeOH	39	50	0.905792862
189	ArR	MeOH	39	50	0.90572463725
190	ArR	MeOH	36	50	0.910118185125
191	ArR	MeOH	36	50	0.9098584875
192	ArR	MeOH	45	60	0.921269454
193	ArR	MeOH	45	60	0.921591170125
194	ArR	MeOH	42	60	0.917917475
195	ArR	MeOH	42	60	0.917146027125
196	ArR	MeOH	39	60	0.91815045475
197	ArR	MeOH	39	60	0.9184430465
198	ArR	MeOH	36	60	0.925221197375
199	ArR	MeOH	36	60	0.92511583125
200	ArR	MeOH	45	70	0.9279053708333332
201	ArR	MeOH	45	70	0.9283660748333332
202	ArR	MeOH	42	70	0.925078074
203	ArR	MeOH	42	70	0.9238793355
204	ArR	MeOH	39	70	0.927207619
205	ArR	MeOH	39	70	0.9263979991666668
206	ArR	MeOH	36	70	0.9393887121666668
207	ArR	MeOH	36	70	0.9385168453333332
208	ArR	MeOH	45	80	0.9403457441666668
209	ArR	MeOH	45	80	0.9400971231666668
210	ArR	MeOH	42	80	0.9355323911666668
211	ArR	MeOH	42	80	0.931849549
212	ArR	MeOH	39	80	0.9395620523333332
213	ArR	MeOH	39	80	0.9393219151666666
214	ArR	MeOH	36	80	0.9574669898333332
215	ArR	MeOH	36	80	0.957485636
216	ArR	nprop	45	25	0.90396440775
217	ArR	nprop	45	25	0.8953312261249999
218	ArR	nprop	42	25	0.89600905025
219	ArR	nprop	42	25	0.897081583625
220	ArR	nprop	39	25	0.8966524676250001
221	ArR	nprop	39	25	0.894022658625
222	ArR	nprop	36	25	0.8940943554999999
223	ArR	nprop	36	25	0.893792517625
224	ArR	nprop	45	30	0.9104360836666666
225	ArR	nprop	45	30	0.9019765656666666
226	ArR	nprop	42	30	0.9029098948333334
227	ArR	nprop	42	30	0.9035017688333332
228	ArR	nprop	39	30	0.9035881756666668
229	ArR	nprop	39	30	0.9010641276666668
230	ArR	nprop	36	30	0.9023871423333332
231	ArR	nprop	36	30	0.9018669625
232	ArR	nprop	45	35	0.91773924975
233	ArR	nprop	45	35	0.90811303275
234	ArR	nprop	42	35	0.9100774377499998
235	ArR	nprop	42	35	0.910617828375
236	ArR	nprop	39	35	0.911092594375
237	ArR	nprop	39	35	0.9081726225
238	ArR	nprop	36	35	0.909359380625
239	ArR	nprop	36	35	0.90815290825
240	ArR	nprop	45	40	0.9255220037142856
241	ArR	nprop	45	40	0.9132725767142856
242	ArR	nprop	42	40	0.9163307718571428
243	ArR	nprop	42	40	0.9168257798571428
244	ArR	nprop	39	40	0.918116297
245	ArR	nprop	39	40	0.9156755465714288
246	ArR	nprop	36	40	0.9171265275714288
247	ArR	nprop	36	40	0.9176787561428572
248	ArR	nprop	45	45	0.9316045387142856
249	ArR	nprop	45	45	0.9196991325714288
250	ArR	nprop	42	45	0.9228544322857144
251	ArR	nprop	42	45	0.924587701
252	ArR	nprop	39	45	0.9266243661428574
253	ArR	nprop	39	45	0.9241101655714284
254	ArR	nprop	36	45	0.9253664868571428
255	ArR	nprop	36	45	0.9259952475714284
256	ArR	nprop	45	50	0.93879689275
257	ArR	nprop	45	50	0.926270708375
258	ArR	nprop	42	50	0.93093597875
259	ArR	nprop	42	50	0.931956805125
260	ArR	nprop	39	50	0.937193483
261	ArR	nprop	39	50	0.93286804125
262	ArR	nprop	36	50	0.93412527425
263	ArR	nprop	36	50	0.93539821375
264	ArR	nprop	45	60	0.95292414725
265	ArR	nprop	45	60	0.9379803465
266	ArR	nprop	42	60	0.9431057497500002
267	ArR	nprop	42	60	0.943493246875
268	ArR	nprop	39	60	0.950563661625
269	ArR	nprop	39	60	0.94884617625
270	ArR	nprop	36	60	0.949883446
271	ArR	nprop	36	60	0.952557481625
272	ArR	nprop	45	70	0.9527827841428572
273	ArR	nprop	45	70	0.9382585881428572
274	ArR	nprop	42	70	0.9422198022857144
275	ArR	nprop	42	70	0.941515037
276	ArR	nprop	39	70	0.9506321888571428
277	ArR	nprop	39	70	0.9489300675714286
278	ArR	nprop	36	70	0.9526838577142857
279	ArR	nprop	36	70	0.9548102701428572
280	ArR	nprop	45	80	0.9498736517142856
281	ArR	nprop	45	80	0.9297947457142858
282	ArR	nprop	42	80	0.9334517631428572
283	ArR	nprop	42	80	0.9304239324285716
284	ArR	nprop	39	80	0.9463023542857142
285	ArR	nprop	39	80	0.9392707857142856
286	ArR	nprop	36	80	0.9429865307142856
287	ArR	nprop	36	80	0.9464611922857143
288	ArS	DMF	45	25	0.7236151611428572
289	ArS	DMF	45	25	0.7251653247142859
290	ArS	DMF	42	25	0.7036588277142858
291	ArS	DMF	42	25	0.7036380598571428
292	ArS	DMF	39	25	0.6891893062857143
293	ArS	DMF	39	25	0.6864332218571428
294	ArS	DMF	36	25	0.6768390707142856
295	ArS	DMF	36	25	0.6774604321428572
296	ArS	DMF	45	30	0.7274089117142858
297	ArS	DMF	45	30	0.728359699142857
298	ArS	DMF	42	30	0.7079752684285714
299	ArS	DMF	42	30	0.7066831162857142
300	ArS	DMF	39	30	0.6927788
301	ArS	DMF	39	30	0.6895496845714285
302	ArS	DMF	36	30	0.6802124381428573
303	ArS	DMF	36	30	0.6807555725714286
304	ArS	DMF	45	35	0.7322430609999999
305	ArS	DMF	45	35	0.7311014192857143
306	ArS	DMF	42	35	0.7120639510000001
307	ArS	DMF	42	35	0.7106701134285716
308	ArS	DMF	39	35	0.6968129447142858
309	ArS	DMF	39	35	0.6933475987142858
310	ArS	DMF	36	35	0.6852444751428572
311	ArS	DMF	36	35	0.6845568164285715
312	ArS	DMF	45	40	0.7352909018571427
313	ArS	DMF	45	40	0.7352703128571428
314	ArS	DMF	42	40	0.7164522581428571
315	ArS	DMF	42	40	0.7156181504285714
316	ArS	DMF	39	40	0.7013607535714286
317	ArS	DMF	39	40	0.6985507437142857
318	ArS	DMF	36	40	0.6901884504285715
319	ArS	DMF	36	40	0.6904368825714285
320	ArS	DMF	45	45	0.7483831304285715
321	ArS	DMF	45	45	0.7473756072857143
322	ArS	DMF	42	45	0.7258070281428571
323	ArS	DMF	42	45	0.7260243209999999
324	ArS	DMF	39	45	0.7105924741428572
325	ArS	DMF	39	45	0.7082915732857143
326	ArS	DMF	36	45	0.7006508367142857
327	ArS	DMF	36	45	0.7004919391428572
328	ArS	DMF	45	50	0.7975779431428572
329	ArS	DMF	45	50	0.7978564841428571
330	ArS	DMF	42	50	0.7657973937142858
331	ArS	DMF	42	50	0.7660754321428571
332	ArS	DMF	39	50	0.7409529857142856
333	ArS	DMF	39	50	0.7371957387142858
334	ArS	DMF	36	50	0.7225402337142857
335	ArS	DMF	36	50	0.7233531731428571
336	ArS	DMF	45	60	0.9491085497142856
337	ArS	DMF	45	60	0.9531701548571428
338	ArS	DMF	42	60	0.9655633994285716
339	ArS	DMF	42	60	0.9678976875714288
340	ArS	DMF	39	60	0.9700874431428572
341	ArS	DMF	39	60	0.959373721
342	ArS	DMF	36	60	0.9306649565714284
343	ArS	DMF	36	60	0.9289386611428572
344	ArS	DMF	45	70	0.9600146158571428
345	ArS	DMF	45	70	0.9611441492857145
346	ArS	DMF	42	70	0.970998815142857
347	ArS	DMF	42	70	0.9718685661428572
348	ArS	DMF	39	70	0.9774333664285714
349	ArS	DMF	39	70	0.9657516821428572
350	ArS	DMF	36	70	0.9759174415714283
351	ArS	DMF	36	70	0.9763155068571427
352	ArS	DMF	45	80	0.97282746
353	ArS	DMF	45	80	0.9733798164285716
354	ArS	DMF	42	80	0.9792257547142856
355	ArS	DMF	42	80	0.9794398374285715
356	ArS	DMF	39	80	0.9815436174285714
357	ArS	DMF	39	80	0.9707181877142858
358	ArS	DMF	36	80	0.9811485325714286
359	ArS	DMF	36	80	0.9799310737142856
360	ArS	DMSO	45	25	0.6990516782857142
361	ArS	DMSO	45	25	0.6965031114285715
362	ArS	DMSO	42	25	0.6844390375714287
363	ArS	DMSO	42	25	0.6909663675714287
364	ArS	DMSO	39	25	0.6893823231428573
365	ArS	DMSO	39	25	0.6881045527142857
366	ArS	DMSO	36	25	0.6894888368571428
367	ArS	DMSO	36	25	0.6896806187142859
368	ArS	DMSO	45	30	0.7019747396666668
369	ArS	DMSO	45	30	0.6991370023333334
370	ArS	DMSO	42	30	0.6864349445000001
371	ArS	DMSO	42	30	0.6932225823333332
372	ArS	DMSO	39	30	0.6908402145
373	ArS	DMSO	39	30	0.6894595721666666
374	ArS	DMSO	36	30	0.689373056
375	ArS	DMSO	36	30	0.68841063
376	ArS	DMSO	45	35	0.7067136252857144
377	ArS	DMSO	45	35	0.7041196907142858
378	ArS	DMSO	42	35	0.689461512142857
379	ArS	DMSO	42	35	0.6961625814285715
380	ArS	DMSO	39	35	0.6930587375714286
381	ArS	DMSO	39	35	0.6912374837142857
382	ArS	DMSO	36	35	0.6898162448571428
383	ArS	DMSO	36	35	0.6896613324285713
384	ArS	DMSO	45	40	0.7125952755714285
385	ArS	DMSO	45	40	0.7103660190000001
386	ArS	DMSO	42	40	0.6936777660000001
387	ArS	DMSO	42	40	0.7002628699999999
388	ArS	DMSO	39	40	0.696397032
389	ArS	DMSO	39	40	0.6939388427142859
390	ArS	DMSO	36	40	0.6910679
391	ArS	DMSO	36	40	0.6907666581428572
392	ArS	DMSO	45	45	0.720836997
393	ArS	DMSO	45	45	0.7179358771428571
394	ArS	DMSO	42	45	0.6992021715714286
395	ArS	DMSO	42	45	0.7055646522857143
396	ArS	DMSO	39	45	0.699819301
397	ArS	DMSO	39	45	0.6976024081428571
398	ArS	DMSO	36	45	0.6919955527142857
399	ArS	DMSO	36	45	0.6929128171428571
400	ArS	DMSO	45	50	0.7319074571249999
401	ArS	DMSO	45	50	0.7294726744999999
402	ArS	DMSO	42	50	0.70709779125
403	ArS	DMSO	42	50	0.71413617575
404	ArS	DMSO	39	50	0.7058507428749999
405	ArS	DMSO	39	50	0.7029867022499999
406	ArS	DMSO	36	50	0.695798463875
407	ArS	DMSO	36	50	0.695765763375
408	ArS	DMSO	45	60	0.7918132797142857
409	ArS	DMSO	45	60	0.7871809178571427
410	ArS	DMSO	42	60	0.7496949434285715
411	ArS	DMSO	42	60	0.7567823104285714
412	ArS	DMSO	39	60	0.7426538808571428
413	ArS	DMSO	39	60	0.7378068310000001
414	ArS	DMSO	36	60	0.7221000364285713
415	ArS	DMSO	36	60	0.7218693581428572
416	ArS	DMSO	45	70	0.9139067275714288
417	ArS	DMSO	45	70	0.9073645898571427
418	ArS	DMSO	42	70	0.9097972342857142
419	ArS	DMSO	42	70	0.9208574975714284
420	ArS	DMSO	39	70	0.9120782357142856
421	ArS	DMSO	39	70	0.9132641214285714
422	ArS	DMSO	36	70	0.8700329575714285
423	ArS	DMSO	36	70	0.8707659755714285
424	ArS	DMSO	45	80	0.9203697954285712
425	ArS	DMSO	45	80	0.9142865795714288
426	ArS	DMSO	42	80	0.913201528
427	ArS	DMSO	42	80	0.9235393234285711
428	ArS	DMSO	39	80	0.9252332705714286
429	ArS	DMSO	39	80	0.9259965931428572
430	ArS	DMSO	36	80	0.9277681792857144
431	ArS	DMSO	36	80	0.9275356955714285
432	ArS	EtOH	45	25	0.6821584478749999
433	ArS	EtOH	45	25	0.6826670692500001
434	ArS	EtOH	42	25	0.6678989901250001
435	ArS	EtOH	42	25	0.67113818975
436	ArS	EtOH	39	25	0.66676539925
437	ArS	EtOH	39	25	0.6735330895
438	ArS	EtOH	36	25	0.6679466665
439	ArS	EtOH	36	25	0.667387955
440	ArS	EtOH	45	30	0.6826766431666668
441	ArS	EtOH	45	30	0.6834016141666667
442	ArS	EtOH	42	30	0.667531093
443	ArS	EtOH	42	30	0.6698891221666666
444	ArS	EtOH	39	30	0.6651140551666667
445	ArS	EtOH	39	30	0.6718730628333334
446	ArS	EtOH	36	30	0.6655595998333333
447	ArS	EtOH	36	30	0.6655688783333332
448	ArS	EtOH	45	35	0.6867095572857144
449	ArS	EtOH	45	35	0.6877932888571429
450	ArS	EtOH	42	35	0.6696852018571429
451	ArS	EtOH	42	35	0.672557686
452	ArS	EtOH	39	35	0.6663854802857143
453	ArS	EtOH	39	35	0.672413809
454	ArS	EtOH	36	35	0.6637402347142858
455	ArS	EtOH	36	35	0.6644498365714285
456	ArS	EtOH	45	40	0.7075771347142857
457	ArS	EtOH	45	40	0.7091126952857142
458	ArS	EtOH	42	40	0.6913312334285714
459	ArS	EtOH	42	40	0.693178577
460	ArS	EtOH	39	40	0.6825034875714285
461	ArS	EtOH	39	40	0.6866933107142856
462	ArS	EtOH	36	40	0.6677299567142858
463	ArS	EtOH	36	40	0.6696863258571428
464	ArS	EtOH	45	45	0.79228018
465	ArS	EtOH	45	45	0.7925314478571429
466	ArS	EtOH	42	45	0.7550074625714286
467	ArS	EtOH	42	45	0.754975634
468	ArS	EtOH	39	45	0.7392447249999999
469	ArS	EtOH	39	45	0.7413947241428572
470	ArS	EtOH	36	45	0.7040629897142857
471	ArS	EtOH	36	45	0.7116702622857142
472	ArS	EtOH	45	50	0.869264371625
473	ArS	EtOH	45	50	0.87002722925
474	ArS	EtOH	42	50	0.86668527875
475	ArS	EtOH	42	50	0.867857121
476	ArS	EtOH	39	50	0.851854786375
477	ArS	EtOH	39	50	0.8518061265
478	ArS	EtOH	36	50	0.787109606125
479	ArS	EtOH	36	50	0.8031899033750001
480	ArS	EtOH	45	60	0.8782491342857143
481	ArS	EtOH	45	60	0.8786592058571429
482	ArS	EtOH	42	60	0.884092365
483	ArS	EtOH	42	60	0.8835997838571429
484	ArS	EtOH	39	60	0.8827650464285713
485	ArS	EtOH	39	60	0.881744980857143
486	ArS	EtOH	36	60	0.8620535561428572
487	ArS	EtOH	36	60	0.8799979942857143
488	ArS	EtOH	45	70	0.8913521866666666
489	ArS	EtOH	45	70	0.8916443088333333
490	ArS	EtOH	42	70	0.8956426383333335
491	ArS	EtOH	42	70	0.8929916818333333
492	ArS	EtOH	39	70	0.8926163515000001
493	ArS	EtOH	39	70	0.8929229476666668
494	ArS	EtOH	36	70	0.8789666593333334
495	ArS	EtOH	36	70	0.8897759716666668
496	ArS	EtOH	45	80	0.9098749757142855
497	ArS	EtOH	45	80	0.9091349927142856
498	ArS	EtOH	42	80	0.9146263174285714
499	ArS	EtOH	42	80	0.912850065
500	ArS	EtOH	39	80	0.9108635441428572
501	ArS	EtOH	39	80	0.9128615177142856
502	ArS	EtOH	36	80	0.9018657972857144
503	ArS	EtOH	36	80	0.909228214142857
504	ArS	MeOH	45	25	0.681651473125
505	ArS	MeOH	45	25	0.6831565053750001
506	ArS	MeOH	42	25	0.68467694525
507	ArS	MeOH	42	25	0.684268072125
508	ArS	MeOH	39	25	0.6829299555000001
509	ArS	MeOH	39	25	0.6824109555
510	ArS	MeOH	36	25	0.683535069375
511	ArS	MeOH	36	25	0.68245780475
512	ArS	MeOH	45	30	0.6788172225000001
513	ArS	MeOH	45	30	0.6797405681666667
514	ArS	MeOH	42	30	0.6808439591666665
515	ArS	MeOH	42	30	0.680535853
516	ArS	MeOH	39	30	0.6784946125000001
517	ArS	MeOH	39	30	0.678382337
518	ArS	MeOH	36	30	0.6794393360000001
519	ArS	MeOH	36	30	0.6784125168333333
520	ArS	MeOH	45	35	0.677851736625
521	ArS	MeOH	45	35	0.6788290815
522	ArS	MeOH	42	35	0.6776731534999999
523	ArS	MeOH	42	35	0.6773969977500001
524	ArS	MeOH	39	35	0.675979115125
525	ArS	MeOH	39	35	0.675818026
526	ArS	MeOH	36	35	0.6755079401249999
527	ArS	MeOH	36	35	0.674780063375
528	ArS	MeOH	45	40	0.6856819052857143
529	ArS	MeOH	45	40	0.6864373939999998
530	ArS	MeOH	42	40	0.6794700794285715
531	ArS	MeOH	42	40	0.6796332598571428
532	ArS	MeOH	39	40	0.6756624408571429
533	ArS	MeOH	39	40	0.6754566091428572
534	ArS	MeOH	36	40	0.6742978095714286
535	ArS	MeOH	36	40	0.6730806658571428
536	ArS	MeOH	45	45	0.7405309378333333
537	ArS	MeOH	45	45	0.740785122
538	ArS	MeOH	42	45	0.7021363475000001
539	ArS	MeOH	42	45	0.7040756345
540	ArS	MeOH	39	45	0.6893025138333334
541	ArS	MeOH	39	45	0.6885034936666666
542	ArS	MeOH	36	45	0.6808879671666667
543	ArS	MeOH	36	45	0.680602451
544	ArS	MeOH	45	50	0.8594763204999999
545	ArS	MeOH	45	50	0.860307857125
546	ArS	MeOH	42	50	0.805008813625
547	ArS	MeOH	42	50	0.8068223297499999
548	ArS	MeOH	39	50	0.7612644657500001
549	ArS	MeOH	39	50	0.7612694128749999
550	ArS	MeOH	36	50	0.719870671625
551	ArS	MeOH	36	50	0.7199604438749999
552	ArS	MeOH	45	60	0.8768018484285716
553	ArS	MeOH	45	60	0.8776833328571428
554	ArS	MeOH	42	60	0.8743091992857145
555	ArS	MeOH	42	60	0.8764269351428574
556	ArS	MeOH	39	60	0.8742478404285715
557	ArS	MeOH	39	60	0.8734965665714286
558	ArS	MeOH	36	60	0.8726782287142859
559	ArS	MeOH	36	60	0.8725766794285713
560	ArS	MeOH	45	70	0.8847852945
561	ArS	MeOH	45	70	0.8861801028333334
562	ArS	MeOH	42	70	0.8818501433333333
563	ArS	MeOH	42	70	0.8826640545000001
564	ArS	MeOH	39	70	0.8809993963333334
565	ArS	MeOH	39	70	0.8810069063333333
566	ArS	MeOH	36	70	0.8794750471666667
567	ArS	MeOH	36	70	0.8780162433333333
568	ArS	MeOH	45	80	0.896308618
569	ArS	MeOH	45	80	0.8957138911428572
570	ArS	MeOH	42	80	0.8931258237142857
571	ArS	MeOH	42	80	0.8940711957142857
572	ArS	MeOH	39	80	0.8898736918571428
573	ArS	MeOH	39	80	0.8906155482857143
574	ArS	MeOH	36	80	0.8883183598571429
575	ArS	MeOH	36	80	0.8866128668571428
576	ArS	nprop	45	25	0.724326355
577	ArS	nprop	45	25	0.7244305268571427
578	ArS	nprop	42	25	0.7098608868571429
579	ArS	nprop	42	25	0.7145119735714287
580	ArS	nprop	39	25	0.7095868757142857
581	ArS	nprop	39	25	0.710424917
582	ArS	nprop	36	25	0.7074511392857142
583	ArS	nprop	36	25	0.7070209638571427
584	ArS	nprop	45	30	0.7334740063333333
585	ArS	nprop	45	30	0.7312793233333332
586	ArS	nprop	42	30	0.715986977
587	ArS	nprop	42	30	0.7191407878333335
588	ArS	nprop	39	30	0.7144996126666666
589	ArS	nprop	39	30	0.7160187265000001
590	ArS	nprop	36	30	0.7105344831666667
591	ArS	nprop	36	30	0.7111486195
592	ArS	nprop	45	35	0.7441951462857144
593	ArS	nprop	45	35	0.7432930981428572
594	ArS	nprop	42	35	0.7242338827142857
595	ArS	nprop	42	35	0.7280459488571428
596	ArS	nprop	39	35	0.7226082681428572
597	ArS	nprop	39	35	0.7237636872857144
598	ArS	nprop	36	35	0.7151398912857143
599	ArS	nprop	36	35	0.7158493398571428
600	ArS	nprop	45	40	0.7722902128571427
601	ArS	nprop	45	40	0.776938464
602	ArS	nprop	42	40	0.7658059938571428
603	ArS	nprop	42	40	0.7627319524285715
604	ArS	nprop	39	40	0.7607331958571429
605	ArS	nprop	39	40	0.7631536297142858
606	ArS	nprop	36	40	0.749428647
607	ArS	nprop	36	40	0.7492637548571429
608	ArS	nprop	45	45	0.8426761625714285
609	ArS	nprop	45	45	0.8512614285714287
610	ArS	nprop	42	45	0.8727394599999999
611	ArS	nprop	42	45	0.8529960002857144
612	ArS	nprop	39	45	0.8656033021428572
613	ArS	nprop	39	45	0.8673556021428571
614	ArS	nprop	36	45	0.8626637458571429
615	ArS	nprop	36	45	0.8618636811428572
616	ArS	nprop	45	50	0.8605201501428571
617	ArS	nprop	45	50	0.8652232374285714
618	ArS	nprop	42	50	0.8972005588571428
619	ArS	nprop	42	50	0.8782224908571428
620	ArS	nprop	39	50	0.8945643815714285
621	ArS	nprop	39	50	0.8949654697142858
622	ArS	nprop	36	50	0.9032747064285714
623	ArS	nprop	36	50	0.902718944
624	ArS	nprop	45	60	0.8708836265714286
625	ArS	nprop	45	60	0.8783022251428572
626	ArS	nprop	42	60	0.8976764424285715
627	ArS	nprop	42	60	0.8819015452857143
628	ArS	nprop	39	60	0.8955031208571429
629	ArS	nprop	39	60	0.8961914691428571
630	ArS	nprop	36	60	0.902036556142857
631	ArS	nprop	36	60	0.8995423827142857
632	ArS	nprop	45	70	0.8870258501428572
633	ArS	nprop	45	70	0.8882871185714285
634	ArS	nprop	42	70	0.9051515885714286
635	ArS	nprop	42	70	0.8915975264285715
636	ArS	nprop	39	70	0.9020258444285716
637	ArS	nprop	39	70	0.9033723048571428
638	ArS	nprop	36	70	0.9072603497142858
639	ArS	nprop	36	70	0.9054432
640	ArS	nprop	45	80	0.897954694
641	ArS	nprop	45	80	0.9015629122857144
642	ArS	nprop	42	80	0.9135923301428572
643	ArS	nprop	42	80	0.8999085595714285
644	ArS	nprop	39	80	0.9094203455714284
645	ArS	nprop	39	80	0.9088179722857144
646	ArS	nprop	36	80	0.9134308611428572
647	ArS	nprop	36	80	0.9130753107142856
648	ChrOYE1	DMF	45	25	0.8680361850000001
649	ChrOYE1	DMF	45	25	0.8678637572857142
650	ChrOYE1	DMF	42	25	0.8523993492857144
651	ChrOYE1	DMF	42	25	0.852589301
652	ChrOYE1	DMF	39	25	0.857407008
653	ChrOYE1	DMF	39	25	0.8577919091428571
654	ChrOYE1	DMF	36	25	0.8575614860000002
655	ChrOYE1	DMF	36	25	0.8572950107142858
656	ChrOYE1	DMF	45	30	0.8788155232857143
657	ChrOYE1	DMF	45	30	0.8792271700000001
658	ChrOYE1	DMF	42	30	0.8637098755714285
659	ChrOYE1	DMF	42	30	0.8630497794285715
660	ChrOYE1	DMF	39	30	0.8703535199999999
661	ChrOYE1	DMF	39	30	0.8687294041428572
662	ChrOYE1	DMF	36	30	0.869029803
663	ChrOYE1	DMF	36	30	0.8688740390000002
664	ChrOYE1	DMF	45	35	0.8894407152857141
665	ChrOYE1	DMF	45	35	0.8894369262857144
666	ChrOYE1	DMF	42	35	0.8751390321428572
667	ChrOYE1	DMF	42	35	0.8752694894285715
668	ChrOYE1	DMF	39	35	0.8802131754285715
669	ChrOYE1	DMF	39	35	0.8819580332857143
670	ChrOYE1	DMF	36	35	0.8842865482857143
671	ChrOYE1	DMF	36	35	0.8823234014285715
672	ChrOYE1	DMF	45	40	0.9045628564285716
673	ChrOYE1	DMF	45	40	0.9024030735714286
674	ChrOYE1	DMF	42	40	0.886985710857143
675	ChrOYE1	DMF	42	40	0.887652959142857
676	ChrOYE1	DMF	39	40	0.8943405745714285
677	ChrOYE1	DMF	39	40	0.8967030898571429
678	ChrOYE1	DMF	36	40	0.9005152412857143
679	ChrOYE1	DMF	36	40	0.9002648678571429
680	ChrOYE1	DMF	45	45	0.9137168527142858
681	ChrOYE1	DMF	45	45	0.9151576161428572
682	ChrOYE1	DMF	42	45	0.8994601877142857
683	ChrOYE1	DMF	42	45	0.8971113904285716
684	ChrOYE1	DMF	39	45	0.9069103768571428
685	ChrOYE1	DMF	39	45	0.9075982994285716
686	ChrOYE1	DMF	36	45	0.9142679401428572
687	ChrOYE1	DMF	36	45	0.9114276935714284
688	ChrOYE1	DMF	45	50	0.9250758631428572
689	ChrOYE1	DMF	45	50	0.9242271355714284
690	ChrOYE1	DMF	42	50	0.9076021568571428
691	ChrOYE1	DMF	42	50	0.9080127648571428
692	ChrOYE1	DMF	39	50	0.9188591327142857
693	ChrOYE1	DMF	39	50	0.9191127421428572
694	ChrOYE1	DMF	36	50	0.9268508212857144
695	ChrOYE1	DMF	36	50	0.9237867508571428
696	ChrOYE1	DMF	45	60	0.9466960259999998
697	ChrOYE1	DMF	45	60	0.945734126
698	ChrOYE1	DMF	42	60	0.9280764628571428
699	ChrOYE1	DMF	42	60	0.927206626857143
700	ChrOYE1	DMF	39	60	0.9394002557142856
701	ChrOYE1	DMF	39	60	0.9372389231428572
702	ChrOYE1	DMF	36	60	0.9482652631428572
703	ChrOYE1	DMF	36	60	0.9449082357142858
704	ChrOYE1	DMF	45	70	0.9692474177142856
705	ChrOYE1	DMF	45	70	0.9665908218571428
706	ChrOYE1	DMF	42	70	0.9500753282857144
707	ChrOYE1	DMF	42	70	0.9514819212857144
708	ChrOYE1	DMF	39	70	0.9694928102857142
709	ChrOYE1	DMF	39	70	0.9660379204285716
710	ChrOYE1	DMF	36	70	0.9763535347142857
711	ChrOYE1	DMF	36	70	0.9718519192857142
712	ChrOYE1	DMF	45	80	0.9973064064285716
713	ChrOYE1	DMF	45	80	0.9897424408571428
714	ChrOYE1	DMF	42	80	0.9824045984285716
715	ChrOYE1	DMF	42	80	0.9846781065714286
716	ChrOYE1	DMF	39	80	0.9946347644285712
717	ChrOYE1	DMF	39	80	0.9979012268571428
718	ChrOYE1	DMF	36	80	1.0043022801428572
719	ChrOYE1	DMF	36	80	0.9981834888571428
720	ChrOYE1	DMSO	45	25	0.7209106427142856
721	ChrOYE1	DMSO	45	25	0.720822955857143
722	ChrOYE1	DMSO	42	25	0.7130283544285714
723	ChrOYE1	DMSO	42	25	0.7132362468571428
724	ChrOYE1	DMSO	39	25	0.7050648415714286
725	ChrOYE1	DMSO	39	25	0.7068897572857143
726	ChrOYE1	DMSO	36	25	0.7041071057142857
727	ChrOYE1	DMSO	36	25	0.7035377195714286
728	ChrOYE1	DMSO	45	30	0.740560546375
729	ChrOYE1	DMSO	45	30	0.7397761121249999
730	ChrOYE1	DMSO	42	30	0.7363255025
731	ChrOYE1	DMSO	42	30	0.736518084875
732	ChrOYE1	DMSO	39	30	0.729075864125
733	ChrOYE1	DMSO	39	30	0.731644019625
734	ChrOYE1	DMSO	36	30	0.728690072875
735	ChrOYE1	DMSO	36	30	0.72804814575
736	ChrOYE1	DMSO	45	35	0.7518680434285713
737	ChrOYE1	DMSO	45	35	0.7522659727142857
738	ChrOYE1	DMSO	42	35	0.7516446117142858
739	ChrOYE1	DMSO	42	35	0.7505057794285713
740	ChrOYE1	DMSO	39	35	0.7469855632857142
741	ChrOYE1	DMSO	39	35	0.7504939351428571
742	ChrOYE1	DMSO	36	35	0.7506559321428572
743	ChrOYE1	DMSO	36	35	0.7501902749999999
744	ChrOYE1	DMSO	45	40	0.7768082875714286
745	ChrOYE1	DMSO	45	40	0.776522449
746	ChrOYE1	DMSO	42	40	0.771829418
747	ChrOYE1	DMSO	42	40	0.7712301695714286
748	ChrOYE1	DMSO	39	40	0.7640913895714286
749	ChrOYE1	DMSO	39	40	0.7673352360000001
750	ChrOYE1	DMSO	36	40	0.7672565662857144
751	ChrOYE1	DMSO	36	40	0.76744834
752	ChrOYE1	DMSO	45	45	0.8513564125714285
753	ChrOYE1	DMSO	45	45	0.8508045247142857
754	ChrOYE1	DMSO	42	45	0.8336536460000001
755	ChrOYE1	DMSO	42	45	0.8328163708571428
756	ChrOYE1	DMSO	39	45	0.8156528047142856
757	ChrOYE1	DMSO	39	45	0.8180487497142858
758	ChrOYE1	DMSO	36	45	0.8131475108571429
759	ChrOYE1	DMSO	36	45	0.8116671187142857
760	ChrOYE1	DMSO	45	50	0.8989619216666666
761	ChrOYE1	DMSO	45	50	0.8981459338333333
762	ChrOYE1	DMSO	42	50	0.8998626371666667
763	ChrOYE1	DMSO	42	50	0.8998928861666666
764	ChrOYE1	DMSO	39	50	0.8948169848333333
765	ChrOYE1	DMSO	39	50	0.8978887796666667
766	ChrOYE1	DMSO	36	50	0.8978099725
767	ChrOYE1	DMSO	36	50	0.8965514403333333
768	ChrOYE1	DMSO	45	60	0.9174014245714286
769	ChrOYE1	DMSO	45	60	0.9173095311428572
770	ChrOYE1	DMSO	42	60	0.9186483962857144
771	ChrOYE1	DMSO	42	60	0.9178839157142856
772	ChrOYE1	DMSO	39	60	0.9142839568571428
773	ChrOYE1	DMSO	39	60	0.918158182
774	ChrOYE1	DMSO	36	60	0.9166641491428572
775	ChrOYE1	DMSO	36	60	0.9176645448571428
776	ChrOYE1	DMSO	45	70	0.9355377638571428
777	ChrOYE1	DMSO	45	70	0.9355774265714286
778	ChrOYE1	DMSO	42	70	0.9368983338571428
779	ChrOYE1	DMSO	42	70	0.9364736505714288
780	ChrOYE1	DMSO	39	70	0.9317405480000002
781	ChrOYE1	DMSO	39	70	0.934614087857143
782	ChrOYE1	DMSO	36	70	0.936319827857143
783	ChrOYE1	DMSO	36	70	0.9364577702857144
784	ChrOYE1	DMSO	45	80	0.9515499728571428
785	ChrOYE1	DMSO	45	80	0.9517832568571428
786	ChrOYE1	DMSO	42	80	0.953704204
787	ChrOYE1	DMSO	42	80	0.954279857
788	ChrOYE1	DMSO	39	80	0.9466536385714288
789	ChrOYE1	DMSO	39	80	0.9526695948571428
790	ChrOYE1	DMSO	36	80	0.9522969894285714
791	ChrOYE1	DMSO	36	80	0.9532447455714284
936	ChrOYE1	nprop	45	25	0.936457302
937	ChrOYE1	nprop	45	25	0.9365514517142858
938	ChrOYE1	nprop	42	25	0.9398104891428573
939	ChrOYE1	nprop	42	25	0.9419679301428572
940	ChrOYE1	nprop	39	25	0.9434857454285712
941	ChrOYE1	nprop	39	25	0.9465681228571428
942	ChrOYE1	nprop	36	25	0.9499101978571428
943	ChrOYE1	nprop	36	25	0.9471402595714288
944	ChrOYE1	nprop	45	30	0.9372566145
945	ChrOYE1	nprop	45	30	0.9378243286666668
946	ChrOYE1	nprop	42	30	0.9409862755
947	ChrOYE1	nprop	42	30	0.9430715143333334
948	ChrOYE1	nprop	39	30	0.9463436006666668
949	ChrOYE1	nprop	39	30	0.9468026261666664
950	ChrOYE1	nprop	36	30	0.950723499
951	ChrOYE1	nprop	36	30	0.949871997
952	ChrOYE1	nprop	45	35	0.941395975875
953	ChrOYE1	nprop	45	35	0.935148351125
954	ChrOYE1	nprop	42	35	0.94534440325
955	ChrOYE1	nprop	42	35	0.942416355
956	ChrOYE1	nprop	39	35	0.954484805375
957	ChrOYE1	nprop	39	35	0.951412707625
958	ChrOYE1	nprop	36	35	0.954483941125
959	ChrOYE1	nprop	36	35	0.95906037825
960	ChrOYE1	nprop	45	40	0.9432742937142856
961	ChrOYE1	nprop	45	40	0.9430536031428572
962	ChrOYE1	nprop	42	40	0.947059776
963	ChrOYE1	nprop	42	40	0.9468981367142858
964	ChrOYE1	nprop	39	40	0.9549178568571428
965	ChrOYE1	nprop	39	40	0.9575150014285716
966	ChrOYE1	nprop	36	40	0.9607759714285714
967	ChrOYE1	nprop	36	40	0.957209025
968	ChrOYE1	nprop	45	45	0.947171867
969	ChrOYE1	nprop	45	45	0.944903033
970	ChrOYE1	nprop	42	45	0.9549480677142858
971	ChrOYE1	nprop	42	45	0.9540545684285714
972	ChrOYE1	nprop	39	45	0.9617060594285716
973	ChrOYE1	nprop	39	45	0.9592650108571428
974	ChrOYE1	nprop	36	45	0.9666964157142856
975	ChrOYE1	nprop	36	45	0.9672330787142858
976	ChrOYE1	nprop	45	50	0.9501507112857144
977	ChrOYE1	nprop	45	50	0.948928603
978	ChrOYE1	nprop	42	50	0.9541932687142856
979	ChrOYE1	nprop	42	50	0.9577531388571427
980	ChrOYE1	nprop	39	50	0.964279822
981	ChrOYE1	nprop	39	50	0.9663592491428572
982	ChrOYE1	nprop	36	50	0.96722189
983	ChrOYE1	nprop	36	50	0.9688003658571428
984	ChrOYE1	nprop	45	60	0.9607481274285714
985	ChrOYE1	nprop	45	60	0.9578409194285716
986	ChrOYE1	nprop	42	60	0.9622250455714284
987	ChrOYE1	nprop	42	60	0.9678013495714284
988	ChrOYE1	nprop	39	60	0.97828745
989	ChrOYE1	nprop	39	60	0.9752318772857144
990	ChrOYE1	nprop	36	60	0.9843301262857144
991	ChrOYE1	nprop	36	60	0.9816112092857144
992	ChrOYE1	nprop	45	70	0.9709014382857144
993	ChrOYE1	nprop	45	70	0.9755903908571428
994	ChrOYE1	nprop	42	70	0.9799055797142858
995	ChrOYE1	nprop	42	70	0.9817244664285716
996	ChrOYE1	nprop	39	70	0.9919388464285716
997	ChrOYE1	nprop	39	70	0.9906798431428572
998	ChrOYE1	nprop	36	70	0.9952735731428572
999	ChrOYE1	nprop	36	70	0.9966376508571428
1000	ChrOYE1	nprop	45	80	0.9827436718571428
1001	ChrOYE1	nprop	45	80	0.9839375955714286
1002	ChrOYE1	nprop	42	80	0.9801487242857144
1003	ChrOYE1	nprop	42	80	0.9880736131428572
1004	ChrOYE1	nprop	39	80	1.0023474182857144
1005	ChrOYE1	nprop	39	80	0.999560671285714
1006	ChrOYE1	nprop	36	80	1.0137714998571428
1007	ChrOYE1	nprop	36	80	1.0041746412857144
1008	DrER	DMF	45	25	0.8459157177142858
1009	DrER	DMF	45	25	0.842548098
1010	DrER	DMF	42	25	0.8413040211428571
1011	DrER	DMF	42	25	0.8409861071428572
1012	DrER	DMF	39	25	0.8319149185714286
1013	DrER	DMF	39	25	0.8346946748571428
1014	DrER	DMF	36	25	0.8270947167142858
1015	DrER	DMF	36	25	0.8265238318571428
1016	DrER	DMF	45	30	0.8523266315
1017	DrER	DMF	45	30	0.8490594428333335
1018	DrER	DMF	42	30	0.8483724198333334
1019	DrER	DMF	42	30	0.8486361601666667
1020	DrER	DMF	39	30	0.8402496178333334
1021	DrER	DMF	39	30	0.8424104848333335
1022	DrER	DMF	36	30	0.8375091549999999
1023	DrER	DMF	36	30	0.8365472355
1024	DrER	DMF	45	35	0.8607539087499999
1025	DrER	DMF	45	35	0.8571852520000001
1026	DrER	DMF	42	35	0.8588858768750001
1027	DrER	DMF	42	35	0.859049618125
1028	DrER	DMF	39	35	0.8505688307499999
1029	DrER	DMF	39	35	0.8529799880000001
1030	DrER	DMF	36	35	0.849574968125
1031	DrER	DMF	36	35	0.8489969372500001
1032	DrER	DMF	45	40	0.8807667238571428
1033	DrER	DMF	45	40	0.8776672057142857
1034	DrER	DMF	42	40	0.885497919
1035	DrER	DMF	42	40	0.885742604857143
1036	DrER	DMF	39	40	0.8762509907142857
1037	DrER	DMF	39	40	0.8778094052857143
1038	DrER	DMF	36	40	0.8796762827142858
1039	DrER	DMF	36	40	0.8791423012857142
1040	DrER	DMF	45	45	0.930806321857143
1041	DrER	DMF	45	45	0.9279735345714286
1042	DrER	DMF	42	45	0.9446706347142856
1043	DrER	DMF	42	45	0.9451414515714288
1044	DrER	DMF	39	45	0.9343189597142856
1045	DrER	DMF	39	45	0.9362328222857144
1046	DrER	DMF	36	45	0.9422279681428573
1047	DrER	DMF	36	45	0.9417081644285714
1048	DrER	DMF	45	50	1.001101575625
1049	DrER	DMF	45	50	0.997592441625
1050	DrER	DMF	42	50	1.016078680875
1051	DrER	DMF	42	50	1.0165308565
1052	DrER	DMF	39	50	1.010980337875
1053	DrER	DMF	39	50	1.013598456875
1054	DrER	DMF	36	50	1.022802501875
1055	DrER	DMF	36	50	1.021919310125
1056	DrER	DMF	45	60	1.0316687482857143
1057	DrER	DMF	45	60	1.0271519934285716
1058	DrER	DMF	42	60	1.0417249374285713
1059	DrER	DMF	42	60	1.041636892857143
1060	DrER	DMF	39	60	1.0449789592857142
1061	DrER	DMF	39	60	1.0488478968571429
1062	DrER	DMF	36	60	1.0578375202857142
1063	DrER	DMF	36	60	1.0582477025714283
1064	DrER	DMF	45	70	1.0392296484285717
1065	DrER	DMF	45	70	1.033796123
1066	DrER	DMF	42	70	1.048948816142857
1067	DrER	DMF	42	70	1.0489155224285711
1068	DrER	DMF	39	70	1.051322324
1069	DrER	DMF	39	70	1.0552493502857143
1070	DrER	DMF	36	70	1.0644039597142856
1071	DrER	DMF	36	70	1.0641097512857145
1072	DrER	DMF	45	80	1.0375846327500002
1073	DrER	DMF	45	80	1.031506940625
1074	DrER	DMF	42	80	1.046802416375
1075	DrER	DMF	42	80	1.047177031625
1076	DrER	DMF	39	80	1.047693357
1077	DrER	DMF	39	80	1.053635373625
1078	DrER	DMF	36	80	1.06160010375
1079	DrER	DMF	36	80	1.06132002175
1080	DrER	DMSO	45	25	0.8562690911666667
1081	DrER	DMSO	45	25	0.8574351271666667
1082	DrER	DMSO	42	25	0.8444693186666666
1083	DrER	DMSO	42	25	0.8441307046666666
1084	DrER	DMSO	39	25	0.7944495478333332
1085	DrER	DMSO	39	25	0.7939730086666666
1086	DrER	DMSO	36	25	0.7254052063333334
1087	DrER	DMSO	36	25	0.724596699
1088	DrER	DMSO	45	30	0.864359199875
1089	DrER	DMSO	45	30	0.8649661765
1090	DrER	DMSO	42	30	0.856666453125
1091	DrER	DMSO	42	30	0.8565476237499999
1092	DrER	DMSO	39	30	0.8432809861249999
1093	DrER	DMSO	39	30	0.842353165
1094	DrER	DMSO	36	30	0.8194920048750001
1095	DrER	DMSO	36	30	0.819366835
1096	DrER	DMSO	45	35	0.8694988093333333
1097	DrER	DMSO	45	35	0.870045493
1098	DrER	DMSO	42	35	0.8621663448333333
1099	DrER	DMSO	42	35	0.8624987900000001
1100	DrER	DMSO	39	35	0.8533101280000001
1101	DrER	DMSO	39	35	0.8529689908333333
1102	DrER	DMSO	36	35	0.8439277806666667
1103	DrER	DMSO	36	35	0.8441755871666666
1104	DrER	DMSO	45	40	0.8761559297142858
1105	DrER	DMSO	45	40	0.876580246857143
1106	DrER	DMSO	42	40	0.8701331871428571
1107	DrER	DMSO	42	40	0.8700226715714287
1108	DrER	DMSO	39	40	0.8600841674285714
1109	DrER	DMSO	39	40	0.8593765412857142
1110	DrER	DMSO	36	40	0.8511650902857143
1111	DrER	DMSO	36	40	0.8513458285714286
1112	DrER	DMSO	45	45	0.8930082915714285
1113	DrER	DMSO	45	45	0.8936764002857143
1114	DrER	DMSO	42	45	0.8875110235714285
1115	DrER	DMSO	42	45	0.8876539298571429
1116	DrER	DMSO	39	45	0.8761978404285714
1117	DrER	DMSO	39	45	0.8754928878571427
1118	DrER	DMSO	36	45	0.867623559142857
1119	DrER	DMSO	36	45	0.8684135845714287
1120	DrER	DMSO	45	50	0.9253445168333332
1121	DrER	DMSO	45	50	0.9264432886666668
1122	DrER	DMSO	42	50	0.9220844308333334
1123	DrER	DMSO	42	50	0.9221566716666666
1124	DrER	DMSO	39	50	0.9112224281666668
1125	DrER	DMSO	39	50	0.9102763731666668
1126	DrER	DMSO	36	50	0.905710876
1127	DrER	DMSO	36	50	0.9063679476666668
1128	DrER	DMSO	45	60	1.0096840177142856
1129	DrER	DMSO	45	60	1.0097709214285713
1130	DrER	DMSO	42	60	1.0080422672857143
1131	DrER	DMSO	42	60	1.0079687662857142
1132	DrER	DMSO	39	60	1.0052245685714287
1133	DrER	DMSO	39	60	1.005010843285714
1134	DrER	DMSO	36	60	1.004156249
1135	DrER	DMSO	36	60	1.004311868
1136	DrER	DMSO	45	70	1.0290746688571428
1137	DrER	DMSO	45	70	1.0288757425714283
1138	DrER	DMSO	42	70	1.0294489177142856
1139	DrER	DMSO	42	70	1.028808100142857
1140	DrER	DMSO	39	70	1.024292503
1141	DrER	DMSO	39	70	1.0248605862857143
1142	DrER	DMSO	36	70	1.022126453142857
1143	DrER	DMSO	36	70	1.0222305058571428
1144	DrER	DMSO	45	80	1.0582811832857144
1145	DrER	DMSO	45	80	1.059230140428571
1146	DrER	DMSO	42	80	1.058994105857143
1147	DrER	DMSO	42	80	1.059039252
1148	DrER	DMSO	39	80	1.0597988367142857
1149	DrER	DMSO	39	80	1.0603155918571427
1150	DrER	DMSO	36	80	1.060371960857143
1151	DrER	DMSO	36	80	1.060477393
1296	DrER	nprop	45	25	1.03619954
1297	DrER	nprop	45	25	1.034751221375
1298	DrER	nprop	42	25	1.025533914625
1299	DrER	nprop	42	25	1.027162060125
1300	DrER	nprop	39	25	1.024460107125
1301	DrER	nprop	39	25	1.02307586375
1302	DrER	nprop	36	25	1.03301300125
1303	DrER	nprop	36	25	1.022531256125
1304	DrER	nprop	45	30	1.0422351955
1305	DrER	nprop	45	30	1.0416971048333334
1306	DrER	nprop	42	30	1.0326544245
1307	DrER	nprop	42	30	1.0298353431666667
1308	DrER	nprop	39	30	1.0332879026666666
1309	DrER	nprop	39	30	1.0310284495
1310	DrER	nprop	36	30	1.040813625
1311	DrER	nprop	36	30	1.0285361806666669
1312	DrER	nprop	45	35	1.0476223826250002
1313	DrER	nprop	45	35	1.0474664568749998
1314	DrER	nprop	42	35	1.0375835745
1315	DrER	nprop	42	35	1.03700828575
1316	DrER	nprop	39	35	1.037684127625
1317	DrER	nprop	39	35	1.036517694625
1318	DrER	nprop	36	35	1.046517863875
1319	DrER	nprop	36	35	1.038639083375
1320	DrER	nprop	45	40	1.0519057851428573
1321	DrER	nprop	45	40	1.051290256428571
1322	DrER	nprop	42	40	1.042958361857143
1323	DrER	nprop	42	40	1.0437977825714286
1324	DrER	nprop	39	40	1.0444646904285713
1325	DrER	nprop	39	40	1.0413052865714283
1326	DrER	nprop	36	40	1.054852111
1327	DrER	nprop	36	40	1.0451534647142855
1328	DrER	nprop	45	45	1.0569677864285714
1329	DrER	nprop	45	45	1.055352773
1330	DrER	nprop	42	45	1.0487143652857145
1331	DrER	nprop	42	45	1.048351577142857
1332	DrER	nprop	39	45	1.049969622
1333	DrER	nprop	39	45	1.0502117701428573
1334	DrER	nprop	36	45	1.0589908021428571
1335	DrER	nprop	36	45	1.0521899632857143
1336	DrER	nprop	45	50	1.06365969775
1337	DrER	nprop	45	50	1.0630175918750002
1338	DrER	nprop	42	50	1.0518037377499998
1339	DrER	nprop	42	50	1.052711725375
1340	DrER	nprop	39	50	1.0578798355
1341	DrER	nprop	39	50	1.05386208
1342	DrER	nprop	36	50	1.0668686925
1343	DrER	nprop	36	50	1.059620142
1344	DrER	nprop	45	60	1.075894340875
1345	DrER	nprop	45	60	1.074523896
1346	DrER	nprop	42	60	1.06426310525
1347	DrER	nprop	42	60	1.064144030125
1348	DrER	nprop	39	60	1.0736495553749998
1349	DrER	nprop	39	60	1.0708545595
1350	DrER	nprop	36	60	1.076132580625
1351	DrER	nprop	36	60	1.079149007625
1352	DrER	nprop	45	70	1.0757810673333337
1353	DrER	nprop	45	70	1.0763374965
1354	DrER	nprop	42	70	1.0682012838333332
1355	DrER	nprop	42	70	1.0711772441666667
1356	DrER	nprop	39	70	1.0787567296666667
1357	DrER	nprop	39	70	1.0757872065
1358	DrER	nprop	36	70	1.0861049096666668
1359	DrER	nprop	36	70	1.089953601333333
1360	DrER	nprop	45	80	1.075357675625
1361	DrER	nprop	45	80	1.071690842375
1362	DrER	nprop	42	80	1.07105979325
1363	DrER	nprop	42	80	1.06596274675
1364	DrER	nprop	39	80	1.07986295225
1365	DrER	nprop	39	80	1.079533621625
1366	DrER	nprop	36	80	1.0855320094999998
1367	DrER	nprop	36	80	1.0962117165
1368	TsOYE	DMF	45	25	0.7072154197142858
1369	TsOYE	DMF	45	25	0.7082922372857142
1370	TsOYE	DMF	42	25	0.7024171437142857
1371	TsOYE	DMF	42	25	0.7059252688571428
1372	TsOYE	DMF	39	25	0.7046002831428572
1373	TsOYE	DMF	39	25	0.7039029342857143
1374	TsOYE	DMF	36	25	0.7036793574285715
1375	TsOYE	DMF	36	25	0.7041510257142859
1376	TsOYE	DMF	45	30	0.7122881187500001
1377	TsOYE	DMF	45	30	0.713439189
1378	TsOYE	DMF	42	30	0.708016902375
1379	TsOYE	DMF	42	30	0.709672391625
1380	TsOYE	DMF	39	30	0.7097406388749999
1381	TsOYE	DMF	39	30	0.709141463
1382	TsOYE	DMF	36	30	0.7086821050000001
1383	TsOYE	DMF	36	30	0.708899423375
1384	TsOYE	DMF	45	35	0.7178560591666668
1385	TsOYE	DMF	45	35	0.7190562983333333
1386	TsOYE	DMF	42	35	0.7129917243333334
1387	TsOYE	DMF	42	35	0.7140812676666667
1388	TsOYE	DMF	39	35	0.7140875855000001
1389	TsOYE	DMF	39	35	0.7138033309999999
1390	TsOYE	DMF	36	35	0.7132092415
1391	TsOYE	DMF	36	35	0.713585029
1392	TsOYE	DMF	45	40	0.7254419581428573
1393	TsOYE	DMF	45	40	0.7254212241428571
1394	TsOYE	DMF	42	40	0.7180858934285713
1395	TsOYE	DMF	42	40	0.7197497061428572
1396	TsOYE	DMF	39	40	0.7187037724285714
1397	TsOYE	DMF	39	40	0.7183581162857141
1398	TsOYE	DMF	36	40	0.7178293297142858
1399	TsOYE	DMF	36	40	0.7185801778571429
1400	TsOYE	DMF	45	45	0.738844054
1401	TsOYE	DMF	45	45	0.7397327254285714
1402	TsOYE	DMF	42	45	0.7283020018571429
1403	TsOYE	DMF	42	45	0.7302798457142856
1404	TsOYE	DMF	39	45	0.7255043215714286
1405	TsOYE	DMF	39	45	0.7256868737142856
1406	TsOYE	DMF	36	45	0.7235780612857142
1407	TsOYE	DMF	36	45	0.7242218937142858
1408	TsOYE	DMF	45	50	0.7656920851666666
1409	TsOYE	DMF	45	50	0.7657976450000001
1410	TsOYE	DMF	42	50	0.7485798499999999
1411	TsOYE	DMF	42	50	0.7493687568333334
1412	TsOYE	DMF	39	50	0.7392266890000001
1413	TsOYE	DMF	39	50	0.738227278
1414	TsOYE	DMF	36	50	0.7324198883333334
1415	TsOYE	DMF	36	50	0.7323521871666667
1416	TsOYE	DMF	45	60	0.9346033135
1417	TsOYE	DMF	45	60	0.9367375573333332
1418	TsOYE	DMF	42	60	0.8998024561666668
1419	TsOYE	DMF	42	60	0.8988094528333334
1420	TsOYE	DMF	39	60	0.8608900108333334
1421	TsOYE	DMF	39	60	0.8588570158333334
1422	TsOYE	DMF	36	60	0.819994996
1423	TsOYE	DMF	36	60	0.8210507331666667
1424	TsOYE	DMF	45	70	1.0037726332857142
1425	TsOYE	DMF	45	70	1.0031273194285717
1426	TsOYE	DMF	42	70	1.0075428657142858
1427	TsOYE	DMF	42	70	1.007783736428571
1428	TsOYE	DMF	39	70	1.014395816
1429	TsOYE	DMF	39	70	1.0128946985714289
1430	TsOYE	DMF	36	70	1.0197061982857143
1431	TsOYE	DMF	36	70	1.019670759142857
1432	TsOYE	DMF	45	80	1.0019812783333333
1433	TsOYE	DMF	45	80	1.001971374
1434	TsOYE	DMF	42	80	1.006357511
1435	TsOYE	DMF	42	80	1.0064007641666668
1436	TsOYE	DMF	39	80	1.0144596296666668
1437	TsOYE	DMF	39	80	1.0120519796666665
1438	TsOYE	DMF	36	80	1.0190121131666667
1439	TsOYE	DMF	36	80	1.018569986
1440	TsOYE	DMSO	45	25	0.7031278411666667
1441	TsOYE	DMSO	45	25	0.702844262
1442	TsOYE	DMSO	42	25	0.696763158
1443	TsOYE	DMSO	42	25	0.6979603568333334
1444	TsOYE	DMSO	39	25	0.6960627138333334
1445	TsOYE	DMSO	39	25	0.6945042313333333
1446	TsOYE	DMSO	36	25	0.6941399176666666
1447	TsOYE	DMSO	36	25	0.694224904
1448	TsOYE	DMSO	45	30	0.7080855071249998
1449	TsOYE	DMSO	45	30	0.707943625625
1450	TsOYE	DMSO	42	30	0.702364102
1451	TsOYE	DMSO	42	30	0.70264028025
1452	TsOYE	DMSO	39	30	0.701520576875
1453	TsOYE	DMSO	39	30	0.69972315425
1454	TsOYE	DMSO	36	30	0.6996474637499999
1455	TsOYE	DMSO	36	30	0.6989416033750001
1456	TsOYE	DMSO	45	35	0.7122791325714287
1457	TsOYE	DMSO	45	35	0.7134590147142857
1458	TsOYE	DMSO	42	35	0.7072819045714286
1459	TsOYE	DMSO	42	35	0.7078630925714287
1460	TsOYE	DMSO	39	35	0.7065343347142857
1461	TsOYE	DMSO	39	35	0.7050366400000001
1462	TsOYE	DMSO	36	35	0.7043288602857143
1463	TsOYE	DMSO	36	35	0.704423282857143
1464	TsOYE	DMSO	45	40	0.7184042504285715
1465	TsOYE	DMSO	45	40	0.7181050437142856
1466	TsOYE	DMSO	42	40	0.7129007407142857
1467	TsOYE	DMSO	42	40	0.7132546475714286
1468	TsOYE	DMSO	39	40	0.7120974149999999
1469	TsOYE	DMSO	39	40	0.7100213254285714
1470	TsOYE	DMSO	36	40	0.7103529571428571
1471	TsOYE	DMSO	36	40	0.7087486131428572
1472	TsOYE	DMSO	45	45	0.7233110069999998
1473	TsOYE	DMSO	45	45	0.7229327472857142
1474	TsOYE	DMSO	42	45	0.7175887141428571
1475	TsOYE	DMSO	42	45	0.7182701147142857
1476	TsOYE	DMSO	39	45	0.7164333210000001
1477	TsOYE	DMSO	39	45	0.715268561
1478	TsOYE	DMSO	36	45	0.7149161782857142
1479	TsOYE	DMSO	36	45	0.7149374741428571
1480	TsOYE	DMSO	45	50	0.7281894388333333
1481	TsOYE	DMSO	45	50	0.728824367
1482	TsOYE	DMSO	42	50	0.7229250868333333
1483	TsOYE	DMSO	42	50	0.723224183
1484	TsOYE	DMSO	39	50	0.7225471833333333
1485	TsOYE	DMSO	39	50	0.720293651
1486	TsOYE	DMSO	36	50	0.7203026810000001
1487	TsOYE	DMSO	36	50	0.7189975678333332
1488	TsOYE	DMSO	45	60	0.7488288368571429
1489	TsOYE	DMSO	45	60	0.7495310731428572
1490	TsOYE	DMSO	42	60	0.7390818935714286
1491	TsOYE	DMSO	42	60	0.7394108858571428
1492	TsOYE	DMSO	39	60	0.7336245349999999
1493	TsOYE	DMSO	39	60	0.7317752837142856
1494	TsOYE	DMSO	36	60	0.7314106054285715
1495	TsOYE	DMSO	36	60	0.7306486792857142
1496	TsOYE	DMSO	45	70	0.9058999248571428
1497	TsOYE	DMSO	45	70	0.9060981531428572
1498	TsOYE	DMSO	42	70	0.8771532432857143
1499	TsOYE	DMSO	42	70	0.8765189647142856
1500	TsOYE	DMSO	39	70	0.7875318102857143
1501	TsOYE	DMSO	39	70	0.7879305055714285
1502	TsOYE	DMSO	36	70	0.7630537748571429
1503	TsOYE	DMSO	36	70	0.7618772727142857
1504	TsOYE	DMSO	45	80	0.9571225557142856
1505	TsOYE	DMSO	45	80	0.9573364598571428
1506	TsOYE	DMSO	42	80	0.9560556241428572
1507	TsOYE	DMSO	42	80	0.9566774451428572
1508	TsOYE	DMSO	39	80	0.9569063442857144
1509	TsOYE	DMSO	39	80	0.9571494034285716
1510	TsOYE	DMSO	36	80	0.9558311871428572
1511	TsOYE	DMSO	36	80	0.9554432374285716
1656	TsOYE	nprop	45	25	0.9854949797142858
1657	TsOYE	nprop	45	25	0.9858814478571428
1658	TsOYE	nprop	42	25	0.985946536
1659	TsOYE	nprop	42	25	0.9823605758571428
1660	TsOYE	nprop	39	25	0.9754570552857142
1661	TsOYE	nprop	39	25	0.9751065204285714
1662	TsOYE	nprop	36	25	0.955531392857143
1663	TsOYE	nprop	36	25	0.958184174
1664	TsOYE	nprop	45	30	0.993162170125
1665	TsOYE	nprop	45	30	0.993047557875
1666	TsOYE	nprop	42	30	0.993968054625
1667	TsOYE	nprop	42	30	0.990264855375
1668	TsOYE	nprop	39	30	0.9825911
1669	TsOYE	nprop	39	30	0.98382091525
1670	TsOYE	nprop	36	30	0.96261998275
1671	TsOYE	nprop	36	30	0.962979518
1672	TsOYE	nprop	45	35	1.0002335905714286
1673	TsOYE	nprop	45	35	0.9973276681428572
1674	TsOYE	nprop	42	35	0.9999551262857144
1675	TsOYE	nprop	42	35	0.9959626878571428
1676	TsOYE	nprop	39	35	0.9885708945714284
1677	TsOYE	nprop	39	35	0.9897278717142858
1678	TsOYE	nprop	36	35	0.971762486857143
1679	TsOYE	nprop	36	35	0.9738749351428572
1680	TsOYE	nprop	45	40	1.003920504
1681	TsOYE	nprop	45	40	1.0024088962857145
1682	TsOYE	nprop	42	40	1.0069139855714286
1683	TsOYE	nprop	42	40	1.0036365474285716
1684	TsOYE	nprop	39	40	0.9970873422857144
1685	TsOYE	nprop	39	40	0.9971961975714284
1686	TsOYE	nprop	36	40	0.9821478895714284
1687	TsOYE	nprop	36	40	0.9837443744285712
1688	TsOYE	nprop	45	45	1.0061872177142857
1689	TsOYE	nprop	45	45	1.00463937
1690	TsOYE	nprop	42	45	1.0135091031428571
1691	TsOYE	nprop	42	45	1.0102129154285713
1692	TsOYE	nprop	39	45	1.008447510857143
1693	TsOYE	nprop	39	45	1.0078555002857144
1694	TsOYE	nprop	36	45	1.0015351264285717
1695	TsOYE	nprop	36	45	1.0021776387142858
1696	TsOYE	nprop	45	50	1.0127164127142858
1697	TsOYE	nprop	45	50	1.0109734702857145
1698	TsOYE	nprop	42	50	1.0217757057142858
1699	TsOYE	nprop	42	50	1.0164810248571428
1700	TsOYE	nprop	39	50	1.020093952
1701	TsOYE	nprop	39	50	1.0214813095714288
1702	TsOYE	nprop	36	50	1.0219288894285716
1703	TsOYE	nprop	36	50	1.0233307737142856
1704	TsOYE	nprop	45	60	1.015344228142857
1705	TsOYE	nprop	45	60	1.0133591892857143
1706	TsOYE	nprop	42	60	1.0257587601428573
1707	TsOYE	nprop	42	60	1.0226667268571428
1708	TsOYE	nprop	39	60	1.0307975495714286
1709	TsOYE	nprop	39	60	1.030055642142857
1710	TsOYE	nprop	36	60	1.0446248564285712
1711	TsOYE	nprop	36	60	1.0428711345714288
1712	TsOYE	nprop	45	70	1.012329272
1713	TsOYE	nprop	45	70	1.010069098
1714	TsOYE	nprop	42	70	1.0242959601428574
1715	TsOYE	nprop	42	70	1.0196501018571429
1716	TsOYE	nprop	39	70	1.0298229287142855
1717	TsOYE	nprop	39	70	1.0282746892857144
1718	TsOYE	nprop	36	70	1.0481431144285716
1719	TsOYE	nprop	36	70	1.046607085571429
1720	TsOYE	nprop	45	80	1.005103588
1721	TsOYE	nprop	45	80	1.0063805383333333
1722	TsOYE	nprop	42	80	1.0227495830000002
1723	TsOYE	nprop	42	80	1.0161294738333335
1724	TsOYE	nprop	39	80	1.0297992031666667
1725	TsOYE	nprop	39	80	1.028457701166667
1726	TsOYE	nprop	36	80	1.0482046804999998
1727	TsOYE	nprop	36	80	1.0496308406666666
1728	TsOYE	THF	45	25	0.5119831998666666
1729	TsOYE	THF	45	25	0.5196702678666666
1730	TsOYE	THF	42	25	0.5493650873999999
1731	TsOYE	THF	42	25	0.55120337
1732	TsOYE	THF	39	25	0.6288269082666668
1733	TsOYE	THF	39	25	0.6264961640666666
1734	TsOYE	THF	36	25	0.7096765756666666
1735	TsOYE	THF	36	25	0.7240426619333333
1736	TsOYE	THF	45	30	0.5269058307333334
1737	TsOYE	THF	45	30	0.5326129118
1738	TsOYE	THF	42	30	0.5643525044666667
1739	TsOYE	THF	42	30	0.5690170806666667
1740	TsOYE	THF	39	30	0.6475383281999999
1741	TsOYE	THF	39	30	0.6462092954666666
1742	TsOYE	THF	36	30	0.7233580351333333
1743	TsOYE	THF	36	30	0.7380438645333333
1744	TsOYE	THF	45	35	0.5415772834666667
1745	TsOYE	THF	45	35	0.5465362429333334
1746	TsOYE	THF	42	35	0.5803094267333334
1747	TsOYE	THF	42	35	0.5868544896
1748	TsOYE	THF	39	35	0.6678402063999999
1749	TsOYE	THF	39	35	0.6661677758000001
1750	TsOYE	THF	36	35	0.7404333114666666
1751	TsOYE	THF	36	35	0.7552632808666665
1752	TsOYE	THF	45	40	0.5546631178750001
1753	TsOYE	THF	45	40	0.55861305075
1754	TsOYE	THF	42	40	0.5979131757500001
1755	TsOYE	THF	42	40	0.6045286206875
1756	TsOYE	THF	39	40	0.6924428195624999
1757	TsOYE	THF	39	40	0.6906193047500002
1758	TsOYE	THF	36	40	0.7659599073750001
1759	TsOYE	THF	36	40	0.7811325454375
1760	TsOYE	THF	45	45	0.5691177099999999
1761	TsOYE	THF	45	45	0.570477969875
1762	TsOYE	THF	42	45	0.6143275126875001
1763	TsOYE	THF	42	45	0.6207970753125001
1764	TsOYE	THF	39	45	0.7157926670625
1765	TsOYE	THF	39	45	0.7154291681875001
1766	TsOYE	THF	36	45	0.8036246076250002
1767	TsOYE	THF	36	45	0.8165564760624999
1768	TsOYE	THF	45	50	0.583094701125
1769	TsOYE	THF	45	50	0.583404339875
1770	TsOYE	THF	42	50	0.6267387381875
1771	TsOYE	THF	42	50	0.6341273673125001
1772	TsOYE	THF	39	50	0.73340363425
1773	TsOYE	THF	39	50	0.7315364852500001
1774	TsOYE	THF	36	50	0.824990633875
1775	TsOYE	THF	36	50	0.8380858934374998
1776	TsOYE	THF	45	60	0.6099954993125001
1777	TsOYE	THF	45	60	0.6080482416249999
1778	TsOYE	THF	42	60	0.6507569774375
1779	TsOYE	THF	42	60	0.6592816524375
1780	TsOYE	THF	39	60	0.7575348540624999
1781	TsOYE	THF	39	60	0.7579495310625
1782	TsOYE	THF	36	60	0.8437513783125001
1783	TsOYE	THF	36	60	0.8594648652499999
1784	TsOYE	THF	45	70	0.6366876244666666
1785	TsOYE	THF	45	70	0.6319865942666668
1786	TsOYE	THF	42	70	0.6750230908
1787	TsOYE	THF	42	70	0.6838040868
1788	TsOYE	THF	39	70	0.7842285474666667
1789	TsOYE	THF	39	70	0.7843430837333333
1790	TsOYE	THF	36	70	0.8625377576666667
1791	TsOYE	THF	36	70	0.8810825148666669
1792	TsOYE	THF	45	80	0.6641645867999999
1793	TsOYE	THF	45	80	0.6584277231333332
1794	TsOYE	THF	42	80	0.7015349666666667
1795	TsOYE	THF	42	80	0.7111881573333334
1796	TsOYE	THF	39	80	0.8134491086
1797	TsOYE	THF	39	80	0.8146705389333334
1798	TsOYE	THF	36	80	0.8841446041999997
1799	TsOYE	THF	36	80	0.9070667108
1800	DrER	DMSO	39	25	0.7944495478333332
1801	DrER	DMSO	39	25	0.7939730086666666
1802	DrER	DMSO	36	25	0.7254052063333334
1803	DrER	DMSO	36	25	0.724596699
1804	DrER	DMSO	39	30	0.8432809861249999
1805	DrER	DMSO	39	30	0.842353165
1806	DrER	DMSO	36	30	0.8194920048750001
1807	DrER	DMSO	36	30	0.819366835
1808	DrER	DMSO	39	35	0.8533101280000001
1809	DrER	DMSO	39	35	0.8529689908333333
1810	DrER	DMSO	36	35	0.8439277806666667
1811	DrER	DMSO	36	35	0.8441755871666666
1812	DrER	DMSO	39	40	0.8600841674285714
1813	DrER	DMSO	39	40	0.8593765412857142
1814	DrER	DMSO	36	40	0.8511650902857143
1815	DrER	DMSO	36	40	0.8513458285714286
1816	DrER	DMSO	39	45	0.8761978404285714
1817	DrER	DMSO	39	45	0.8754928878571427
1818	DrER	DMSO	36	45	0.867623559142857
1819	DrER	DMSO	36	45	0.8684135845714287
1820	DrER	DMSO	39	50	0.9112224281666668
1821	DrER	DMSO	39	50	0.9102763731666668
1822	DrER	DMSO	36	50	0.905710876
1823	DrER	DMSO	36	50	0.9063679476666668
1824	DrER	DMSO	39	60	1.0052245685714287
1825	DrER	DMSO	39	60	1.005010843285714
1826	DrER	DMSO	36	60	1.004156249
1827	DrER	DMSO	36	60	1.004311868
1828	DrER	DMSO	39	70	1.024292503
1829	DrER	DMSO	39	70	1.0248605862857143
1830	DrER	DMSO	36	70	1.022126453142857
1831	DrER	DMSO	36	70	1.0222305058571428
1832	DrER	DMSO	39	80	1.0597988367142857
1833	DrER	DMSO	39	80	1.0603155918571427
1834	DrER	DMSO	36	80	1.060371960857143
1835	DrER	DMSO	36	80	1.060477393
1836	ArR	DMF	33	25	0.8302041718571428
1837	ArR	DMF	33	25	0.8286078998571428
1838	ArR	DMF	30	25	0.8272561855714287
1839	ArR	DMF	30	25	0.826875873857143
1840	ArR	DMF	27	25	0.8296192969999999
1841	ArR	DMF	27	25	0.8288268785714284
1842	ArR	DMF	24	25	0.8370606644285715
1843	ArR	DMF	24	25	0.8346018024285714
1844	ArR	DMF	21	25	0.8514023252857142
1845	ArR	DMF	21	25	0.8504375642857144
1846	ArR	DMF	18	25	0.8597352248571429
1847	ArR	DMF	18	25	0.8606544988571428
1848	ArR	DMF	15	25	0.877053533142857
1849	ArR	DMF	15	25	0.8765731454285713
1850	ArR	DMF	12	25	0.9232577085714284
1851	ArR	DMF	12	25	0.9218214408571428
1852	ArR	DMF	9	25	0.876623204857143
1853	ArR	DMF	9	25	0.8772364258571429
1854	ArR	DMF	6	25	0.8725252238571429
1855	ArR	DMF	6	25	0.8712783371428571
1856	ArR	DMF	3	25	0.8586139932857142
1857	ArR	DMF	3	25	0.8589518665714285
1858	ArR	DMF	0	25	0.8426818168571427
1859	ArR	DMF	0	25	0.8512258018571428
1860	ArR	DMF	33	30	0.840888462875
1861	ArR	DMF	33	30	0.83998394025
1862	ArR	DMF	30	30	0.8388275877500001
1863	ArR	DMF	30	30	0.8376112282499999
1864	ArR	DMF	27	30	0.84132134175
1865	ArR	DMF	27	30	0.83980073025
1866	ArR	DMF	24	30	0.849433764875
1867	ArR	DMF	24	30	0.846769780125
1868	ArR	DMF	21	30	0.86452918525
1869	ArR	DMF	21	30	0.8629393056250001
1870	ArR	DMF	18	30	0.8717417344999999
1871	ArR	DMF	18	30	0.872314885375
1872	ArR	DMF	15	30	0.887737274375
1873	ArR	DMF	15	30	0.888173900375
1874	ArR	DMF	12	30	0.927015692
1875	ArR	DMF	12	30	0.9279196708750002
1876	ArR	DMF	9	30	0.8820396960000001
1877	ArR	DMF	9	30	0.8818875326250001
1878	ArR	DMF	6	30	0.87330254925
1879	ArR	DMF	6	30	0.8734683915
1880	ArR	DMF	3	30	0.860688597
1881	ArR	DMF	3	30	0.859916255
1882	ArR	DMF	0	30	0.845447339
1883	ArR	DMF	0	30	0.851935014
1884	ArR	DMF	33	35	0.8540526231666666
1885	ArR	DMF	33	35	0.8525336783333334
1886	ArR	DMF	30	35	0.8497930863333334
1887	ArR	DMF	30	35	0.8502764901666665
1888	ArR	DMF	27	35	0.8528121213333333
1889	ArR	DMF	27	35	0.8528717956666666
1890	ArR	DMF	24	35	0.8635714550000001
1891	ArR	DMF	24	35	0.8593378465
1892	ArR	DMF	21	35	0.8809978464999998
1893	ArR	DMF	21	35	0.8800121245
1894	ArR	DMF	18	35	0.8964223961666667
1895	ArR	DMF	18	35	0.8960774441666666
1896	ArR	DMF	15	35	0.9110317728333334
1897	ArR	DMF	15	35	0.9104305606666666
1898	ArR	DMF	12	35	0.941141943
1899	ArR	DMF	12	35	0.9411901433333334
1900	ArR	DMF	9	35	0.8895549575
1901	ArR	DMF	9	35	0.889914006
1902	ArR	DMF	6	35	0.8786738216666666
1903	ArR	DMF	6	35	0.8794556656666667
1904	ArR	DMF	3	35	0.8652814033333334
1905	ArR	DMF	3	35	0.8633511365000001
1906	ArR	DMF	0	35	0.848348727
1907	ArR	DMF	0	35	0.8554016648333334
1908	ArR	DMF	33	40	0.8698826857142857
1909	ArR	DMF	33	40	0.8675198385714286
1910	ArR	DMF	30	40	0.8659251758571429
1911	ArR	DMF	30	40	0.8651242
1912	ArR	DMF	27	40	0.8683200394285714
1913	ArR	DMF	27	40	0.8682015964285715
1914	ArR	DMF	24	40	0.8770511237142856
1915	ArR	DMF	24	40	0.8736836484285714
1916	ArR	DMF	21	40	0.8923415797142856
1917	ArR	DMF	21	40	0.8894059402857142
1918	ArR	DMF	18	40	0.9006570238571429
1919	ArR	DMF	18	40	0.9009773645714284
1920	ArR	DMF	15	40	0.9260340247142856
1921	ArR	DMF	15	40	0.9263350792857142
1922	ArR	DMF	12	40	0.9591651472857144
1923	ArR	DMF	12	40	0.9586490988571428
1924	ArR	DMF	9	40	0.9187858784285716
1925	ArR	DMF	9	40	0.9207143187142856
1926	ArR	DMF	6	40	0.8996936421428572
1927	ArR	DMF	6	40	0.8984579444285714
1928	ArR	DMF	3	40	0.8794733714285714
1929	ArR	DMF	3	40	0.8781209927142858
1930	ArR	DMF	0	40	0.8588608247142856
1931	ArR	DMF	0	40	0.8636057461428571
1932	ArR	DMF	33	45	0.8942101854285713
1933	ArR	DMF	33	45	0.8928985422857142
1934	ArR	DMF	30	45	0.8898140191428572
1935	ArR	DMF	30	45	0.8882103391428571
1936	ArR	DMF	27	45	0.8905843155714285
1937	ArR	DMF	27	45	0.8902652008571429
1938	ArR	DMF	24	45	0.8975538015714285
1939	ArR	DMF	24	45	0.8935002685714285
1940	ArR	DMF	21	45	0.9055709922857142
1941	ArR	DMF	21	45	0.9039490224285716
1942	ArR	DMF	18	45	0.9015472277142856
1943	ArR	DMF	18	45	0.9016448854285714
1944	ArR	DMF	15	45	0.9140900287142858
1945	ArR	DMF	15	45	0.9136838742857144
1946	ArR	DMF	12	45	0.9522256085714284
1947	ArR	DMF	12	45	0.9518906474285714
1948	ArR	DMF	9	45	0.9204053622857142
1949	ArR	DMF	9	45	0.9201124055714284
1950	ArR	DMF	6	45	0.9230919821428571
1951	ArR	DMF	6	45	0.9226277555714284
1952	ArR	DMF	3	45	0.9062846218571428
1953	ArR	DMF	3	45	0.904855081
1954	ArR	DMF	0	45	0.8776687467142856
1955	ArR	DMF	0	45	0.8808890837142858
1956	ArR	DMF	33	50	0.9239797893333334
1957	ArR	DMF	33	50	0.9218972225
1958	ArR	DMF	30	50	0.9162614345
1959	ArR	DMF	30	50	0.9160518746666666
1960	ArR	DMF	27	50	0.9182092745
1961	ArR	DMF	27	50	0.9189793866666668
1962	ArR	DMF	24	50	0.9236106076666668
1963	ArR	DMF	24	50	0.9207641581666668
1964	ArR	DMF	21	50	0.9250551063333332
1965	ArR	DMF	21	50	0.9239488145
1966	ArR	DMF	18	50	0.910125375
1967	ArR	DMF	18	50	0.9098773796666668
1968	ArR	DMF	15	50	0.9133966965
1969	ArR	DMF	15	50	0.9121091166666666
1970	ArR	DMF	12	50	0.9525324405
1971	ArR	DMF	12	50	0.951630364
1972	ArR	DMF	9	50	0.9001562198333333
1973	ArR	DMF	9	50	0.9001202981666667
1974	ArR	DMF	6	50	0.9092648726666668
1975	ArR	DMF	6	50	0.9094028175
1976	ArR	DMF	3	50	0.9058814743333332
1977	ArR	DMF	3	50	0.9063677391666668
1978	ArR	DMF	0	50	0.8940673768333333
1979	ArR	DMF	0	50	0.8970084983333333
1980	ArR	DMF	33	60	0.9782544375
1981	ArR	DMF	33	60	0.9787119528333332
1982	ArR	DMF	30	60	0.9757875401666666
1983	ArR	DMF	30	60	0.9756833711666668
1984	ArR	DMF	27	60	0.9785604973333334
1985	ArR	DMF	27	60	0.9790312646666668
1986	ArR	DMF	24	60	0.9824929336666668
1987	ArR	DMF	24	60	0.9805906515
1988	ArR	DMF	21	60	0.9806532361666666
1989	ArR	DMF	21	60	0.9785485366666666
1990	ArR	DMF	18	60	0.956664294
1991	ArR	DMF	18	60	0.9549949963333332
1992	ArR	DMF	15	60	0.9467738965
1993	ArR	DMF	15	60	0.9464433193333334
1994	ArR	DMF	12	60	1.0029771426666667
1995	ArR	DMF	12	60	1.0037123756666666
1996	ArR	DMF	9	60	0.9066836535
1997	ArR	DMF	9	60	0.9053467811666668
1998	ArR	DMF	6	60	0.9022043545
1999	ArR	DMF	6	60	0.9019217588333333
2000	ArR	DMF	3	60	0.8891455433333334
2001	ArR	DMF	3	60	0.8886511923333332
2002	ArR	DMF	0	60	0.8800048033333333
2003	ArR	DMF	0	60	0.8817080358333333
2004	ArR	DMF	33	70	1.0053094794285713
2005	ArR	DMF	33	70	1.001480707142857
2006	ArR	DMF	30	70	1.0049944094285714
2007	ArR	DMF	30	70	1.005252276142857
2008	ArR	DMF	27	70	1.0121179648571428
2009	ArR	DMF	27	70	1.0111454895714285
2010	ArR	DMF	24	70	1.0172899619999998
2011	ArR	DMF	24	70	1.0124037607142855
2012	ArR	DMF	21	70	1.016285385285714
2013	ArR	DMF	21	70	1.0148753267142856
2014	ArR	DMF	18	70	1.0060227597142857
2015	ArR	DMF	18	70	1.004763262714286
2016	ArR	DMF	15	70	0.995210324
2017	ArR	DMF	15	70	0.9954911725714286
2018	ArR	DMF	12	70	1.0221861941428572
2019	ArR	DMF	12	70	1.024466174
2020	ArR	DMF	9	70	0.9445585522857142
2021	ArR	DMF	9	70	0.9447774461428572
2022	ArR	DMF	6	70	0.9275344781428572
2023	ArR	DMF	6	70	0.9280232532857144
2024	ArR	DMF	3	70	0.9035332202857144
2025	ArR	DMF	3	70	0.9029038294285714
2026	ArR	DMF	0	70	0.8822878598571429
2027	ArR	DMF	0	70	0.8838269284285712
2028	ArR	DMF	33	80	1.0046829183333337
2029	ArR	DMF	33	80	1.0014640491666666
2030	ArR	DMF	30	80	1.0060020685
2031	ArR	DMF	30	80	1.0065376561666668
2032	ArR	DMF	27	80	1.0141660371666663
2033	ArR	DMF	27	80	1.0133038958333334
2034	ArR	DMF	24	80	1.018773198
2035	ArR	DMF	24	80	1.0131826003333333
2036	ArR	DMF	21	80	1.0190887053333333
2037	ArR	DMF	21	80	1.0200565855
2038	ArR	DMF	18	80	1.0197520255
2039	ArR	DMF	18	80	1.0201885105
2040	ArR	DMF	15	80	1.019094487
2041	ArR	DMF	15	80	1.017240266
2042	ArR	DMF	12	80	1.0191574891666668
2043	ArR	DMF	12	80	1.0209661321666668
2044	ArR	DMF	9	80	0.9891710678333334
2045	ArR	DMF	9	80	0.9916296005
2046	ArR	DMF	6	80	0.9721904893333332
2047	ArR	DMF	6	80	0.9716709455
2048	ArR	DMF	3	80	0.9337074556666666
2049	ArR	DMF	3	80	0.9338356555
2050	ArR	DMF	0	80	0.901150922
2051	ArR	DMF	0	80	0.9003599283333332
2052	ArR	DMSO	33	25	0.7673042927142857
2053	ArR	DMSO	33	25	0.7677477597142855
2054	ArR	DMSO	30	25	0.7780871987142858
2055	ArR	DMSO	30	25	0.77855673
2056	ArR	DMSO	27	25	0.7913279105714286
2057	ArR	DMSO	27	25	0.7894710388571429
2058	ArR	DMSO	24	25	0.8046780397142858
2059	ArR	DMSO	24	25	0.8023546848571429
2060	ArR	DMSO	21	25	0.8082062687142857
2061	ArR	DMSO	21	25	0.8081882595714286
2062	ArR	DMSO	18	25	0.8975065862857143
2063	ArR	DMSO	18	25	0.8191038797142858
2064	ArR	DMSO	15	25	0.824895033
2065	ArR	DMSO	15	25	0.8249185255714285
2066	ArR	DMSO	12	25	0.830553736
2067	ArR	DMSO	12	25	0.8296867692857143
2068	ArR	DMSO	9	25	0.8323443447142858
2069	ArR	DMSO	9	25	0.8332324452857142
2070	ArR	DMSO	6	25	0.8375482814285714
2071	ArR	DMSO	6	25	0.8368302498571428
2072	ArR	DMSO	3	25	0.8412839258571428
2073	ArR	DMSO	3	25	0.8421499812857142
2074	ArR	DMSO	0	25	0.8411589861428572
2075	ArR	DMSO	0	25	0.8427404165714286
2076	ArR	DMSO	33	30	0.76957646775
2077	ArR	DMSO	33	30	0.76960540575
2078	ArR	DMSO	30	30	0.778160259125
2079	ArR	DMSO	30	30	0.7782728075
2080	ArR	DMSO	27	30	0.7898549138749998
2081	ArR	DMSO	27	30	0.788853637625
2082	ArR	DMSO	24	30	0.803740955875
2083	ArR	DMSO	24	30	0.8013597874999999
2084	ArR	DMSO	21	30	0.807451784625
2085	ArR	DMSO	21	30	0.807742417
2086	ArR	DMSO	18	30	0.8966203778749999
2087	ArR	DMSO	18	30	0.818758823125
2088	ArR	DMSO	15	30	0.8254333885
2089	ArR	DMSO	15	30	0.82601754375
2090	ArR	DMSO	12	30	0.8314575925
2091	ArR	DMSO	12	30	0.830943591875
2092	ArR	DMSO	9	30	0.833773143625
2093	ArR	DMSO	9	30	0.83430688075
2094	ArR	DMSO	6	30	0.8391377181249999
2095	ArR	DMSO	6	30	0.83859561375
2096	ArR	DMSO	3	30	0.842391110875
2097	ArR	DMSO	3	30	0.844021827
2098	ArR	DMSO	0	30	0.843201369
2099	ArR	DMSO	0	30	0.845591128
2100	ArR	DMSO	33	35	0.7769604423333333
2101	ArR	DMSO	33	35	0.7768118083333334
2102	ArR	DMSO	30	35	0.7833311955000001
2103	ArR	DMSO	30	35	0.7837119203333334
2104	ArR	DMSO	27	35	0.7930551171666668
2105	ArR	DMSO	27	35	0.7919209500000001
2106	ArR	DMSO	24	35	0.8038257161666666
2107	ArR	DMSO	24	35	0.803050786
2108	ArR	DMSO	21	35	0.8091915049999999
2109	ArR	DMSO	21	35	0.8086839915
2110	ArR	DMSO	18	35	0.8967294695
2111	ArR	DMSO	18	35	0.8199646275
2112	ArR	DMSO	15	35	0.8282331623333333
2113	ArR	DMSO	15	35	0.8278742231666666
2114	ArR	DMSO	12	35	0.834069421
2115	ArR	DMSO	12	35	0.8338181673333332
2116	ArR	DMSO	9	35	0.8369671104999999
2117	ArR	DMSO	9	35	0.8374664881666667
2118	ArR	DMSO	6	35	0.8430163463333332
2119	ArR	DMSO	6	35	0.8425600231666667
2120	ArR	DMSO	3	35	0.8460240763333333
2121	ArR	DMSO	3	35	0.8462278148333332
2122	ArR	DMSO	0	35	0.8481152058333333
2123	ArR	DMSO	0	35	0.849587212
2124	ArR	DMSO	33	40	0.8013130937142857
2125	ArR	DMSO	33	40	0.8014264361428571
2126	ArR	DMSO	30	40	0.8062559792857142
2127	ArR	DMSO	30	40	0.8066292404285713
2128	ArR	DMSO	27	40	0.8128942251428573
2129	ArR	DMSO	27	40	0.8125664932857142
2130	ArR	DMSO	24	40	0.822303891
2131	ArR	DMSO	24	40	0.820140498
2132	ArR	DMSO	21	40	0.8251923918571429
2133	ArR	DMSO	21	40	0.8254585008571428
2134	ArR	DMSO	18	40	0.9010158861428572
2135	ArR	DMSO	18	40	0.8343353781428571
2136	ArR	DMSO	15	40	0.8410535540000001
2137	ArR	DMSO	15	40	0.8424487028571429
2138	ArR	DMSO	12	40	0.848119097
2139	ArR	DMSO	12	40	0.8478849785714286
2140	ArR	DMSO	9	40	0.8504977907142857
2141	ArR	DMSO	9	40	0.8510664447142858
2142	ArR	DMSO	6	40	0.8566870007142857
2143	ArR	DMSO	6	40	0.8561113477142858
2144	ArR	DMSO	3	40	0.858240545
2145	ArR	DMSO	3	40	0.8599302682857142
2146	ArR	DMSO	0	40	0.8596581561428572
2147	ArR	DMSO	0	40	0.8613806538571429
2148	ArR	DMSO	33	45	0.8553267035714285
2149	ArR	DMSO	33	45	0.8557030048571427
2150	ArR	DMSO	30	45	0.8624413694285714
2151	ArR	DMSO	30	45	0.862372245142857
2152	ArR	DMSO	27	45	0.8649207862857142
2153	ArR	DMSO	27	45	0.8638819795714285
2154	ArR	DMSO	24	45	0.876147926
2155	ArR	DMSO	24	45	0.8747399278571429
2156	ArR	DMSO	21	45	0.8789383258571429
2157	ArR	DMSO	21	45	0.8798673067142857
2158	ArR	DMSO	18	45	0.9283889872857142
2159	ArR	DMSO	18	45	0.8876065099999998
2160	ArR	DMSO	15	45	0.8890587941428573
2161	ArR	DMSO	15	45	0.8891140648571428
2162	ArR	DMSO	12	45	0.8898580671428571
2163	ArR	DMSO	12	45	0.8891413721428572
2164	ArR	DMSO	9	45	0.8846538322857144
2165	ArR	DMSO	9	45	0.8848262428571428
2166	ArR	DMSO	6	45	0.8870132819999998
2167	ArR	DMSO	6	45	0.8874782918571428
2168	ArR	DMSO	3	45	0.884578279142857
2169	ArR	DMSO	3	45	0.885224853142857
2170	ArR	DMSO	0	45	0.8814586997142857
2171	ArR	DMSO	0	45	0.882282112142857
2172	ArR	DMSO	33	50	0.9511744181666668
2173	ArR	DMSO	33	50	0.9521834651666666
2174	ArR	DMSO	30	50	0.9568200608333334
2175	ArR	DMSO	30	50	0.956290265
2176	ArR	DMSO	27	50	0.946276019
2177	ArR	DMSO	27	50	0.945909083
2178	ArR	DMSO	24	50	0.9633435905
2179	ArR	DMSO	24	50	0.9629106323333332
2180	ArR	DMSO	21	50	0.967783471
2181	ArR	DMSO	21	50	0.968102664
2182	ArR	DMSO	18	50	0.9768477876666668
2183	ArR	DMSO	18	50	0.9697159826666668
2184	ArR	DMSO	15	50	0.967754374
2185	ArR	DMSO	15	50	0.9675614436666669
2186	ArR	DMSO	12	50	0.9646799763333332
2187	ArR	DMSO	12	50	0.9641313058333332
2188	ArR	DMSO	9	50	0.9583907525
2189	ArR	DMSO	9	50	0.9581021071666668
2190	ArR	DMSO	6	50	0.9593093593333334
2191	ArR	DMSO	6	50	0.9589120348333332
2192	ArR	DMSO	3	50	0.9555825391666668
2193	ArR	DMSO	3	50	0.9548936585
2194	ArR	DMSO	0	50	0.9407758118333334
2195	ArR	DMSO	0	50	0.9430832366666668
2196	ArR	DMSO	33	60	0.9660082161666668
2197	ArR	DMSO	33	60	0.9660491446666668
2198	ArR	DMSO	30	60	0.9649745921666668
2199	ArR	DMSO	30	60	0.9648349286666664
2200	ArR	DMSO	27	60	0.9567069808333332
2201	ArR	DMSO	27	60	0.9561685026666668
2202	ArR	DMSO	24	60	0.9585622848333336
2203	ArR	DMSO	24	60	0.9587527908333334
2204	ArR	DMSO	21	60	0.958268722
2205	ArR	DMSO	21	60	0.958620141
2206	ArR	DMSO	18	60	0.9651303788333334
2207	ArR	DMSO	18	60	0.95705537
2208	ArR	DMSO	15	60	0.9550318618333334
2209	ArR	DMSO	15	60	0.9545189041666666
2210	ArR	DMSO	12	60	0.9504499633333334
2211	ArR	DMSO	12	60	0.9503750403333334
2212	ArR	DMSO	9	60	0.94690305
2213	ArR	DMSO	9	60	0.9461296698333334
2214	ArR	DMSO	6	60	0.947223266
2215	ArR	DMSO	6	60	0.9469292561666668
2216	ArR	DMSO	3	60	0.945703268
2217	ArR	DMSO	3	60	0.9447258313333334
2218	ArR	DMSO	0	60	0.9364328978333334
2219	ArR	DMSO	0	60	0.9380854268333336
2220	ArR	DMSO	33	70	0.9659441115714286
2221	ArR	DMSO	33	70	0.9666378584285714
2222	ArR	DMSO	30	70	0.9624542
2223	ArR	DMSO	30	70	0.9619014944285714
2224	ArR	DMSO	27	70	0.9376378144285714
2225	ArR	DMSO	27	70	0.9361974084285716
2226	ArR	DMSO	24	70	0.9335808327142856
2227	ArR	DMSO	24	70	0.9335240211428572
2228	ArR	DMSO	21	70	0.9409952504285716
2229	ArR	DMSO	21	70	0.94253867
2230	ArR	DMSO	18	70	0.9566192117142858
2231	ArR	DMSO	18	70	0.926247801
2232	ArR	DMSO	15	70	0.920489523857143
2233	ArR	DMSO	15	70	0.9188270652857142
2234	ArR	DMSO	12	70	0.9125861865714284
2235	ArR	DMSO	12	70	0.9123833774285716
2236	ArR	DMSO	9	70	0.905425804
2237	ArR	DMSO	9	70	0.9040189981428572
2238	ArR	DMSO	6	70	0.902036522142857
2239	ArR	DMSO	6	70	0.902315753
2240	ArR	DMSO	3	70	0.9001900805714286
2241	ArR	DMSO	3	70	0.8988507558571429
2242	ArR	DMSO	0	70	0.8891604795714286
2243	ArR	DMSO	0	70	0.8903418267142857
2244	ArR	DMSO	33	80	0.951847945
2245	ArR	DMSO	33	80	0.9520640372857142
2246	ArR	DMSO	30	80	0.9527967744285714
2247	ArR	DMSO	30	80	0.9543888824285716
2248	ArR	DMSO	27	80	0.9443968705714284
2249	ArR	DMSO	27	80	0.9417371324285714
2250	ArR	DMSO	24	80	0.9518383827142856
2251	ArR	DMSO	24	80	0.9514976741428572
2252	ArR	DMSO	21	80	0.945279445
2253	ArR	DMSO	21	80	0.945135210285714
2254	ArR	DMSO	18	80	0.9884925825714286
2255	ArR	DMSO	18	80	0.9474438341428572
2256	ArR	DMSO	15	80	0.9411985107142856
2257	ArR	DMSO	15	80	0.9413892711428572
2258	ArR	DMSO	12	80	0.9342797997142858
2259	ArR	DMSO	12	80	0.9339038472857144
2260	ArR	DMSO	9	80	0.918264687
2261	ArR	DMSO	9	80	0.9183803627142856
2262	ArR	DMSO	6	80	0.9198864102857142
2263	ArR	DMSO	6	80	0.9203313588571428
2264	ArR	DMSO	3	80	0.9130041087142856
2265	ArR	DMSO	3	80	0.9127178447142856
2266	ArR	DMSO	0	80	0.905175788
2267	ArR	DMSO	0	80	0.9055323004285716
2268	ArR	EtOH	33	25	0.8602825511818182
2269	ArR	EtOH	33	25	0.8609201908181817
2270	ArR	EtOH	30	25	0.8501271009090907
2271	ArR	EtOH	30	25	0.8509702953636364
2272	ArR	EtOH	27	25	0.8368263732727275
2273	ArR	EtOH	27	25	0.8360401390909092
2274	ArR	EtOH	24	25	0.821832581
2275	ArR	EtOH	24	25	0.8244512623636364
2276	ArR	EtOH	21	25	0.8115085959999999
2277	ArR	EtOH	21	25	0.8085095774545454
2278	ArR	EtOH	18	25	0.8094564080000001
2279	ArR	EtOH	18	25	0.810665277
2280	ArR	EtOH	15	25	0.8121146831818183
2281	ArR	EtOH	15	25	0.8571832127272727
2282	ArR	EtOH	12	25	0.8157502302727273
2283	ArR	EtOH	12	25	0.8152933175454546
2284	ArR	EtOH	9	25	0.8242261247272726
2285	ArR	EtOH	9	25	0.8239959478181816
2286	ArR	EtOH	6	25	0.8288668773636363
2287	ArR	EtOH	6	25	0.8284472063636362
2288	ArR	EtOH	3	25	0.8374619916363635
2289	ArR	EtOH	3	25	0.8367432356363635
2290	ArR	EtOH	0	25	0.8441580858181819
2291	ArR	EtOH	0	25	0.8466352278181819
2292	ArR	EtOH	33	30	0.8710751425454546
2293	ArR	EtOH	33	30	0.8717267080909091
2294	ArR	EtOH	30	30	0.8610481837272727
2295	ArR	EtOH	30	30	0.8617338051818183
2296	ArR	EtOH	27	30	0.8473111878181818
2297	ArR	EtOH	27	30	0.8472355604545455
2298	ArR	EtOH	24	30	0.8310124169090909
2299	ArR	EtOH	24	30	0.8333282415454547
2300	ArR	EtOH	21	30	0.8184383943636365
2301	ArR	EtOH	21	30	0.8148158355454546
2302	ArR	EtOH	18	30	0.8146729143636364
2303	ArR	EtOH	18	30	0.8161504809999998
2304	ArR	EtOH	15	30	0.8315252445454546
2305	ArR	EtOH	15	30	0.8699424049090908
2306	ArR	EtOH	12	30	0.828371524818182
2307	ArR	EtOH	12	30	0.8277664834545455
2308	ArR	EtOH	9	30	0.8340286774545453
2309	ArR	EtOH	9	30	0.8339635189090909
2310	ArR	EtOH	6	30	0.836323776
2311	ArR	EtOH	6	30	0.8361905162727271
2312	ArR	EtOH	3	30	0.8445509291818181
2313	ArR	EtOH	3	30	0.843382196
2314	ArR	EtOH	0	30	0.8509626496363635
2315	ArR	EtOH	0	30	0.8526667410909091
2316	ArR	EtOH	33	35	0.8812641719090909
2317	ArR	EtOH	33	35	0.8815000599090909
2318	ArR	EtOH	30	35	0.8752826721818182
2319	ArR	EtOH	30	35	0.8755847000000002
2320	ArR	EtOH	27	35	0.8703226121818181
2321	ArR	EtOH	27	35	0.8694468792727273
2322	ArR	EtOH	24	35	0.8552926997272725
2323	ArR	EtOH	24	35	0.8566421215454546
2324	ArR	EtOH	21	35	0.8421943511818182
2325	ArR	EtOH	21	35	0.837514926090909
2326	ArR	EtOH	18	35	0.8351231596363636
2327	ArR	EtOH	18	35	0.83513656
2328	ArR	EtOH	15	35	0.9358302517272726
2329	ArR	EtOH	15	35	0.9461763121818184
2330	ArR	EtOH	12	35	0.8856609029999999
2331	ArR	EtOH	12	35	0.8857045823636363
2332	ArR	EtOH	9	35	0.885052047
2333	ArR	EtOH	9	35	0.884489753
2334	ArR	EtOH	6	35	0.8782732051818183
2335	ArR	EtOH	6	35	0.8779892218181818
2336	ArR	EtOH	3	35	0.8746529003636364
2337	ArR	EtOH	3	35	0.8742299893636364
2338	ArR	EtOH	0	35	0.8744085377272726
2339	ArR	EtOH	0	35	0.8758874102727273
2340	ArR	EtOH	33	40	0.8921604752727272
2341	ArR	EtOH	33	40	0.8929128050909092
2342	ArR	EtOH	30	40	0.8864948531818183
2343	ArR	EtOH	30	40	0.8873554630000001
2344	ArR	EtOH	27	40	0.8835831608181818
2345	ArR	EtOH	27	40	0.8836968974545454
2346	ArR	EtOH	24	40	0.8805261038181817
2347	ArR	EtOH	24	40	0.8808896217272728
2348	ArR	EtOH	21	40	0.8789142317272728
2349	ArR	EtOH	21	40	0.8766094391818182
2350	ArR	EtOH	18	40	0.8781348304545454
2351	ArR	EtOH	18	40	0.8776670694545454
2352	ArR	EtOH	15	40	0.956575642818182
2353	ArR	EtOH	15	40	0.9634616104545456
2354	ArR	EtOH	12	40	0.9538987986363636
2355	ArR	EtOH	12	40	0.9538097814545452
2356	ArR	EtOH	9	40	0.9520228504545454
2357	ArR	EtOH	9	40	0.9529057742727276
2358	ArR	EtOH	6	40	0.9500256071818184
2359	ArR	EtOH	6	40	0.9503645680909092
2360	ArR	EtOH	3	40	0.948465759090909
2361	ArR	EtOH	3	40	0.9477550062727272
2362	ArR	EtOH	0	40	0.9363931634545456
2363	ArR	EtOH	0	40	0.9365034808181818
2364	ArR	EtOH	33	45	0.9034529761818182
2365	ArR	EtOH	33	45	0.9041166196363636
2366	ArR	EtOH	30	45	0.8982110565454545
2367	ArR	EtOH	30	45	0.8984672264545455
2368	ArR	EtOH	27	45	0.8951784047272727
2369	ArR	EtOH	27	45	0.8952212226363635
2370	ArR	EtOH	24	45	0.8896913149090909
2371	ArR	EtOH	24	45	0.8896262104545456
2372	ArR	EtOH	21	45	0.8832146526363635
2373	ArR	EtOH	21	45	0.8805728121818182
2374	ArR	EtOH	18	45	0.8802898579090909
2375	ArR	EtOH	18	45	0.8808775706363637
2376	ArR	EtOH	15	45	0.9552877925454546
2377	ArR	EtOH	15	45	0.9637965397272727
2378	ArR	EtOH	12	45	0.9524485035454546
2379	ArR	EtOH	12	45	0.9526355970909092
2380	ArR	EtOH	9	45	0.9490550485454544
2381	ArR	EtOH	9	45	0.9499635695454548
2382	ArR	EtOH	6	45	0.9441353840909092
2383	ArR	EtOH	6	45	0.9443965284545452
2384	ArR	EtOH	3	45	0.9399246898181818
2385	ArR	EtOH	3	45	0.9392034466363636
2386	ArR	EtOH	0	45	0.9334720211818184
2387	ArR	EtOH	0	45	0.9341889782727272
2388	ArR	EtOH	33	50	0.9154115318
2389	ArR	EtOH	33	50	0.9160070002
2390	ArR	EtOH	30	50	0.9096842647
2391	ArR	EtOH	30	50	0.9108170985
2392	ArR	EtOH	27	50	0.9071533858
2393	ArR	EtOH	27	50	0.9065248369
2394	ArR	EtOH	24	50	0.9007019102999999
2395	ArR	EtOH	24	50	0.9017264365
2396	ArR	EtOH	21	50	0.8953954459
2397	ArR	EtOH	21	50	0.8927981020000001
2398	ArR	EtOH	18	50	0.8898167252
2399	ArR	EtOH	18	50	0.8892351923999999
2400	ArR	EtOH	15	50	0.9332178473
2401	ArR	EtOH	15	50	0.9465968608
2402	ArR	EtOH	12	50	0.9368784369
2403	ArR	EtOH	12	50	0.9373218177
2404	ArR	EtOH	9	50	0.9290638028999998
2405	ArR	EtOH	9	50	0.9338774264
2406	ArR	EtOH	6	50	0.9205187321
2407	ArR	EtOH	6	50	0.9212484181
2408	ArR	EtOH	3	50	0.911265582
2409	ArR	EtOH	3	50	0.9100960553
2410	ArR	EtOH	0	50	0.8984121501000001
2411	ArR	EtOH	0	50	0.8997039675
2412	ArR	EtOH	33	60	0.9430250288
2413	ArR	EtOH	33	60	0.9440623343
2414	ArR	EtOH	30	60	0.9377085864
2415	ArR	EtOH	30	60	0.9377302587
2416	ArR	EtOH	27	60	0.9338975668
2417	ArR	EtOH	27	60	0.9329722702000002
2418	ArR	EtOH	24	60	0.9258563397999998
2419	ArR	EtOH	24	60	0.9255720318
2420	ArR	EtOH	21	60	0.9180645525
2421	ArR	EtOH	21	60	0.9152864218
2422	ArR	EtOH	18	60	0.911987275
2423	ArR	EtOH	18	60	0.9132576109
2424	ArR	EtOH	15	60	0.9776775122
2425	ArR	EtOH	15	60	1.0034053921
2426	ArR	EtOH	12	60	0.9546193241
2427	ArR	EtOH	12	60	0.9543846071
2428	ArR	EtOH	9	60	0.9439452647999996
2429	ArR	EtOH	9	60	0.9437604785
2430	ArR	EtOH	6	60	0.9262515782
[truncated: 5,669 more rows]
