# Supplementary material for: Solvent concentration at 50% protein unfolding may reform enzyme stability ranking and process window identification
Source: Nat Commun. 2024 Jun 26;15:5420. doi: 10.1038/s41467-024-49774-0 (PMC11208486; doi:10.1038/s41467-024-49774-0)
Supplement: Supplementary file 4 — Source Data [file 41467_2024_49774_MOESM4_ESM.zip › Source/SupFig13_fit_params.csv]

	Solvent	Enzyme	Temperature	a_F	b_F	a_U	b_U	m_{folding}	c_{U_{50}}
0	DMF	ArR	25	0.7303606140446235	0.0	0.2373957105950965	0.0	3583.6263104587347	3.223925230814601
0	DMF	ArR	30	0.7303606140446235	0.0	0.2373957105950965	0.0	3583.6263104587347	3.223925230814601
0	DMF	ArR	35	0.7303606140446235	0.0	0.2373957105950965	0.0	3583.6263104587347	3.223925230814601
0	DMF	ArR	40	0.7303606140446235	0.0	0.2373957105950965	0.0	3583.6263104587347	3.223925230814601
0	DMF	ArR	45	0.7303606140446235	0.0	0.2373957105950965	0.0	3583.6263104587347	3.223925230814601
0	DMF	ArR	50	0.7303606140446235	0.0	0.2373957105950965	0.0	3583.6263104587347	3.223925230814601
0	DMF	ArR	60	0.7303606140446235	0.0	0.2373957105950965	0.0	3583.6263104587347	3.223925230814601
0	DMF	ArR	70	0.7303606140446235	0.0	0.2373957105950965	0.0	3583.6263104587347	3.223925230814601
0	DMF	ArR	80	0.7303606140446235	0.0	0.2373957105950965	0.0	3583.6263104587347	3.223925230814601
0	DMF	ArS	25	0.7303606140446235	0.0	0.2373957105950965	0.0	3583.6263104587347	3.223925230814601
0	DMF	ArS	30	0.7303606140446235	0.0	0.2373957105950965	0.0	3583.6263104587347	3.223925230814601
0	DMF	ArS	35	0.7303606140446235	0.0	0.2373957105950965	0.0	3583.6263104587347	3.223925230814601
0	DMF	ArS	40	0.7303606140446235	0.0	0.2373957105950965	0.0	3583.6263104587347	3.223925230814601
0	DMF	ArS	45	0.7303606140446235	0.0	0.2373957105950965	0.0	3583.6263104587347	3.223925230814601
0	DMF	ArS	50	0.7303606140446235	0.0	0.2373957105950965	0.0	3583.6263104587347	3.223925230814601
0	DMF	ArS	60	0.6602706296714872	0.0015718050521261	0.2399659250891201	0.0	1066.3987962785236	31.192787594127488
0	DMF	ArS	70	0.6877777682188203	0.0	0.2856633210926905	0.0	1082.5243075818826	14.7046490291824
0	DMF	ArS	80	0.6877777682188203	0.0	0.2856633210926905	0.0	1082.5243075818826	14.7046490291824
0	DMF	ChrOYE1	25	0.7221126480906969	0.0025186574026515	0.0428217339211946	0.0	4900.693712124085	23.43731092938627
0	DMF	ChrOYE1	30	0.7123152512338772	0.0	0.1673842697124418	0.0	324.2726056751316	14.845481096892012
0	DMF	ChrOYE1	35	0.7683107061550221	0.0005534101890771	0.0950701119846053	0.0	1460.61677056719	13.46268269678912
0	DMF	ChrOYE1	40	0.7857524568523915	0.0	0.1187178224498081	0.0	1196.160818464326	10.616696619590044
0	DMF	ChrOYE1	45	0.7857524568523915	0.0	0.1187178224498081	0.0	1196.160818464326	10.616696619590044
0	DMF	ChrOYE1	50	0.7857524568523915	0.0	0.1187178224498081	0.0	1196.160818464326	10.616696619590044
0	DMF	ChrOYE1	60	0.7857524568523915	0.0	0.1187178224498081	0.0	1196.160818464326	10.616696619590044
0	DMF	ChrOYE1	70	0.7857524568523915	0.0	0.1187178224498081	0.0	1196.160818464326	10.616696619590044
0	DMF	ChrOYE1	80	0.7857524568523915	0.0	0.1187178224498081	0.0	1196.160818464326	10.616696619590044
0	DMF	DrER	25	0.6164041111868468	0.0	0.1972846878921642	0.0006246060968287	1125.6342676530164	26.224366196854547
0	DMF	DrER	30	0.6231073987204413	0.0	0.2097110984836118	0.0003361490892787	1121.977472663565	22.511006454472685
0	DMF	DrER	35	0.632771050258341	0.0	0.226306329026851	0.0	1186.4033382568643	18.579095511654323
0	DMF	DrER	40	0.6433900135512125	0.0	0.2476818366726014	0.0	1078.1732288693015	14.586277149717366
0	DMF	DrER	45	0.6658186730607811	0.0	0.2877589946718866	0.0	956.1445146357868	11.292962512844072
0	DMF	DrER	50	0.7439242377352491	0.0001067407625586	0.2764534862707443	4.8158337426398057e-05	1310.143330743873	9.251188438123512
0	DMF	DrER	60	0.7439242377352491	0.0001067407625586	0.2764534862707443	4.8158337426398057e-05	1310.143330743873	9.251188438123512
0	DMF	DrER	70	0.7439242377352491	0.0001067407625586	0.2764534862707443	4.8158337426398057e-05	1310.143330743873	9.251188438123512
0	DMF	DrER	80	0.7439242377352491	0.0001067407625586	0.2764534862707443	4.8158337426398057e-05	1310.143330743873	9.251188438123512
0	DMF	TsOYE	25	0.7439242377352491	0.0001067407625586	0.2764534862707443	4.8158337426398057e-05	1310.143330743873	9.251188438123512
0	DMF	TsOYE	30	0.7439242377352491	0.0001067407625586	0.2764534862707443	4.8158337426398057e-05	1310.143330743873	9.251188438123512
0	DMF	TsOYE	35	0.7439242377352491	0.0001067407625586	0.2764534862707443	4.8158337426398057e-05	1310.143330743873	9.251188438123512
0	DMF	TsOYE	40	0.7439242377352491	0.0001067407625586	0.2764534862707443	4.8158337426398057e-05	1310.143330743873	9.251188438123512
0	DMF	TsOYE	45	0.7439242377352491	0.0001067407625586	0.2764534862707443	4.8158337426398057e-05	1310.143330743873	9.251188438123512
0	DMF	TsOYE	50	0.7439242377352491	0.0001067407625586	0.2764534862707443	4.8158337426398057e-05	1310.143330743873	9.251188438123512
0	DMF	TsOYE	60	0.7429570888900667	0.0	0.0	0.0047195501078282	734.9430011616304	36.77608999354295
0	DMF	TsOYE	70	0.7637521315128322	0.0	0.2317015725734093	0.0004825344205546	1487.6490806430986	25.229167882257094
0	DMF	TsOYE	80	0.7694405225996788	0.0	0.2420617212290431	0.0	1259.302503465822	17.327555969139553
0	DMF	YqiG	25	0.7694405225996788	0.0	0.2420617212290431	0.0	1259.302503465822	17.327555969139553
0	DMF	YqiG	30	0.7694405225996788	0.0	0.2420617212290431	0.0	1259.302503465822	17.327555969139553
0	DMF	YqiG	35	0.7694405225996788	0.0	0.2420617212290431	0.0	1259.302503465822	17.327555969139553
0	DMF	YqiG	40	0.7694405225996788	0.0	0.2420617212290431	0.0	1259.302503465822	17.327555969139553
0	DMF	YqiG	45	0.7089210291576209	0.0036490628073551	0.0	0.0019486213880579	1028.1433418059453	35.3485651024366
0	DMF	YqiG	50	0.6883487729577045	0.0	0.3161592074515246	0.0	343.5053957458277	13.77375681979372
0	DMF	YqiG	60	0.6883487729577045	0.0	0.3161592074515246	0.0	343.5053957458277	13.77375681979372
0	DMF	YqiG	70	0.6883487729577045	0.0	0.3161592074515246	0.0	343.5053957458277	13.77375681979372
0	DMF	YqiG	80	0.6883487729577045	0.0	0.3161592074515246	0.0	343.5053957458277	13.77375681979372
0	DMSO	ArR	25	0.6883487729577045	0.0	0.3161592074515246	0.0	343.5053957458277	13.77375681979372
0	DMSO	ArR	30	0.6883487729577045	0.0	0.3161592074515246	0.0	343.5053957458277	13.77375681979372
0	DMSO	ArR	35	0.6883487729577045	0.0	0.3161592074515246	0.0	343.5053957458277	13.77375681979372
0	DMSO	ArR	40	0.6883487729577045	0.0	0.3161592074515246	0.0	343.5053957458277	13.77375681979372
0	DMSO	ArR	45	0.6883487729577045	0.0	0.3161592074515246	0.0	343.5053957458277	13.77375681979372
0	DMSO	ArR	50	0.6883487729577045	0.0	0.3161592074515246	0.0	343.5053957458277	13.77375681979372
0	DMSO	ArR	60	0.6883487729577045	0.0	0.3161592074515246	0.0	343.5053957458277	13.77375681979372
0	DMSO	ArR	70	0.6883487729577045	0.0	0.3161592074515246	0.0	343.5053957458277	13.77375681979372
0	DMSO	ArR	80	0.6883487729577045	0.0	0.3161592074515246	0.0	343.5053957458277	13.77375681979372
0	DMSO	ArS	25	0.6883487729577045	0.0	0.3161592074515246	0.0	343.5053957458277	13.77375681979372
0	DMSO	ArS	30	0.6883487729577045	0.0	0.3161592074515246	0.0	343.5053957458277	13.77375681979372
0	DMSO	ArS	35	0.6883487729577045	0.0	0.3161592074515246	0.0	343.5053957458277	13.77375681979372
0	DMSO	ArS	40	0.6883487729577045	0.0	0.3161592074515246	0.0	343.5053957458277	13.77375681979372
0	DMSO	ArS	45	0.6883487729577045	0.0	0.3161592074515246	0.0	343.5053957458277	13.77375681979372
0	DMSO	ArS	50	0.6883487729577045	0.0	0.3161592074515246	0.0	343.5053957458277	13.77375681979372
0	DMSO	ArS	60	0.677747155757067	0.0015474313040555	0.0	0.0017824441062503	1804.220332934977	44.83859286103349
0	DMSO	ArS	70	0.7005182453828964	0.0020948223281696	0.1279517674945932	0.0	861.4678679931023	31.28893937122748
0	DMSO	ArS	80	0.7005182453828964	0.0020948223281696	0.1279517674945932	0.0	861.4678679931023	31.28893937122748
0	DMSO	ChrOYE1	25	0.7014164085459891	0.0001099755408104	0.0	0.0	1498.679287778906	19.025728473718267
0	DMSO	ChrOYE1	30	0.7190874203142935	0.0002210096225815	0.0	6.379893656204195e-06	1498.44008465528	19.02357119786976
0	DMSO	ChrOYE1	35	0.7497963021435177	0.0	0.0	0.0	1498.2965448333805	19.000115116745068
0	DMSO	ChrOYE1	40	0.7701781633388944	0.0	0.0	0.0	1497.9248332354491	19.00352440593752
0	DMSO	ChrOYE1	45	0.7951542454053834	0.0002840728007745	0.011960580081319	0.0008634364226446	1247.2093469503443	41.46617373230901
0	DMSO	ChrOYE1	50	0.7951542454053834	0.0002840728007745	0.011960580081319	0.0008634364226446	1247.2093469503443	41.46617373230901
0	DMSO	ChrOYE1	60	0.7951542454053834	0.0002840728007745	0.011960580081319	0.0008634364226446	1247.2093469503443	41.46617373230901
0	DMSO	ChrOYE1	70	0.7951542454053834	0.0002840728007745	0.011960580081319	0.0008634364226446	1247.2093469503443	41.46617373230901
0	DMSO	ChrOYE1	80	0.7951542454053834	0.0002840728007745	0.011960580081319	0.0008634364226446	1247.2093469503443	41.46617373230901
0	DMSO	DrER	25	0.7951542454053834	0.0002840728007745	0.011960580081319	0.0008634364226446	1247.2093469503443	41.46617373230901
0	DMSO	DrER	30	0.6275181258664632	0.0002708150318517	0.2132517493708065	0.0002580049876272	978.98935582176	32.41110871509345
0	DMSO	DrER	35	0.6247858545350283	0.0025481278861954	0.0054996574940804	0.0030293156848828	1475.8156640141583	20.91933835085281
0	DMSO	DrER	40	0.6536408579051844	0.0023373837536146	0.0746202835624346	0.0010267781362207	924.4382221352248	18.179103765532147
0	DMSO	DrER	45	0.6782928326335689	0.0028732666907249	0.0866974178176116	0.0	462.40568251660113	10.867111682714691
0	DMSO	DrER	50	0.6782928326335689	0.0028732666907249	0.0866974178176116	0.0	462.40568251660113	10.867111682714691
0	DMSO	DrER	60	0.6782928326335689	0.0028732666907249	0.0866974178176116	0.0	462.40568251660113	10.867111682714691
0	DMSO	DrER	70	0.6782928326335689	0.0028732666907249	0.0866974178176116	0.0	462.40568251660113	10.867111682714691
0	DMSO	DrER	80	0.6782928326335689	0.0028732666907249	0.0866974178176116	0.0	462.40568251660113	10.867111682714691
0	DMSO	TsOYE	25	0.6782928326335689	0.0028732666907249	0.0866974178176116	0.0	462.40568251660113	10.867111682714691
0	DMSO	TsOYE	30	0.6782928326335689	0.0028732666907249	0.0866974178176116	0.0	462.40568251660113	10.867111682714691
0	DMSO	TsOYE	35	0.6782928326335689	0.0028732666907249	0.0866974178176116	0.0	462.40568251660113	10.867111682714691
0	DMSO	TsOYE	40	0.6782928326335689	0.0028732666907249	0.0866974178176116	0.0	462.40568251660113	10.867111682714691
0	DMSO	TsOYE	45	0.6782928326335689	0.0028732666907249	0.0866974178176116	0.0	462.40568251660113	10.867111682714691
0	DMSO	TsOYE	50	0.6782928326335689	0.0028732666907249	0.0866974178176116	0.0	462.40568251660113	10.867111682714691
0	DMSO	TsOYE	60	0.6782928326335689	0.0028732666907249	0.0866974178176116	0.0	462.40568251660113	10.867111682714691
0	DMSO	TsOYE	70	0.7575287012942389	0.0	0.1406405774595261	0.0002363683944397	2552.1191322752666	40.51473153646522
0	DMSO	TsOYE	80	0.7752226479208768	6.614904942015524e-05	0.183884777207317	0.0	1220.0094665810318	30.74345018326089
0	DMSO	YqiG	25	0.7752226479208768	6.614904942015524e-05	0.183884777207317	0.0	1220.0094665810318	30.74345018326089
0	DMSO	YqiG	30	0.7752226479208768	6.614904942015524e-05	0.183884777207317	0.0	1220.0094665810318	30.74345018326089
0	DMSO	YqiG	35	0.7752226479208768	6.614904942015524e-05	0.183884777207317	0.0	1220.0094665810318	30.74345018326089
0	DMSO	YqiG	40	0.7752226479208768	6.614904942015524e-05	0.183884777207317	0.0	1220.0094665810318	30.74345018326089
0	DMSO	YqiG	45	0.7752226479208768	6.614904942015524e-05	0.183884777207317	0.0	1220.0094665810318	30.74345018326089
0	DMSO	YqiG	50	0.7752226479208768	6.614904942015524e-05	0.183884777207317	0.0	1220.0094665810318	30.74345018326089
0	DMSO	YqiG	60	0.7752226479208768	6.614904942015524e-05	0.183884777207317	0.0	1220.0094665810318	30.74345018326089
0	DMSO	YqiG	70	0.7752226479208768	6.614904942015524e-05	0.183884777207317	0.0	1220.0094665810318	30.74345018326089
0	DMSO	YqiG	80	0.7752226479208768	6.614904942015524e-05	0.183884777207317	0.0	1220.0094665810318	30.74345018326089
0	EtOH	ArR	25	0.7752226479208768	6.614904942015524e-05	0.183884777207317	0.0	1220.0094665810318	30.74345018326089
0	EtOH	ArR	30	0.7752226479208768	6.614904942015524e-05	0.183884777207317	0.0	1220.0094665810318	30.74345018326089
0	EtOH	ArR	35	0.7752226479208768	6.614904942015524e-05	0.183884777207317	0.0	1220.0094665810318	30.74345018326089
0	EtOH	ArR	40	0.7752226479208768	6.614904942015524e-05	0.183884777207317	0.0	1220.0094665810318	30.74345018326089
0	EtOH	ArR	45	0.7752226479208768	6.614904942015524e-05	0.183884777207317	0.0	1220.0094665810318	30.74345018326089
0	EtOH	ArR	50	0.7752226479208768	6.614904942015524e-05	0.183884777207317	0.0	1220.0094665810318	30.74345018326089
0	EtOH	ArR	60	0.7752226479208768	6.614904942015524e-05	0.183884777207317	0.0	1220.0094665810318	30.74345018326089
0	EtOH	ArR	70	0.7752226479208768	6.614904942015524e-05	0.183884777207317	0.0	1220.0094665810318	30.74345018326089
0	EtOH	ArR	80	0.7752226479208768	6.614904942015524e-05	0.183884777207317	0.0	1220.0094665810318	30.74345018326089
0	EtOH	ArS	25	0.7752226479208768	6.614904942015524e-05	0.183884777207317	0.0	1220.0094665810318	30.74345018326089
0	EtOH	ArS	30	0.7752226479208768	6.614904942015524e-05	0.183884777207317	0.0	1220.0094665810318	30.74345018326089
0	EtOH	ArS	35	0.7752226479208768	6.614904942015524e-05	0.183884777207317	0.0	1220.0094665810318	30.74345018326089
0	EtOH	ArS	40	0.7752226479208768	6.614904942015524e-05	0.183884777207317	0.0	1220.0094665810318	30.74345018326089
0	EtOH	ArS	45	0.7752226479208768	6.614904942015524e-05	0.183884777207317	0.0	1220.0094665810318	30.74345018326089
0	EtOH	ArS	50	0.6803246235251	0.0004096185930032	0.0415268711066918	0.0028469593365485	1242.7502534671337	25.455251588861277
0	EtOH	ArS	60	0.6891719972847653	0.0	0.2005585225084994	0.0	1526.804341877443	16.567136568851172
0	EtOH	ArS	70	0.6863503618940928	0.000122733099499	0.204417696484472	2.185141445717833e-06	1267.0351889722183	5.979034835078672
0	EtOH	ArS	80	0.6863503618940928	0.000122733099499	0.204417696484472	2.185141445717833e-06	1267.0351889722183	5.979034835078672
0	EtOH	ChrOYE1	25	0.6999936775486408	0.0025133996691415	0.1544690086127407	0.0002775687081969	931.1565900846564	25.41597278120985
0	EtOH	ChrOYE1	30	0.7237555410438156	0.0024140660759259	0.153705855210866	0.0	693.3778340447618	25.200005267207207
0	EtOH	ChrOYE1	35	0.7533621538417508	0.0027236993132921	0.0212482008205729	0.0023281435375553	1470.9059202674794	17.47414331302156
0	EtOH	ChrOYE1	40	0.7755571403805571	0.0029618523742448	0.0256826180495889	0.0017985719151033	7848.281897287153	11.778052733358251
0	EtOH	ChrOYE1	45	0.7755571403805571	0.0029618523742448	0.0256826180495889	0.0017985719151033	7848.281897287153	11.778052733358251
0	EtOH	ChrOYE1	50	0.7755571403805571	0.0029618523742448	0.0256826180495889	0.0017985719151033	7848.281897287153	11.778052733358251
0	EtOH	ChrOYE1	60	0.7755571403805571	0.0029618523742448	0.0256826180495889	0.0017985719151033	7848.281897287153	11.778052733358251
0	EtOH	ChrOYE1	70	0.7755571403805571	0.0029618523742448	0.0256826180495889	0.0017985719151033	7848.281897287153	11.778052733358251
0	EtOH	ChrOYE1	80	0.7755571403805571	0.0029618523742448	0.0256826180495889	0.0017985719151033	7848.281897287153	11.778052733358251
0	EtOH	DrER	25	0.6132395876286998	0.0006415319724182	0.0520660107583883	0.009564498684692	881.1154962955948	28.29038976385198
0	EtOH	DrER	30	0.620966552360873	0.0	0.0	0.011518955323898	537.6106489783555	22.5176342505158
0	EtOH	DrER	35	0.6307117266532214	0.0	0.0	0.0112389017464889	705.1846759979247	14.064132175003673
0	EtOH	DrER	40	0.6481615415190696	0.0024659330731862	0.0962453310086505	0.0062363638377009	1177.0781458242784	11.20887773721393
0	EtOH	DrER	45	0.6865300865329231	0.0067433428804122	0.1415869916838266	0.0	1688.3010879913147	8.894745486502883
0	EtOH	DrER	50	0.6865300865329231	0.0067433428804122	0.1415869916838266	0.0	1688.3010879913147	8.894745486502883
0	EtOH	DrER	60	0.6865300865329231	0.0067433428804122	0.1415869916838266	0.0	1688.3010879913147	8.894745486502883
0	EtOH	DrER	70	0.6865300865329231	0.0067433428804122	0.1415869916838266	0.0	1688.3010879913147	8.894745486502883
0	EtOH	DrER	80	0.6865300865329231	0.0067433428804122	0.1415869916838266	0.0	1688.3010879913147	8.894745486502883
0	EtOH	TsOYE	25	0.6865300865329231	0.0067433428804122	0.1415869916838266	0.0	1688.3010879913147	8.894745486502883
0	EtOH	TsOYE	30	0.6865300865329231	0.0067433428804122	0.1415869916838266	0.0	1688.3010879913147	8.894745486502883
0	EtOH	TsOYE	35	0.6865300865329231	0.0067433428804122	0.1415869916838266	0.0	1688.3010879913147	8.894745486502883
0	EtOH	TsOYE	40	0.6865300865329231	0.0067433428804122	0.1415869916838266	0.0	1688.3010879913147	8.894745486502883
0	EtOH	TsOYE	45	0.7356439296823614	0.0	0.0	0.0045013854778874	1022.369958480794	39.09415844001743
0	EtOH	TsOYE	50	0.7433687579276235	6.793913288096015e-06	0.0319636577453076	0.0047391499664481	1260.6858799154363	33.50628179230454
0	EtOH	TsOYE	60	0.7576678855704846	0.0001393426035194	0.1594304247018244	0.0018172216827242	2294.976862438347	23.910292400750603
0	EtOH	TsOYE	70	0.7648533714516421	0.001201710234992	0.1909930184611046	4.501300832258522e-05	1709.086948150954	18.20290622482453
0	EtOH	TsOYE	80	0.7837048627725194	0.001183735246688	0.1809191470504361	0.0	2065.7279129030626	13.151898613099505
0	EtOH	YqiG	25	0.674359515413119	0.0	0.2552933011845346	0.0	1989.8306287432176	36.002074991546
0	EtOH	YqiG	30	0.6805707021647475	0.0005160939279526	0.240886492589018	0.0	1698.0116916486206	35.618127958206735
0	EtOH	YqiG	35	0.6769649275627749	0.0026118613075501	0.1765017810696836	0.0	821.3941430221461	32.20788638658113
0	EtOH	YqiG	40	0.6917978933266286	0.0030352731732894	0.1617421978365507	1.923013892575219e-05	1335.7497674284286	18.157696147847304
0	EtOH	YqiG	45	0.704766599741514	0.0	0.2853725398296053	0.0	1104.0102443615938	11.66512650625037
0	EtOH	YqiG	50	0.7224951774646766	0.0	0.2773427681052074	0.0	1729.1136590836186	6.187532773560465
0	EtOH	YqiG	60	0.7224951774646766	0.0	0.2773427681052074	0.0	1729.1136590836186	6.187532773560465
0	EtOH	YqiG	70	0.7224951774646766	0.0	0.2773427681052074	0.0	1729.1136590836186	6.187532773560465
0	EtOH	YqiG	80	0.7224951774646766	0.0	0.2773427681052074	0.0	1729.1136590836186	6.187532773560465
0	MeOH	ArR	25	0.7224951774646766	0.0	0.2773427681052074	0.0	1729.1136590836186	6.187532773560465
0	MeOH	ArR	30	0.7224951774646766	0.0	0.2773427681052074	0.0	1729.1136590836186	6.187532773560465
0	MeOH	ArR	35	0.7224951774646766	0.0	0.2773427681052074	0.0	1729.1136590836186	6.187532773560465
0	MeOH	ArR	40	0.7224951774646766	0.0	0.2773427681052074	0.0	1729.1136590836186	6.187532773560465
0	MeOH	ArR	45	0.7224951774646766	0.0	0.2773427681052074	0.0	1729.1136590836186	6.187532773560465
0	MeOH	ArR	50	0.7224951774646766	0.0	0.2773427681052074	0.0	1729.1136590836186	6.187532773560465
0	MeOH	ArR	60	0.7224951774646766	0.0	0.2773427681052074	0.0	1729.1136590836186	6.187532773560465
0	MeOH	ArR	70	0.7224951774646766	0.0	0.2773427681052074	0.0	1729.1136590836186	6.187532773560465
0	MeOH	ArR	80	0.7224951774646766	0.0	0.2773427681052074	0.0	1729.1136590836186	6.187532773560465
0	MeOH	ArS	25	0.7224951774646766	0.0	0.2773427681052074	0.0	1729.1136590836186	6.187532773560465
0	MeOH	ArS	30	0.7224951774646766	0.0	0.2773427681052074	0.0	1729.1136590836186	6.187532773560465
0	MeOH	ArS	35	0.7224951774646766	0.0	0.2773427681052074	0.0	1729.1136590836186	6.187532773560465
0	MeOH	ArS	40	0.7224951774646766	0.0	0.2773427681052074	0.0	1729.1136590836186	6.187532773560465
0	MeOH	ArS	45	0.685083789660079	0.0	0.0005888381326842	0.0043218372715394	1208.6761597474206	46.99529991555717
0	MeOH	ArS	50	0.6845684119527884	5.760466134808187e-05	0.0171147471157895	0.0063316082342353	570.8057879919338	43.59771502688863
0	MeOH	ArS	60	0.6884951418983792	0.0007241213493319	0.1643601207249147	0.0	1219.7579907016388	24.17023940893905
0	MeOH	ArS	70	0.7064929328893212	0.0	0.1830930006350807	0.0	1328.767581399729	8.87248519141977
0	MeOH	ArS	80	0.7064929328893212	0.0	0.1830930006350807	0.0	1328.767581399729	8.87248519141977
0	MeOH	ChrOYE1	25	0.707279129264545	0.0019043364664128	0.0329918985755661	0.0028519551853242	1362.9004293389628	27.868313619338497
0	MeOH	ChrOYE1	30	0.7312961016436028	0.0022846656115866	0.0	0.002790460050992	1690.8200991840615	27.870624988496512
0	MeOH	ChrOYE1	35	0.7654869055560409	0.0015415336329645	0.0	0.002961064498005	1454.7403619842316	23.334229965404425
0	MeOH	ChrOYE1	40	0.791211036633741	0.0007267287690476	0.0135083697164766	0.0032859411710612	1539.439001331882	15.51951353727801
0	MeOH	ChrOYE1	45	0.791211036633741	0.0007267287690476	0.0135083697164766	0.0032859411710612	1539.439001331882	15.51951353727801
0	MeOH	ChrOYE1	50	0.791211036633741	0.0007267287690476	0.0135083697164766	0.0032859411710612	1539.439001331882	15.51951353727801
0	MeOH	ChrOYE1	60	0.791211036633741	0.0007267287690476	0.0135083697164766	0.0032859411710612	1539.439001331882	15.51951353727801
0	MeOH	ChrOYE1	70	0.791211036633741	0.0007267287690476	0.0135083697164766	0.0032859411710612	1539.439001331882	15.51951353727801
0	MeOH	ChrOYE1	80	0.791211036633741	0.0007267287690476	0.0135083697164766	0.0032859411710612	1539.439001331882	15.51951353727801
0	MeOH	DrER	25	0.791211036633741	0.0007267287690476	0.0135083697164766	0.0032859411710612	1539.439001331882	15.51951353727801
0	MeOH	DrER	30	0.791211036633741	0.0007267287690476	0.0135083697164766	0.0032859411710612	1539.439001331882	15.51951353727801
0	MeOH	DrER	35	0.791211036633741	0.0007267287690476	0.0135083697164766	0.0032859411710612	1539.439001331882	15.51951353727801
0	MeOH	DrER	40	0.791211036633741	0.0007267287690476	0.0135083697164766	0.0032859411710612	1539.439001331882	15.51951353727801
0	MeOH	DrER	45	0.791211036633741	0.0007267287690476	0.0135083697164766	0.0032859411710612	1539.439001331882	15.51951353727801
0	MeOH	DrER	50	0.791211036633741	0.0007267287690476	0.0135083697164766	0.0032859411710612	1539.439001331882	15.51951353727801
0	MeOH	DrER	60	0.791211036633741	0.0007267287690476	0.0135083697164766	0.0032859411710612	1539.439001331882	15.51951353727801
0	MeOH	DrER	70	0.791211036633741	0.0007267287690476	0.0135083697164766	0.0032859411710612	1539.439001331882	15.51951353727801
0	MeOH	DrER	80	0.791211036633741	0.0007267287690476	0.0135083697164766	0.0032859411710612	1539.439001331882	15.51951353727801
0	MeOH	TsOYE	25	0.791211036633741	0.0007267287690476	0.0135083697164766	0.0032859411710612	1539.439001331882	15.51951353727801
0	MeOH	TsOYE	30	0.791211036633741	0.0007267287690476	0.0135083697164766	0.0032859411710612	1539.439001331882	15.51951353727801
0	MeOH	TsOYE	35	0.791211036633741	0.0007267287690476	0.0135083697164766	0.0032859411710612	1539.439001331882	15.51951353727801
0	MeOH	TsOYE	40	0.791211036633741	0.0007267287690476	0.0135083697164766	0.0032859411710612	1539.439001331882	15.51951353727801
0	MeOH	TsOYE	45	0.791211036633741	0.0007267287690476	0.0135083697164766	0.0032859411710612	1539.439001331882	15.51951353727801
0	MeOH	TsOYE	50	0.791211036633741	0.0007267287690476	0.0135083697164766	0.0032859411710612	1539.439001331882	15.51951353727801
0	MeOH	TsOYE	60	0.7474432192361351	0.0	0.0	0.0050447572558855	1067.0905614502851	34.856798979667005
0	MeOH	TsOYE	70	0.7630575399556733	0.000151641174392	0.1941374570026152	0.0001500113286727	1427.6664981617268	27.0826795185042
0	MeOH	TsOYE	80	0.7815765864573567	0.0	0.21010264526392	0.0	1255.6525964265877	20.0706257339976
0	MeOH	YqiG	25	0.7815765864573567	0.0	0.21010264526392	0.0	1255.6525964265877	20.0706257339976
0	MeOH	YqiG	30	0.7815765864573567	0.0	0.21010264526392	0.0	1255.6525964265877	20.0706257339976
0	MeOH	YqiG	35	0.7815765864573567	0.0	0.21010264526392	0.0	1255.6525964265877	20.0706257339976
0	MeOH	YqiG	40	0.6887491098846974	0.0021814335438049	0.0552335198867593	0.0036911206176802	1164.1074226776786	23.289329500567547
0	MeOH	YqiG	45	0.7111841689102771	0.0013926893083538	0.2418147900886635	0.0	1208.9391887910438	16.48248369073283
0	MeOH	YqiG	50	0.735474624743012	0.0001208119340489	0.2724215881025295	0.0	1383.455922074402	9.35730517841304
0	MeOH	YqiG	60	0.735474624743012	0.0001208119340489	0.2724215881025295	0.0	1383.455922074402	9.35730517841304
0	MeOH	YqiG	70	0.735474624743012	0.0001208119340489	0.2724215881025295	0.0	1383.455922074402	9.35730517841304
0	MeOH	YqiG	80	0.735474624743012	0.0001208119340489	0.2724215881025295	0.0	1383.455922074402	9.35730517841304
0	THF	ArR	25	0.735474624743012	0.0001208119340489	0.2724215881025295	0.0	1383.455922074402	9.35730517841304
0	THF	ArR	30	0.735474624743012	0.0001208119340489	0.2724215881025295	0.0	1383.455922074402	9.35730517841304
0	THF	ArR	35	0.735474624743012	0.0001208119340489	0.2724215881025295	0.0	1383.455922074402	9.35730517841304
0	THF	ArR	40	0.735474624743012	0.0001208119340489	0.2724215881025295	0.0	1383.455922074402	9.35730517841304
0	THF	ArR	45	0.735474624743012	0.0001208119340489	0.2724215881025295	0.0	1383.455922074402	9.35730517841304
0	THF	ArR	50	0.735474624743012	0.0001208119340489	0.2724215881025295	0.0	1383.455922074402	9.35730517841304
0	THF	ArR	60	0.735474624743012	0.0001208119340489	0.2724215881025295	0.0	1383.455922074402	9.35730517841304
0	THF	ArR	70	0.735474624743012	0.0001208119340489	0.2724215881025295	0.0	1383.455922074402	9.35730517841304
0	THF	ArR	80	0.735474624743012	0.0001208119340489	0.2724215881025295	0.0	1383.455922074402	9.35730517841304
0	THF	ArS	25	0.735474624743012	0.0001208119340489	0.2724215881025295	0.0	1383.455922074402	9.35730517841304
0	THF	ArS	30	0.735474624743012	0.0001208119340489	0.2724215881025295	0.0	1383.455922074402	9.35730517841304
0	THF	ArS	35	0.735474624743012	0.0001208119340489	0.2724215881025295	0.0	1383.455922074402	9.35730517841304
0	THF	ArS	40	0.735474624743012	0.0001208119340489	0.2724215881025295	0.0	1383.455922074402	9.35730517841304
0	THF	ArS	45	0.735474624743012	0.0001208119340489	0.2724215881025295	0.0	1383.455922074402	9.35730517841304
0	THF	ArS	50	0.735474624743012	0.0001208119340489	0.2724215881025295	0.0	1383.455922074402	9.35730517841304
0	THF	ArS	60	0.735474624743012	0.0001208119340489	0.2724215881025295	0.0	1383.455922074402	9.35730517841304
0	THF	ArS	70	0.735474624743012	0.0001208119340489	0.2724215881025295	0.0	1383.455922074402	9.35730517841304
0	THF	ArS	80	0.735474624743012	0.0001208119340489	0.2724215881025295	0.0	1383.455922074402	9.35730517841304
0	THF	ChrOYE1	25	0.735474624743012	0.0001208119340489	0.2724215881025295	0.0	1383.455922074402	9.35730517841304
0	THF	ChrOYE1	30	0.735474624743012	0.0001208119340489	0.2724215881025295	0.0	1383.455922074402	9.35730517841304
0	THF	ChrOYE1	35	0.735474624743012	0.0001208119340489	0.2724215881025295	0.0	1383.455922074402	9.35730517841304
0	THF	ChrOYE1	40	0.735474624743012	0.0001208119340489	0.2724215881025295	0.0	1383.455922074402	9.35730517841304
0	THF	ChrOYE1	45	0.735474624743012	0.0001208119340489	0.2724215881025295	0.0	1383.455922074402	9.35730517841304
0	THF	ChrOYE1	50	0.735474624743012	0.0001208119340489	0.2724215881025295	0.0	1383.455922074402	9.35730517841304
0	THF	ChrOYE1	60	0.735474624743012	0.0001208119340489	0.2724215881025295	0.0	1383.455922074402	9.35730517841304
0	THF	ChrOYE1	70	0.735474624743012	0.0001208119340489	0.2724215881025295	0.0	1383.455922074402	9.35730517841304
0	THF	ChrOYE1	80	0.735474624743012	0.0001208119340489	0.2724215881025295	0.0	1383.455922074402	9.35730517841304
0	THF	DrER	25	0.735474624743012	0.0001208119340489	0.2724215881025295	0.0	1383.455922074402	9.35730517841304
0	THF	DrER	30	0.735474624743012	0.0001208119340489	0.2724215881025295	0.0	1383.455922074402	9.35730517841304
0	THF	DrER	35	0.735474624743012	0.0001208119340489	0.2724215881025295	0.0	1383.455922074402	9.35730517841304
0	THF	DrER	40	0.735474624743012	0.0001208119340489	0.2724215881025295	0.0	1383.455922074402	9.35730517841304
0	THF	DrER	45	0.735474624743012	0.0001208119340489	0.2724215881025295	0.0	1383.455922074402	9.35730517841304
0	THF	DrER	50	0.735474624743012	0.0001208119340489	0.2724215881025295	0.0	1383.455922074402	9.35730517841304
0	THF	DrER	60	0.735474624743012	0.0001208119340489	0.2724215881025295	0.0	1383.455922074402	9.35730517841304
0	THF	DrER	70	0.735474624743012	0.0001208119340489	0.2724215881025295	0.0	1383.455922074402	9.35730517841304
0	THF	DrER	80	0.735474624743012	0.0001208119340489	0.2724215881025295	0.0	1383.455922074402	9.35730517841304
0	THF	TsOYE	25	0.735474624743012	0.0001208119340489	0.2724215881025295	0.0	1383.455922074402	9.35730517841304
0	THF	TsOYE	30	0.735474624743012	0.0001208119340489	0.2724215881025295	0.0	1383.455922074402	9.35730517841304
0	THF	TsOYE	35	0.735474624743012	0.0001208119340489	0.2724215881025295	0.0	1383.455922074402	9.35730517841304
0	THF	TsOYE	40	0.735474624743012	0.0001208119340489	0.2724215881025295	0.0	1383.455922074402	9.35730517841304
0	THF	TsOYE	45	0.735474624743012	0.0001208119340489	0.2724215881025295	0.0	1383.455922074402	9.35730517841304
0	THF	TsOYE	50	0.735474624743012	0.0001208119340489	0.2724215881025295	0.0	1383.455922074402	9.35730517841304
0	THF	TsOYE	60	0.735474624743012	0.0001208119340489	0.2724215881025295	0.0	1383.455922074402	9.35730517841304
0	THF	TsOYE	70	0.735474624743012	0.0001208119340489	0.2724215881025295	0.0	1383.455922074402	9.35730517841304
0	THF	TsOYE	80	0.735474624743012	0.0001208119340489	0.2724215881025295	0.0	1383.455922074402	9.35730517841304
0	THF	YqiG	25	0.735474624743012	0.0001208119340489	0.2724215881025295	0.0	1383.455922074402	9.35730517841304
0	THF	YqiG	30	0.735474624743012	0.0001208119340489	0.2724215881025295	0.0	1383.455922074402	9.35730517841304
0	THF	YqiG	35	0.735474624743012	0.0001208119340489	0.2724215881025295	0.0	1383.455922074402	9.35730517841304
0	THF	YqiG	40	0.735474624743012	0.0001208119340489	0.2724215881025295	0.0	1383.455922074402	9.35730517841304
0	THF	YqiG	45	0.735474624743012	0.0001208119340489	0.2724215881025295	0.0	1383.455922074402	9.35730517841304
0	THF	YqiG	50	0.735474624743012	0.0001208119340489	0.2724215881025295	0.0	1383.455922074402	9.35730517841304
0	THF	YqiG	60	0.735474624743012	0.0001208119340489	0.2724215881025295	0.0	1383.455922074402	9.35730517841304
0	THF	YqiG	70	0.735474624743012	0.0001208119340489	0.2724215881025295	0.0	1383.455922074402	9.35730517841304
0	THF	YqiG	80	0.735474624743012	0.0001208119340489	0.2724215881025295	0.0	1383.455922074402	9.35730517841304
0	nprop	ArR	25	0.8299629531349716	0.0	0.0441687601967672	0.000565194832118	1013.0222574674424	19.450065891712416
0	nprop	ArR	30	0.8329336715390201	0.0	0.0555100991270639	0.0003892874891254	906.026405673604	18.39347345798598
0	nprop	ArR	35	0.837958680688293	0.0	0.0737692385049437	0.0	588.8628882297285	17.700555837021565
0	nprop	ArR	40	0.8614086825003429	0.0005134136279274	0.037826351582637	0.0	1486.35039347647	19.186296420411104
0	nprop	ArR	45	0.8786595734238332	0.0	0.0477867833266344	0.0	1485.2163861000877	19.63465468455329
0	nprop	ArR	50	0.879689475259497	0.0	0.0569522231352712	0.0	1154.4064349012156	18.22477515716768
0	nprop	ArR	60	0.8760145818387793	0.0	0.0781358877931966	0.0	950.0839091924948	14.458366671843962
0	nprop	ArR	70	0.8845304951428874	0.0	0.0741377136117848	0.0	1173.252308105823	10.88673414915003
0	nprop	ArR	80	0.9004804327402811	0.0	0.0548519705364231	0.0	1849.1329875246336	6.623868916572292
0	nprop	ArS	25	0.9004804327402811	0.0	0.0548519705364231	0.0	1849.1329875246336	6.623868916572292
0	nprop	ArS	30	0.9004804327402811	0.0	0.0548519705364231	0.0	1849.1329875246336	6.623868916572292
0	nprop	ArS	35	0.9004804327402811	0.0	0.0548519705364231	0.0	1849.1329875246336	6.623868916572292
0	nprop	ArS	40	0.9004804327402811	0.0	0.0548519705364231	0.0	1849.1329875246336	6.623868916572292
0	nprop	ArS	45	0.6721145422583721	0.0	0.1888285270682654	0.0	805.582829819976	23.02165226565097
0	nprop	ArS	50	0.6702595552263467	0.0	0.2200661563587204	0.0	1104.3059178662895	17.652400021177854
0	nprop	ArS	60	0.671648210565742	0.0005196815959109	0.1827442457937909	0.000400455624074	2290.431375603835	10.181361157892246
0	nprop	ArS	70	0.6858530809568264	0.001497710474299	0.1534032205599655	4.46955279685533e-05	3423.794094073681	3.894452571519455
0	nprop	ArS	80	0.6858530809568264	0.001497710474299	0.1534032205599655	4.46955279685533e-05	3423.794094073681	3.894452571519455
0	nprop	ChrOYE1	25	0.716870903528855	0.0	0.2365124592615136	0.0	1466.9186671096688	10.511564356746092
0	nprop	ChrOYE1	30	0.7376989950304305	0.0	0.2202119743462578	0.0	1184.2658710872763	9.88911011410578
0	nprop	ChrOYE1	35	0.7594397521603985	0.0	0.2049031848954211	0.0	1152.969499758331	8.452143326540327
0	nprop	ChrOYE1	40	0.768764786375934	0.0	0.2032707579261376	0.0	1007.5941423406234	6.634087779591246
0	nprop	ChrOYE1	45	0.768764786375934	0.0	0.2032707579261376	0.0	1007.5941423406234	6.634087779591246
0	nprop	ChrOYE1	50	0.768764786375934	0.0	0.2032707579261376	0.0	1007.5941423406234	6.634087779591246
0	nprop	ChrOYE1	60	0.768764786375934	0.0	0.2032707579261376	0.0	1007.5941423406234	6.634087779591246
0	nprop	ChrOYE1	70	0.768764786375934	0.0	0.2032707579261376	0.0	1007.5941423406234	6.634087779591246
0	nprop	ChrOYE1	80	0.768764786375934	0.0	0.2032707579261376	0.0	1007.5941423406234	6.634087779591246
0	nprop	DrER	25	0.625382793625219	0.0	0.429962029256209	0.0	2942.807145504026	15.779137478741
0	nprop	DrER	30	0.6348331935420481	0.0	0.4291954085583614	0.0	1593.615290829017	14.452973786777426
0	nprop	DrER	35	0.6369451707312092	0.0	0.4332038759185687	0.0	1109.341485376613	11.873959458752976
0	nprop	DrER	40	0.6298623687758668	0.0	0.4450378166724847	0.0	894.9891510762096	8.730618998965388
0	nprop	DrER	45	0.6298623687758668	0.0	0.4450378166724847	0.0	894.9891510762096	8.730618998965388
0	nprop	DrER	50	0.6298623687758668	0.0	0.4450378166724847	0.0	894.9891510762096	8.730618998965388
0	nprop	DrER	60	0.6298623687758668	0.0	0.4450378166724847	0.0	894.9891510762096	8.730618998965388
0	nprop	DrER	70	0.6298623687758668	0.0	0.4450378166724847	0.0	894.9891510762096	8.730618998965388
0	nprop	DrER	80	0.6298623687758668	0.0	0.4450378166724847	0.0	894.9891510762096	8.730618998965388
0	nprop	TsOYE	25	0.6298623687758668	0.0	0.4450378166724847	0.0	894.9891510762096	8.730618998965388
0	nprop	TsOYE	30	0.6298623687758668	0.0	0.4450378166724847	0.0	894.9891510762096	8.730618998965388
0	nprop	TsOYE	35	0.6298623687758668	0.0	0.4450378166724847	0.0	894.9891510762096	8.730618998965388
0	nprop	TsOYE	40	0.6298623687758668	0.0	0.4450378166724847	0.0	894.9891510762096	8.730618998965388
0	nprop	TsOYE	45	0.7273564430315593	0.0005762886956684	0.1140301703401259	0.0034462031245866	8123.559232447315	18.196085437287135
0	nprop	TsOYE	50	0.7318617458618363	0.0006972652054475	0.1878868290547775	0.0017600991861128	2492.068884759157	17.05151982430784
0	nprop	TsOYE	60	0.7398244493705447	0.0	0.2111235493670331	0.0020249448129537	1694.9894539500783	13.032934487192946
0	nprop	TsOYE	70	0.7523431709619208	3.3242544438920194e-06	0.1892647383913448	0.0023466382994545	2460.0024799601565	9.756056259888
0	nprop	TsOYE	80	0.7619360398537074	0.0	0.207578376076355	0.0016427024623685	2147.644136433584	7.386873658882345
0	nprop	YqiG	25	0.6889807247147614	0.0	0.248314700482639	0.0	11702.65034665596	18.025030194217667
0	nprop	YqiG	30	0.6925095111963273	2.997861645161793e-05	0.2521754159818554	0.0	1517.2784092422023	17.32858724049595
0	nprop	YqiG	35	0.6981256346875165	0.0	0.2503351378774854	0.0	1060.477277575097	14.051145465489505
0	nprop	YqiG	40	0.6970687194970391	0.0	0.2570991392104897	0.0	1351.7249866762204	9.03833764237821
0	nprop	YqiG	45	0.7166514413916085	0.0	0.2457587357627519	0.0	2465.748674514852	6.100430756214688
0	nprop	YqiG	50	0.7303606140446235	0.0	0.2373957105950965	0.0	3583.6263104587347	3.223925230814601
0	nprop	YqiG	60	0.7303606140446235	0.0	0.2373957105950965	0.0	3583.6263104587347	3.223925230814601
0	nprop	YqiG	70	0.7303606140446235	0.0	0.2373957105950965	0.0	3583.6263104587347	3.223925230814601
0	nprop	YqiG	80	0.7303606140446235	0.0	0.2373957105950965	0.0	3583.6263104587347	3.223925230814601
