# Supplementary material for: Solvent concentration at 50% protein unfolding may reform enzyme stability ranking and process window identification
Source: Nat Commun. 2024 Jun 26;15:5420. doi: 10.1038/s41467-024-49774-0 (PMC11208486; doi:10.1038/s41467-024-49774-0)
Supplement: Supplementary file 4 — Source Data [file 41467_2024_49774_MOESM4_ESM.zip › Source/SupFig2.csv]

	Enzyme	Solvent	Concentration	Tm_mean	Tm_std
0	CPYE	DMSO	0	33.0	0.0
7	CPYE	EtOH	0	33.0	0.0
14	CPYE	MeOH	0	32.0	0.0
21	CPYE	iprop	0	33.0	0.0
28	CPYE	nprop	0	33.0	0.0
35	ChrOYE1	DMSO	0	47.0	0.0
42	ChrOYE1	EtOH	0	47.0	0.0
49	ChrOYE1	MeOH	0	46.66666666666666	0.5773502691896247
56	ChrOYE1	iprop	0	46.333333333333336	0.5773502691896263
63	ChrOYE1	nprop	0	46.66666666666666	0.5773502691896247
70	DrER	DMSO	0	58.0	0.0
77	DrER	EtOH	0	57.66666666666666	0.5773502691896247
84	DrER	MeOH	0	58.0	0.0
91	DrER	iprop	0	58.0	0.0
98	DrER	nprop	0	58.0	0.0
105	LacER	DMSO	0	50.66666666666666	0.5773502691896263
112	LacER	EtOH	0	51.0	0.0
119	LacER	MeOH	0	52.0	0.0
126	LacER	iprop	0	51.0	0.0
133	LacER	nprop	0	50.333333333333336	1.1547005383792526
140	NCR	DMSO	0	50.66666666666666	0.5773502691896263
147	NCR	EtOH	0	50.0	1.7320508075688772
154	NCR	MeOH	0	50.333333333333336	0.5773502691896263
161	NCR	iprop	0	51.0	0.0
168	NCR	nprop	0	50.66666666666666	0.5773502691896263
175	NerA	DMSO	0	40.66666666666666	0.5773502691896263
182	NerA	EtOH	0	41.0	0.0
189	NerA	MeOH	0	41.0	0.0
196	NerA	iprop	0	40.66666666666666	0.5773502691896263
203	NerA	nprop	0	40.333333333333336	0.5773502691896247
210	OYE1	DMSO	0	45.0	0.0
217	OYE1	EtOH	0	45.333333333333336	0.5773502691896263
224	OYE1	MeOH	0	46.0	0.0
231	OYE1	iprop	0	45.0	0.0
238	OYE1	nprop	0	45.0	0.0
245	PpXenB	DMSO	0	45.0	0.0
252	PpXenB	EtOH	0	45.0	0.0
259	PpXenB	MeOH	0	46.0	0.0
266	PpXenB	iprop	0	45.0	0.0
273	PpXenB	nprop	0	45.66666666666666	0.5773502691896263
280	RmER	DMSO	0	51.66666666666666	0.5773502691896263
287	RmER	EtOH	0	51.333333333333336	0.5773502691896263
294	RmER	MeOH	0	51.333333333333336	0.5773502691896263
301	RmER	iprop	0	51.0	0.0
308	RmER	nprop	0	51.66666666666666	0.5773502691896247
350	XenA	DMSO	0	49.0	0.0
357	XenA	EtOH	0	49.0	0.0
364	XenA	MeOH	0	49.0	0.0
371	XenA	iprop	0	49.0	0.0
378	XenA	nprop	0	49.0	0.0
385	XenB	DMSO	0	45.0	0.0
392	XenB	EtOH	0	45.0	0.0
399	XenB	MeOH	0	45.0	0.0
406	XenB	iprop	0	45.0	0.0
413	XenB	nprop	0	45.0	0.0
420	YqiG	DMSO	0	54.0	0.0
427	YqiG	EtOH	0	54.0	0.0
434	YqiG	MeOH	0	54.0	0.0
441	YqiG	iprop	0	54.0	0.0
448	YqiG	nprop	0	54.0	0.0
455	YqjM	DMSO	0	51.0	0.0
462	YqjM	EtOH	0	51.0	0.0
469	YqjM	MeOH	0	51.0	0.0
476	YqjM	iprop	0	50.66666666666666	0.5773502691896263
483	YqjM	nprop	0	51.0	0.0
