# Supplementary material for: Solvent concentration at 50% protein unfolding may reform enzyme stability ranking and process window identification
Source: Nat Commun. 2024 Jun 26;15:5420. doi: 10.1038/s41467-024-49774-0 (PMC11208486; doi:10.1038/s41467-024-49774-0)
Supplement: Supplementary file 4 — Source Data [file 41467_2024_49774_MOESM4_ESM.zip › Source/SupFig3.csv]

	Enzyme	Solvent	Concentration	Tm_norm	Tm_norm_delta
35	ChrOYE1	DMSO	0	0.0	0.0
36	ChrOYE1	DMSO	5	-1.3333333333333357	0.5773502691896263
37	ChrOYE1	DMSO	10	-2.6666666666666643	0.5773502691896263
38	ChrOYE1	DMSO	15	-3.333333333333336	0.5773502691896263
39	ChrOYE1	DMSO	20	-4.0	0.0
40	ChrOYE1	DMSO	25	-5.0	0.0
41	ChrOYE1	DMSO	30	-7.0	1.0
42	ChrOYE1	EtOH	0	0.0	0.0
43	ChrOYE1	EtOH	5	-3.0	0.0
44	ChrOYE1	EtOH	10	-8.666666666666664	1.154700538379251
45	ChrOYE1	EtOH	15	-11.333333333333336	1.5275252316519456
46	ChrOYE1	EtOH	20	-13.0	1.0
47	ChrOYE1	EtOH	25	-14.333333333333336	0.5773502691896247
48	ChrOYE1	EtOH	30
49	ChrOYE1	MeOH	0	0.0	0.8164965809277246
50	ChrOYE1	MeOH	5	-0.6666666666666643	1.154700538379251
51	ChrOYE1	MeOH	10	-6.333333333333329	1.6329931618554523
52	ChrOYE1	MeOH	15	-10.666666666666664	0.5773502691896247
53	ChrOYE1	MeOH	20	-9.666666666666664	1.154700538379251
54	ChrOYE1	MeOH	25	-11.333333333333329	0.8164965809277246
55	ChrOYE1	MeOH	30	-15.333333333333332	1.2909944487358054
56	ChrOYE1	iprop	0	0.0	0.8164965809277268
57	ChrOYE1	iprop	5	-4.666666666666671	0.8164965809277268
58	ChrOYE1	iprop	10	-9.666666666666671	1.2909944487358067
59	ChrOYE1	iprop	15	-11.333333333333336	0.5773502691896263
60	ChrOYE1	iprop	20	-13.333333333333336	0.5773502691896263
61	ChrOYE1	iprop	25
62	ChrOYE1	iprop	30
63	ChrOYE1	nprop	0	0.0	0.8164965809277246
64	ChrOYE1	nprop	5	-7.333333333333329	0.8164965809277257
65	ChrOYE1	nprop	10	-14.333333333333329	0.8164965809277257
66	ChrOYE1	nprop	15
67	ChrOYE1	nprop	20
68	ChrOYE1	nprop	25
69	ChrOYE1	nprop	30
70	DrER	DMSO	0	0.0	0.0
71	DrER	DMSO	5	-3.0	0.0
72	DrER	DMSO	10	-4.666666666666664	0.5773502691896263
73	DrER	DMSO	15	-5.0	1.0
74	DrER	DMSO	20	-6.0	0.0
75	DrER	DMSO	25	-6.333333333333336	0.5773502691896263
76	DrER	DMSO	30	-6.0	0.0
77	DrER	EtOH	0	0.0	0.8164965809277246
78	DrER	EtOH	5	-4.666666666666664	1.154700538379251
79	DrER	EtOH	10	-11.333333333333329	1.6329931618554507
80	DrER	EtOH	15	-15.0	0.8164965809277257
81	DrER	EtOH	20	-17.0	0.8164965809277257
82	DrER	EtOH	25	-23.33333333333333	1.2909944487358047
83	DrER	EtOH	30	-22.0	1.6329931618554507
84	DrER	MeOH	0	0.0	0.0
85	DrER	MeOH	5	-1.0	1.0
86	DrER	MeOH	10	-5.666666666666664	0.5773502691896247
87	DrER	MeOH	15	-8.333333333333336	1.5275252316519456
88	DrER	MeOH	20	-13.0	1.7320508075688772
89	DrER	MeOH	25	-17.0	2.0
90	DrER	MeOH	30	-19.666666666666664	3.055050463303893
91	DrER	iprop	0	0.0	0.0
92	DrER	iprop	5	-9.0	3.0
93	DrER	iprop	10	-14.333333333333336	4.04145188432738
94	DrER	iprop	15	-19.666666666666664	2.081665999466133
95	DrER	iprop	20	-22.333333333333336	1.5275252316519456
96	DrER	iprop	25	-25.333333333333336	1.5275252316519456
97	DrER	iprop	30
98	DrER	nprop	0	0.0	0.0
99	DrER	nprop	5	-11.0	7.211102550927978
100	DrER	nprop	10	-22.0	1.7320508075688772
101	DrER	nprop	15	-26.666666666666668	0.5773502691896255
102	DrER	nprop	20	-27.0	1.0
103	DrER	nprop	25
104	DrER	nprop	30
105	LacER	DMSO	0	0.0	0.8164965809277268
106	LacER	DMSO	5	-1.0	0.8164965809277268
107	LacER	DMSO	10	-1.3333333333333286	0.8164965809277268
108	LacER	DMSO	15	-2.0	0.8164965809277268
109	LacER	DMSO	20	-2.6666666666666643	0.5773502691896263
110	LacER	DMSO	25	-4.0	0.8164965809277268
111	LacER	DMSO	30	-5.666666666666664	1.1547005383792517
112	LacER	EtOH	0	0.0	0.0
113	LacER	EtOH	5	-3.333333333333336	0.5773502691896263
114	LacER	EtOH	10	-8.666666666666664	1.5275252316519456
115	LacER	EtOH	15	-13.333333333333336	1.154700538379251
116	LacER	EtOH	20	-15.0	0.0
117	LacER	EtOH	25	-18.333333333333336	0.5773502691896263
118	LacER	EtOH	30	-18.0	1.0
119	LacER	MeOH	0	0.0	0.0
120	LacER	MeOH	5	-4.333333333333336	1.5275252316519468
121	LacER	MeOH	10	-11.0	2.0
122	LacER	MeOH	15	-12.666666666666664	1.5275252316519468
123	LacER	MeOH	20	-17.0	1.7320508075688772
124	LacER	MeOH	25	-17.0	1.0
125	LacER	MeOH	30	-20.666666666666668	0.5773502691896263
126	LacER	iprop	0	0.0	0.0
127	LacER	iprop	5	-8.333333333333336	3.0550504633038926
128	LacER	iprop	10	-9.333333333333336	0.5773502691896247
129	LacER	iprop	15	-14.666666666666664	1.154700538379251
130	LacER	iprop	20	-16.0	1.7320508075688772
131	LacER	iprop	25	-18.666666666666664	2.5166114784235822
132	LacER	iprop	30	-20.0	1.0
133	LacER	nprop	0	0.0	1.6329931618554536
134	LacER	nprop	5	-11.0	1.2909944487358067
135	LacER	nprop	10	-20.000000000000004	2.380476142847617
136	LacER	nprop	15
137	LacER	nprop	20
138	LacER	nprop	25
139	LacER	nprop	30
140	NCR	DMSO	0	0.0	0.8164965809277268
141	NCR	DMSO	5	-1.6666666666666643	0.5773502691896263
142	NCR	DMSO	10	-3.666666666666664	0.5773502691896263
143	NCR	DMSO	15	-5.333333333333329	0.8164965809277257
144	NCR	DMSO	20	-7.333333333333329	0.8164965809277268
145	NCR	DMSO	25	-8.0	0.8164965809277257
146	NCR	DMSO	30	-9.333333333333329	2.160246899469288
147	NCR	EtOH	0	0.0	2.449489742783178
148	NCR	EtOH	5	-2.333333333333336	2.081665999466133
149	NCR	EtOH	10	-6.666666666666664	1.8257418583505536
150	NCR	EtOH	15	-9.666666666666664	1.8257418583505531
151	NCR	EtOH	20	-12.0	2.0
152	NCR	EtOH	25	-14.333333333333336	1.8257418583505536
153	NCR	EtOH	30	-15.666666666666664	1.8257418583505531
154	NCR	MeOH	0	0.0	0.8164965809277268
155	NCR	MeOH	5	-1.3333333333333357	1.1547005383792517
156	NCR	MeOH	10	-3.0	0.8164965809277268
157	NCR	MeOH	15	-4.666666666666671	0.8164965809277268
158	NCR	MeOH	20	-8.0	0.8164965809277257
159	NCR	MeOH	25	-10.333333333333336	0.5773502691896263
160	NCR	MeOH	30	-11.333333333333336	1.1547005383792517
161	NCR	iprop	0	0.0	0.0
162	NCR	iprop	5	-3.666666666666664	0.5773502691896247
163	NCR	iprop	10	-7.666666666666664	0.5773502691896247
164	NCR	iprop	15	-11.333333333333336	1.154700538379251
165	NCR	iprop	20	-15.333333333333336	1.154700538379251
166	NCR	iprop	25	-18.0	1.0
167	NCR	iprop	30
168	NCR	nprop	0	0.0	0.8164965809277268
169	NCR	nprop	5	-6.333333333333329	1.2909944487358054
170	NCR	nprop	10	-13.333333333333329	1.2909944487358054
171	NCR	nprop	15	-17.33333333333333	1.2909944487358054
172	NCR	nprop	20	-19.33333333333333	0.8164965809277263
173	NCR	nprop	25	-20.33333333333333	0.8164965809277263
174	NCR	nprop	30
175	NerA	DMSO	0	0.0	0.8164965809277268
176	NerA	DMSO	5	-1.6666666666666643	0.5773502691896263
177	NerA	DMSO	10	-2.3333333333333286	0.8164965809277268
178	NerA	DMSO	15	-3.3333333333333286	0.8164965809277257
179	NerA	DMSO	20	-3.666666666666664	0.5773502691896263
180	NerA	DMSO	25	-5.0	0.8164965809277257
181	NerA	DMSO	30	-6.0	0.8164965809277268
182	NerA	EtOH	0	0.0	0.0
183	NerA	EtOH	5	-3.0	0.0
184	NerA	EtOH	10	-5.666666666666664	0.5773502691896247
185	NerA	EtOH	15	-7.666666666666664	0.5773502691896263
186	NerA	EtOH	20	-9.666666666666668	0.5773502691896263
187	NerA	EtOH	25
188	NerA	EtOH	30
189	NerA	MeOH	0	0.0	0.0
190	NerA	MeOH	5	-1.6666666666666643	0.5773502691896263
191	NerA	MeOH	10	-3.666666666666664	1.154700538379251
192	NerA	MeOH	15	-5.0	1.0
193	NerA	MeOH	20	-7.666666666666664	0.5773502691896263
194	NerA	MeOH	25	-9.333333333333332	0.5773502691896255
195	NerA	MeOH	30	-10.333333333333332	0.5773502691896263
196	NerA	iprop	0	0.0	0.8164965809277268
197	NerA	iprop	5	-3.666666666666664	1.1547005383792517
198	NerA	iprop	10	-8.0	0.8164965809277268
199	NerA	iprop	15
200	NerA	iprop	20
201	NerA	iprop	25
202	NerA	iprop	30
203	NerA	nprop	0	0.0	0.8164965809277246
204	NerA	nprop	5	-6.0	0.8164965809277257
205	NerA	nprop	10
206	NerA	nprop	15
207	NerA	nprop	20
208	NerA	nprop	25
209	NerA	nprop	30
210	OYE1	DMSO	0	0.0	0.0
211	OYE1	DMSO	5	-0.6666666666666643	0.5773502691896263
212	OYE1	DMSO	10	-1.6666666666666643	0.5773502691896263
213	OYE1	DMSO	15	-3.0	0.0
214	OYE1	DMSO	20	-4.333333333333336	0.5773502691896263
215	OYE1	DMSO	25	-5.666666666666664	0.5773502691896263
216	OYE1	DMSO	30	-7.666666666666664	0.5773502691896247
217	OYE1	EtOH	0	0.0	0.8164965809277268
218	OYE1	EtOH	5	-2.0	0.8164965809277257
219	OYE1	EtOH	10	-3.333333333333336	1.1547005383792517
220	OYE1	EtOH	15	-5.666666666666671	0.8164965809277268
221	OYE1	EtOH	20	-7.666666666666671	0.8164965809277268
222	OYE1	EtOH	25	-10.0	1.2909944487358054
223	OYE1	EtOH	30	-11.0	0.8164965809277268
224	OYE1	MeOH	0	0.0	0.0
225	OYE1	MeOH	5	-1.0	1.0
226	OYE1	MeOH	10	-3.0	1.0
227	OYE1	MeOH	15	-4.0	1.0
228	OYE1	MeOH	20	-5.666666666666664	0.5773502691896263
229	OYE1	MeOH	25	-8.333333333333336	1.1547005383792526
230	OYE1	MeOH	30	-11.333333333333336	2.0816659994661326
231	OYE1	iprop	0	0.0	0.0
232	OYE1	iprop	5	-1.0	1.0
233	OYE1	iprop	10	-3.666666666666664	2.081665999466132
234	OYE1	iprop	15	-7.666666666666664	0.5773502691896263
235	OYE1	iprop	20	-10.333333333333336	0.5773502691896263
236	OYE1	iprop	25	-11.333333333333336	0.5773502691896263
237	OYE1	iprop	30
238	OYE1	nprop	0	0.0	0.0
239	OYE1	nprop	5	-4.666666666666664	0.5773502691896263
240	OYE1	nprop	10	-10.333333333333336	0.5773502691896263
241	OYE1	nprop	15	-13.333333333333332	0.5773502691896263
242	OYE1	nprop	20	-14.0	0.0
243	OYE1	nprop	25	-14.666666666666668	0.5773502691896263
244	OYE1	nprop	30
245	PpXenB	DMSO	0	0.0	0.0
246	PpXenB	DMSO	5	-2.6666666666666643	0.5773502691896263
247	PpXenB	DMSO	10	-3.333333333333336	0.5773502691896263
248	PpXenB	DMSO	15	-5.0	1.0
249	PpXenB	DMSO	20	-6.0	0.0
250	PpXenB	DMSO	25	-6.666666666666664	0.5773502691896263
251	PpXenB	DMSO	30	-9.0	0.0
252	PpXenB	EtOH	0	0.0	0.0
253	PpXenB	EtOH	5	-3.0	2.0
254	PpXenB	EtOH	10	-5.666666666666664	0.5773502691896263
255	PpXenB	EtOH	15	-7.666666666666664	0.5773502691896263
256	PpXenB	EtOH	20	-9.0	0.0
257	PpXenB	EtOH	25	-9.666666666666664	0.5773502691896263
258	PpXenB	EtOH	30	-11.666666666666664	0.5773502691896263
259	PpXenB	MeOH	0	0.0	0.0
260	PpXenB	MeOH	5	-2.6666666666666643	2.0816659994661326
261	PpXenB	MeOH	10	-4.666666666666664	1.154700538379251
262	PpXenB	MeOH	15	-5.666666666666664	0.5773502691896263
263	PpXenB	MeOH	20	-6.666666666666664	0.5773502691896263
264	PpXenB	MeOH	25	-10.666666666666664	2.309401076758502
265	PpXenB	MeOH	30	-9.333333333333336	0.5773502691896263
266	PpXenB	iprop	0	0.0	0.0
267	PpXenB	iprop	5	-4.0	2.0
268	PpXenB	iprop	10	-6.333333333333336	2.0816659994661326
269	PpXenB	iprop	15	-11.0	2.6457513110645907
270	PpXenB	iprop	20	-12.666666666666664	0.5773502691896247
271	PpXenB	iprop	25	-14.666666666666668	1.1547005383792517
272	PpXenB	iprop	30	-14.666666666666668	1.5275252316519463
273	PpXenB	nprop	0	0.0	0.8164965809277268
274	PpXenB	nprop	5	-7.0	0.8164965809277268
275	PpXenB	nprop	10	-11.666666666666664	1.1547005383792517
276	PpXenB	nprop	15	-13.999999999999996	0.8164965809277263
277	PpXenB	nprop	20	-14.999999999999996	0.8164965809277268
278	PpXenB	nprop	25	-14.999999999999996	0.8164965809277263
279	PpXenB	nprop	30
280	RmER	DMSO	0	0.0	0.8164965809277268
281	RmER	DMSO	5	-3.3333333333333286	0.8164965809277268
282	RmER	DMSO	10	-5.666666666666664	0.5773502691896263
283	RmER	DMSO	15	-8.0	0.8164965809277257
284	RmER	DMSO	20	-10.666666666666664	1.1547005383792517
285	RmER	DMSO	25	-12.0	0.8164965809277268
286	RmER	DMSO	30	-13.666666666666664	1.1547005383792517
287	RmER	EtOH	0	0.0	0.8164965809277268
288	RmER	EtOH	5	-3.666666666666672	1.2909944487358067
289	RmER	EtOH	10	-10.0	2.160246899469288
290	RmER	EtOH	15	-12.0	0.8164965809277268
291	RmER	EtOH	20	-15.333333333333336	1.1547005383792517
292	RmER	EtOH	25	-17.66666666666667	1.2909944487358054
293	RmER	EtOH	30
294	RmER	MeOH	0	0.0	0.8164965809277268
295	RmER	MeOH	5	-3.0	0.8164965809277257
296	RmER	MeOH	10	-6.0	1.2909944487358054
297	RmER	MeOH	15	-9.0	0.8164965809277268
298	RmER	MeOH	20	-11.666666666666671	0.8164965809277268
299	RmER	MeOH	25	-14.666666666666671	0.8164965809277268
300	RmER	MeOH	30	-18.0	0.8164965809277257
301	RmER	iprop	0	0.0	0.0
302	RmER	iprop	5	-6.666666666666664	1.1547005383792526
303	RmER	iprop	10	-12.666666666666664	2.309401076758504
304	RmER	iprop	15	-14.333333333333336	0.5773502691896263
305	RmER	iprop	20	-17.666666666666664	1.1547005383792526
306	RmER	iprop	25
307	RmER	iprop	30
308	RmER	nprop	0	0.0	0.8164965809277246
309	RmER	nprop	5	-8.0	0.8164965809277246
310	RmER	nprop	10	-17.33333333333333	0.8164965809277257
311	RmER	nprop	15
312	RmER	nprop	20
313	RmER	nprop	25
314	RmER	nprop	30
316	TsOYE	DMSO	5	-3.0	3.0
317	TsOYE	DMSO	10	-5.333333333333329	3.055050463303893
318	TsOYE	DMSO	15	-8.0	3.0
319	TsOYE	DMSO	20	-10.0	3.0
320	TsOYE	DMSO	25	-14.333333333333329	3.366501646120692
321	TsOYE	DMSO	30	-14.666666666666671	3.055050463303893
323	TsOYE	EtOH	5
324	TsOYE	EtOH	10	-6.333333333333329	3.366501646120692
325	TsOYE	EtOH	15	-13.333333333333329	3.651483716701108
326	TsOYE	EtOH	20	-24.33333333333333	3.651483716701108
327	TsOYE	EtOH	25	-28.333333333333336	3.651483716701107
328	TsOYE	EtOH	30	-35.666666666666664	4.39696865275764
330	TsOYE	MeOH	5
331	TsOYE	MeOH	10	-4.0	3.1622776601683795
332	TsOYE	MeOH	15	-8.0	3.0
333	TsOYE	MeOH	20	-10.666666666666671	3.366501646120692
334	TsOYE	MeOH	25	-17.0	3.1622776601683795
335	TsOYE	MeOH	30	-23.33333333333333	4.618802153517006
337	TsOYE	iprop	5	-9.0	3.4641016151377544
338	TsOYE	iprop	10	-15.0	3.4641016151377544
339	TsOYE	iprop	15	-20.33333333333333	3.055050463303893
340	TsOYE	iprop	20	-28.0	3.4641016151377544
341	TsOYE	iprop	25	-34.666666666666664	3.055050463303893
342	TsOYE	iprop	30	-39.333333333333336	3.055050463303893
344	TsOYE	nprop	5	-5.333333333333329	3.055050463303893
345	TsOYE	nprop	10	-20.0	3.4641016151377544
346	TsOYE	nprop	15	-34.333333333333336	3.785938897200182
347	TsOYE	nprop	20	-43.0	3.1622776601683795
348	TsOYE	nprop	25	-46.0	3.1622776601683795
349	TsOYE	nprop	30	-47.333333333333336	3.214550253664318
350	XenA	DMSO	0	0.0	0.0
351	XenA	DMSO	5	-1.0	0.0
352	XenA	DMSO	10	-2.0	0.0
353	XenA	DMSO	15	-2.0	0.0
354	XenA	DMSO	20	-2.6666666666666643	0.5773502691896247
355	XenA	DMSO	25	-3.0	0.0
356	XenA	DMSO	30	-3.0	0.0
357	XenA	EtOH	0	0.0	0.0
358	XenA	EtOH	5	-3.333333333333336	0.5773502691896263
359	XenA	EtOH	10	-8.0	0.0
360	XenA	EtOH	15	-10.666666666666664	1.1547005383792526
361	XenA	EtOH	20	-14.333333333333336	0.5773502691896247
362	XenA	EtOH	25	-15.0	1.0
363	XenA	EtOH	30	-18.666666666666668	1.1547005383792517
364	XenA	MeOH	0	0.0	0.0
365	XenA	MeOH	5	-1.6666666666666643	0.5773502691896263
366	XenA	MeOH	10	-4.666666666666664	0.5773502691896247
367	XenA	MeOH	15	-6.666666666666664	0.5773502691896247
368	XenA	MeOH	20	-10.333333333333336	0.5773502691896263
369	XenA	MeOH	25	-13.333333333333336	0.5773502691896263
370	XenA	MeOH	30	-16.0	1.0
371	XenA	iprop	0	0.0	0.0
372	XenA	iprop	5	-5.0	1.0
373	XenA	iprop	10	-11.0	1.0
374	XenA	iprop	15	-14.666666666666664	2.081665999466132
375	XenA	iprop	20	-18.666666666666668	2.081665999466132
376	XenA	iprop	25
377	XenA	iprop	30
378	XenA	nprop	0	0.0	0.0
379	XenA	nprop	5	-7.333333333333336	1.5275252316519468
380	XenA	nprop	10	-16.666666666666664	1.5275252316519456
381	XenA	nprop	15
382	XenA	nprop	20
383	XenA	nprop	25
384	XenA	nprop	30
385	XenB	DMSO	0	0.0	0.0
386	XenB	DMSO	5	-2.6666666666666643	0.5773502691896247
387	XenB	DMSO	10	-4.0	0.0
388	XenB	DMSO	15	-5.0	0.0
389	XenB	DMSO	20	-6.666666666666664	0.5773502691896263
390	XenB	DMSO	25	-7.0	0.0
391	XenB	DMSO	30	-8.0	0.0
392	XenB	EtOH	0	0.0	0.0
393	XenB	EtOH	5	-3.0	1.0
394	XenB	EtOH	10	-6.666666666666664	0.5773502691896247
395	XenB	EtOH	15	-9.666666666666664	0.5773502691896247
396	XenB	EtOH	20	-12.666666666666664	1.5275252316519468
397	XenB	EtOH	25	-13.333333333333332	1.1547005383792517
398	XenB	EtOH	30	-14.0	0.0
399	XenB	MeOH	0	0.0	0.0
400	XenB	MeOH	5	-2.0	0.0
401	XenB	MeOH	10	-5.333333333333336	2.309401076758504
402	XenB	MeOH	15	-7.666666666666664	1.1547005383792526
403	XenB	MeOH	20	-9.0	0.0
404	XenB	MeOH	25	-10.333333333333336	0.5773502691896263
405	XenB	MeOH	30	-13.333333333333332	0.5773502691896263
406	XenB	iprop	0	0.0	0.0
407	XenB	iprop	5	-5.0	1.0
408	XenB	iprop	10	-8.666666666666664	1.5275252316519468
409	XenB	iprop	15	-8.666666666666664	0.5773502691896247
410	XenB	iprop	20	-12.333333333333336	0.5773502691896263
411	XenB	iprop	25	-14.0	0.0
412	XenB	iprop	30
413	XenB	nprop	0	0.0	0.0
414	XenB	nprop	5	-6.333333333333336	1.1547005383792526
415	XenB	nprop	10	-11.666666666666664	0.5773502691896247
416	XenB	nprop	15
417	XenB	nprop	20
418	XenB	nprop	25
419	XenB	nprop	30
420	YqiG	DMSO	0	0.0	0.0
421	YqiG	DMSO	5	-2.333333333333336	0.5773502691896247
422	YqiG	DMSO	10	-3.0	0.0
423	YqiG	DMSO	15	-4.0	0.0
424	YqiG	DMSO	20	-4.0	0.0
425	YqiG	DMSO	25	-4.333333333333336	0.5773502691896247
426	YqiG	DMSO	30	-4.333333333333336	0.5773502691896263
427	YqiG	EtOH	0	0.0	0.0
428	YqiG	EtOH	5	-3.0	1.0
429	YqiG	EtOH	10	-8.666666666666664	1.1547005383792526
430	YqiG	EtOH	15	-12.0	1.0
431	YqiG	EtOH	20	-15.333333333333336	0.5773502691896263
432	YqiG	EtOH	25	-15.666666666666664	0.5773502691896263
433	YqiG	EtOH	30	-17.666666666666664	0.5773502691896263
434	YqiG	MeOH	0	0.0	0.0
435	YqiG	MeOH	5	-1.6666666666666643	0.5773502691896247
436	YqiG	MeOH	10	-4.333333333333336	0.5773502691896263
437	YqiG	MeOH	15	-10.333333333333336	2.5166114784235822
438	YqiG	MeOH	20	-9.666666666666664	0.5773502691896247
439	YqiG	MeOH	25	-11.666666666666664	1.154700538379251
440	YqiG	MeOH	30	-14.0	3.605551275463989
441	YqiG	iprop	0	0.0	0.0
442	YqiG	iprop	5	-8.0	0.0
443	YqiG	iprop	10	-14.666666666666664	1.1547005383792526
444	YqiG	iprop	15	-14.666666666666664	4.509249752822894
445	YqiG	iprop	20	-20.333333333333336	0.5773502691896263
446	YqiG	iprop	25	-21.333333333333336	1.154700538379251
447	YqiG	iprop	30	-20.333333333333336	0.5773502691896263
448	YqiG	nprop	0	0.0	0.0
449	YqiG	nprop	5	-10.333333333333336	2.0816659994661326
450	YqiG	nprop	10	-21.0	1.0
451	YqiG	nprop	15	-22.666666666666668	0.5773502691896255
452	YqiG	nprop	20	-23.666666666666668	0.5773502691896255
453	YqiG	nprop	25
454	YqiG	nprop	30	-23.666666666666668	0.5773502691896255
455	YqjM	DMSO	0	0.0	0.0
456	YqjM	DMSO	5	-1.6666666666666643	0.5773502691896263
457	YqjM	DMSO	10	-3.0	0.0
458	YqjM	DMSO	15	-4.333333333333336	0.5773502691896263
459	YqjM	DMSO	20	-5.0	0.0
460	YqjM	DMSO	25	-6.0	0.0
461	YqjM	DMSO	30	-7.0	0.0
462	YqjM	EtOH	0	0.0	0.0
463	YqjM	EtOH	5	-6.0	1.7320508075688772
464	YqjM	EtOH	10	-8.666666666666664	0.5773502691896247
465	YqjM	EtOH	15	-12.666666666666664	0.5773502691896247
466	YqjM	EtOH	20	-16.0	1.7320508075688772
467	YqjM	EtOH	25	-18.0	1.0
468	YqjM	EtOH	30	-20.0	0.0
469	YqjM	MeOH	0	0.0	0.0
470	YqjM	MeOH	5	-2.6666666666666643	0.5773502691896247
471	YqjM	MeOH	10	-7.666666666666664	1.5275252316519456
472	YqjM	MeOH	15	-11.0	1.7320508075688772
473	YqjM	MeOH	20	-11.666666666666664	1.1547005383792526
474	YqjM	MeOH	25	-14.333333333333336	0.5773502691896263
475	YqjM	MeOH	30	-18.0	1.0
476	YqjM	iprop	0	0.0	0.8164965809277268
477	YqjM	iprop	5	-10.666666666666664	1.1547005383792517
478	YqjM	iprop	10	-14.333333333333329	0.8164965809277268
479	YqjM	iprop	15	-16.666666666666664	1.1547005383792517
480	YqjM	iprop	20	-19.33333333333333	0.8164965809277268
481	YqjM	iprop	25
482	YqjM	iprop	30
483	YqjM	nprop	0	0.0	0.0
484	YqjM	nprop	5	-7.666666666666664	1.154700538379251
485	YqjM	nprop	10	-15.666666666666664	0.5773502691896247
486	YqjM	nprop	15
487	YqjM	nprop	20
488	YqjM	nprop	25
489	YqjM	nprop	30
