# Supplementary material for: Solvent concentration at 50% protein unfolding may reform enzyme stability ranking and process window identification
Source: Nat Commun. 2024 Jun 26;15:5420. doi: 10.1038/s41467-024-49774-0 (PMC11208486; doi:10.1038/s41467-024-49774-0)
Supplement: Supplementary file 4 — Source Data [file 41467_2024_49774_MOESM4_ESM.zip › Source/SupFig6_data.csv]

	Enzyme	Solvent	Concentration	Temperature	FU
576	PpXenB	EtOH	2.5	25.0	0.7270557455940416
577	PpXenB	EtOH	5.0	25.0	0.7192440343162484
578	PpXenB	EtOH	7.5	25.0	0.7097980212236457
579	PpXenB	EtOH	10.0	25.0	0.7131741819146402
580	PpXenB	EtOH	12.5	25.0	0.7202351472342469
581	PpXenB	EtOH	15.0	25.0	0.7363181023000824
582	PpXenB	EtOH	17.5	25.0	0.7120017596341811
583	PpXenB	EtOH	20.0	25.0	0.7164649834236234
584	PpXenB	EtOH	22.5	25.0	0.7783534866426063
585	PpXenB	EtOH	25.0	25.0	0.8190780957877769
586	PpXenB	EtOH	27.5	25.0	0.8804165156206492
587	PpXenB	EtOH	30.0	25.0
588	PpXenB	EtOH	32.5	25.0	0.8351989919986443
589	PpXenB	EtOH	35.0	25.0
590	PpXenB	EtOH	37.5	25.0
591	PpXenB	EtOH	40.0	25.0
624	PpXenB	EtOH	2.5	30.0	0.7305668577264791
625	PpXenB	EtOH	5.0	30.0	0.7238993728429268
626	PpXenB	EtOH	7.5	30.0	0.7139708447442236
627	PpXenB	EtOH	10.0	30.0	0.7190011479704838
628	PpXenB	EtOH	12.5	30.0	0.7259606194893583
629	PpXenB	EtOH	15.0	30.0	0.7438837017715582
630	PpXenB	EtOH	17.5	30.0	0.7241634817797709
631	PpXenB	EtOH	20.0	30.0	0.7326245277981251
632	PpXenB	EtOH	22.5	30.0	0.7917780066061647
633	PpXenB	EtOH	25.0	30.0	0.8351618807951617
634	PpXenB	EtOH	27.5	30.0	0.8916264702434041
635	PpXenB	EtOH	30.0	30.0
636	PpXenB	EtOH	32.5	30.0	0.8500719561524436
637	PpXenB	EtOH	35.0	30.0
638	PpXenB	EtOH	37.5	30.0
639	PpXenB	EtOH	40.0	30.0
672	PpXenB	EtOH	2.5	35.0	0.7359734986287122
673	PpXenB	EtOH	5.0	35.0	0.7328461903328292
674	PpXenB	EtOH	7.5	35.0	0.7251160474563725
675	PpXenB	EtOH	10.0	35.0	0.7391004375490213
676	PpXenB	EtOH	12.5	35.0	0.7590012173661259
677	PpXenB	EtOH	15.0	35.0	0.794726498624741
678	PpXenB	EtOH	17.5	35.0	0.799086432443025
679	PpXenB	EtOH	20.0	35.0	0.8171170746836256
680	PpXenB	EtOH	22.5	35.0	0.8361484756748069
681	PpXenB	EtOH	25.0	35.0	0.8612495346472149
682	PpXenB	EtOH	27.5	35.0	0.9121261160556248
683	PpXenB	EtOH	30.0	35.0
684	PpXenB	EtOH	32.5	35.0	0.8642958709725928
685	PpXenB	EtOH	35.0	35.0
686	PpXenB	EtOH	37.5	35.0
687	PpXenB	EtOH	40.0	35.0
720	PpXenB	EtOH	2.5	40.0	0.7604280804372628
721	PpXenB	EtOH	5.0	40.0	0.7879186127683566
722	PpXenB	EtOH	7.5	40.0	0.8024389959670151
723	PpXenB	EtOH	10.0	40.0	0.8331723057233905
724	PpXenB	EtOH	12.5	40.0	0.8472504745323022
725	PpXenB	EtOH	15.0	40.0	0.8687837963428532
726	PpXenB	EtOH	17.5	40.0	0.8750658840403691
727	PpXenB	EtOH	20.0	40.0	0.8837625188168644
728	PpXenB	EtOH	22.5	40.0	0.882885430879542
729	PpXenB	EtOH	25.0	40.0	0.8879989799215153
730	PpXenB	EtOH	27.5	40.0	0.9340623563762604
731	PpXenB	EtOH	30.0	40.0
732	PpXenB	EtOH	32.5	40.0	0.8752155810864132
733	PpXenB	EtOH	35.0	40.0
734	PpXenB	EtOH	37.5	40.0
735	PpXenB	EtOH	40.0	40.0
768	PpXenB	EtOH	2.5	45.0	0.8580442541384792
769	PpXenB	EtOH	5.0	45.0	0.8661773509838198
770	PpXenB	EtOH	7.5	45.0	0.8660142759021993
771	PpXenB	EtOH	10.0	45.0	0.878404389776517
772	PpXenB	EtOH	12.5	45.0	0.8808617161722646
773	PpXenB	EtOH	15.0	45.0	0.8911250210315464
774	PpXenB	EtOH	17.5	45.0	0.8940149229821396
775	PpXenB	EtOH	20.0	45.0	0.900143595771907
776	PpXenB	EtOH	22.5	45.0	0.8971776772047314
777	PpXenB	EtOH	25.0	45.0	0.9006560122000451
778	PpXenB	EtOH	27.5	45.0	0.9426822313132184
779	PpXenB	EtOH	30.0	45.0
780	PpXenB	EtOH	32.5	45.0	0.8866872952237952
781	PpXenB	EtOH	35.0	45.0
782	PpXenB	EtOH	37.5	45.0	0.9169301401881454
783	PpXenB	EtOH	40.0	45.0
816	PpXenB	EtOH	2.5	50.0	0.8774025168653704
817	PpXenB	EtOH	5.0	50.0	0.8801484236979766
818	PpXenB	EtOH	7.5	50.0	0.8783232056169729
819	PpXenB	EtOH	10.0	50.0	0.8893463498159722
820	PpXenB	EtOH	12.5	50.0	0.8914855831179678
821	PpXenB	EtOH	15.0	50.0	0.9020091676506222
822	PpXenB	EtOH	17.5	50.0	0.9041406091278964
823	PpXenB	EtOH	20.0	50.0	0.9109179778419552
824	PpXenB	EtOH	22.5	50.0	0.9077394464878014
825	PpXenB	EtOH	25.0	50.0	0.9106331269297904
826	PpXenB	EtOH	27.5	50.0	0.9553270088519958
827	PpXenB	EtOH	30.0	50.0	0.9081613271400456
828	PpXenB	EtOH	32.5	50.0	0.8963144745353053
829	PpXenB	EtOH	35.0	50.0
830	PpXenB	EtOH	37.5	50.0	0.9259395127086216
831	PpXenB	EtOH	40.0	50.0
864	PpXenB	EtOH	2.5	60.0	0.8949043822739442
865	PpXenB	EtOH	5.0	60.0	0.8984491718424904
866	PpXenB	EtOH	7.5	60.0	0.8960393656173409
867	PpXenB	EtOH	10.0	60.0	0.9076675925689724
868	PpXenB	EtOH	12.5	60.0	0.9101013880716866
869	PpXenB	EtOH	15.0	60.0	0.9224496072069426
870	PpXenB	EtOH	17.5	60.0	0.9210853463558232
871	PpXenB	EtOH	20.0	60.0	0.9264509812773394
872	PpXenB	EtOH	22.5	60.0	0.9245047778148188
873	PpXenB	EtOH	25.0	60.0	0.9262377748841544
874	PpXenB	EtOH	27.5	60.0	0.9718282044074232
875	PpXenB	EtOH	30.0	60.0	0.9214492991505162
876	PpXenB	EtOH	32.5	60.0	0.911359916083978
877	PpXenB	EtOH	35.0	60.0	0.9027478330906866
878	PpXenB	EtOH	37.5	60.0	0.937542983240769
879	PpXenB	EtOH	40.0	60.0	0.9309891837324108
912	PpXenB	EtOH	2.5	70.0	0.9132266466446972
913	PpXenB	EtOH	5.0	70.0	0.9151208893449504
914	PpXenB	EtOH	7.5	70.0	0.9103133457560928
915	PpXenB	EtOH	10.0	70.0	0.9233659515704156
916	PpXenB	EtOH	12.5	70.0	0.9245172053857658
917	PpXenB	EtOH	15.0	70.0	0.9414542641155323
918	PpXenB	EtOH	17.5	70.0	0.9323599929281908
919	PpXenB	EtOH	20.0	70.0	0.9366293139071996
920	PpXenB	EtOH	22.5	70.0	0.9347172494571936
921	PpXenB	EtOH	25.0	70.0	0.9359132080263054
922	PpXenB	EtOH	27.5	70.0	0.9905497238157526
923	PpXenB	EtOH	30.0	70.0	0.929488242019023
924	PpXenB	EtOH	32.5	70.0	0.9216390062941232
925	PpXenB	EtOH	35.0	70.0	0.9078981792268588
926	PpXenB	EtOH	37.5	70.0	0.9428233470264552
927	PpXenB	EtOH	40.0	70.0	0.932415247194202
960	PpXenB	EtOH	2.5	80.0	0.9310759592681774
961	PpXenB	EtOH	5.0	80.0	0.9318214048758934
962	PpXenB	EtOH	7.5	80.0	0.9246918165932656
963	PpXenB	EtOH	10.0	80.0	0.9371112720683216
964	PpXenB	EtOH	12.5	80.0	0.9385308602314592
965	PpXenB	EtOH	15.0	80.0	0.9589177242779492
966	PpXenB	EtOH	17.5	80.0	0.949662303735228
967	PpXenB	EtOH	20.0	80.0	0.9551222611753722
968	PpXenB	EtOH	22.5	80.0	0.9511845059538904
969	PpXenB	EtOH	25.0	80.0	0.9457327915345004
970	PpXenB	EtOH	27.5	80.0	1.016800812108722
971	PpXenB	EtOH	30.0	80.0	0.9306345260214928
972	PpXenB	EtOH	32.5	80.0	0.9335203459599274
973	PpXenB	EtOH	35.0	80.0	0.9209945885758252
974	PpXenB	EtOH	37.5	80.0	1.153388760174687
975	PpXenB	EtOH	40.0	80.0	0.9285873792803148
1024	ChrOYE1	EtOH	2.5	25.0	0.5918893463412689
1025	ChrOYE1	EtOH	5.0	25.0	0.5959432983244706
1026	ChrOYE1	EtOH	7.5	25.0	0.5987649743116603
1027	ChrOYE1	EtOH	10.0	25.0	0.5981658504186298
1028	ChrOYE1	EtOH	12.5	25.0	0.6074030621226494
1029	ChrOYE1	EtOH	15.0	25.0	0.6154595950452026
1030	ChrOYE1	EtOH	17.5	25.0	0.6115730100292315
1031	ChrOYE1	EtOH	20.0	25.0	0.6188040030111875
1032	ChrOYE1	EtOH	22.5	25.0	0.6251753365520746
1033	ChrOYE1	EtOH	25.0	25.0	0.6438425820192757
1034	ChrOYE1	EtOH	27.5	25.0	0.748052701136051
1035	ChrOYE1	EtOH	30.0	25.0	0.8693250581334335
1036	ChrOYE1	EtOH	32.5	25.0	0.8655563127168424
1037	ChrOYE1	EtOH	35.0	25.0	0.8701732602996047
1038	ChrOYE1	EtOH	37.5	25.0	0.9088999188216302
1039	ChrOYE1	EtOH	40.0	25.0	0.911377599747093
1072	ChrOYE1	EtOH	2.5	30.0	0.6036816065332732
1073	ChrOYE1	EtOH	5.0	30.0	0.609614050431742
1074	ChrOYE1	EtOH	7.5	30.0	0.6148803089342113
1075	ChrOYE1	EtOH	10.0	30.0	0.6172787711993202
1076	ChrOYE1	EtOH	12.5	30.0	0.6302162315180533
1077	ChrOYE1	EtOH	15.0	30.0	0.641967227590786
1078	ChrOYE1	EtOH	17.5	30.0	0.6434842354601844
1079	ChrOYE1	EtOH	20.0	30.0	0.655609260052468
1080	ChrOYE1	EtOH	22.5	30.0	0.6594181343372444
1081	ChrOYE1	EtOH	25.0	30.0	0.7065484627811995
1082	ChrOYE1	EtOH	27.5	30.0	0.7877792203437192
1083	ChrOYE1	EtOH	30.0	30.0	0.8865352785120015
1084	ChrOYE1	EtOH	32.5	30.0	0.8901723389964434
1085	ChrOYE1	EtOH	35.0	30.0	0.8869114220739995
1086	ChrOYE1	EtOH	37.5	30.0	0.9230090057776308
1087	ChrOYE1	EtOH	40.0	30.0	0.9259202248711628
1120	ChrOYE1	EtOH	2.5	35.0	0.6294906575480715
1121	ChrOYE1	EtOH	5.0	35.0	0.6402608915114638
1122	ChrOYE1	EtOH	7.5	35.0	0.6492730259249309
1123	ChrOYE1	EtOH	10.0	35.0	0.6575287888055179
1124	ChrOYE1	EtOH	12.5	35.0	0.6790031110292863
1125	ChrOYE1	EtOH	15.0	35.0	0.6983863650615695
1126	ChrOYE1	EtOH	17.5	35.0	0.7230567779097824
1127	ChrOYE1	EtOH	20.0	35.0	0.7674710575378538
1128	ChrOYE1	EtOH	22.5	35.0	0.7513934695886079
1129	ChrOYE1	EtOH	25.0	35.0	0.8704398071518376
1130	ChrOYE1	EtOH	27.5	35.0	0.8936773948979597
1131	ChrOYE1	EtOH	30.0	35.0	0.9222123535664573
1132	ChrOYE1	EtOH	32.5	35.0	0.9327978184763408
1133	ChrOYE1	EtOH	35.0	35.0	0.9035016491307823
1134	ChrOYE1	EtOH	37.5	35.0	0.9380533439813978
1135	ChrOYE1	EtOH	40.0	35.0	0.9353254878197816
1168	ChrOYE1	EtOH	2.5	40.0	0.6745930544236476
1169	ChrOYE1	EtOH	5.0	40.0	0.6902469908290413
1170	ChrOYE1	EtOH	7.5	40.0	0.7073354817448869
1171	ChrOYE1	EtOH	10.0	40.0	0.7294789282501158
1172	ChrOYE1	EtOH	12.5	40.0	0.7827734177482537
1173	ChrOYE1	EtOH	15.0	40.0	0.835666498921516
1174	ChrOYE1	EtOH	17.5	40.0	0.8867706841524736
1175	ChrOYE1	EtOH	20.0	40.0	0.9089091829245716
1176	ChrOYE1	EtOH	22.5	40.0	0.9042439453609724
1177	ChrOYE1	EtOH	25.0	40.0	0.9229478443167404
1178	ChrOYE1	EtOH	27.5	40.0	0.9196222042784644
1179	ChrOYE1	EtOH	30.0	40.0	0.9405553117110036
1180	ChrOYE1	EtOH	32.5	40.0	0.9466612032124015
1181	ChrOYE1	EtOH	35.0	40.0	0.918220314878434
1182	ChrOYE1	EtOH	37.5	40.0	0.9525267818673352
1183	ChrOYE1	EtOH	40.0	40.0	0.9504775275605912
1216	ChrOYE1	EtOH	2.5	45.0	0.7391749587830778
1217	ChrOYE1	EtOH	5.0	45.0	0.7708233562551415
1218	ChrOYE1	EtOH	7.5	45.0	0.8205574745357266
1219	ChrOYE1	EtOH	10.0	45.0	0.8752888598567368
1220	ChrOYE1	EtOH	12.5	45.0	0.9093886484646716
1221	ChrOYE1	EtOH	15.0	45.0	0.915571538321532
1222	ChrOYE1	EtOH	17.5	45.0	0.919745352739708
1223	ChrOYE1	EtOH	20.0	45.0	0.9238318594211729
1224	ChrOYE1	EtOH	22.5	45.0	0.9244529886854794
1225	ChrOYE1	EtOH	25.0	45.0	0.9348457111352898
1226	ChrOYE1	EtOH	27.5	45.0	0.932046096265264
1227	ChrOYE1	EtOH	30.0	45.0	0.95363695928344
1228	ChrOYE1	EtOH	32.5	45.0	0.963342289400328
1229	ChrOYE1	EtOH	35.0	45.0	0.9316253904843964
1230	ChrOYE1	EtOH	37.5	45.0	0.962082312133695
1231	ChrOYE1	EtOH	40.0	45.0	0.9604710444777768
1264	ChrOYE1	EtOH	2.5	50.0	0.8605849043856576
1265	ChrOYE1	EtOH	5.0	50.0	0.8956378639279633
1266	ChrOYE1	EtOH	7.5	50.0	0.910892111419484
1267	ChrOYE1	EtOH	10.0	50.0	0.9153105256243468
1268	ChrOYE1	EtOH	12.5	50.0	0.9217962307518096
1269	ChrOYE1	EtOH	15.0	50.0	0.9268924913977532
1270	ChrOYE1	EtOH	17.5	50.0	0.9306574987224416
1271	ChrOYE1	EtOH	20.0	50.0	0.9353000914477952
1272	ChrOYE1	EtOH	22.5	50.0	0.9349274245809284
1273	ChrOYE1	EtOH	25.0	50.0	0.9466867434415293
1274	ChrOYE1	EtOH	27.5	50.0	0.9436295222060336
1275	ChrOYE1	EtOH	30.0	50.0	0.9671439164388252
1276	ChrOYE1	EtOH	32.5	50.0	0.9727021258837608
1277	ChrOYE1	EtOH	35.0	50.0	0.9454289539904784
1278	ChrOYE1	EtOH	37.5	50.0	0.9781293436503574
1279	ChrOYE1	EtOH	40.0	50.0	0.9712215679525166
1312	ChrOYE1	EtOH	2.5	60.0	0.9191033020607772
1313	ChrOYE1	EtOH	5.0	60.0	0.9223948516171918
1314	ChrOYE1	EtOH	7.5	60.0	0.9273871600654996
1315	ChrOYE1	EtOH	10.0	60.0	0.9329202072786092
1316	ChrOYE1	EtOH	12.5	60.0	0.939026459770956
1317	ChrOYE1	EtOH	15.0	60.0	0.9449610018497
1318	ChrOYE1	EtOH	17.5	60.0	0.9484811119648848
1319	ChrOYE1	EtOH	20.0	60.0	0.9543570047449046
1320	ChrOYE1	EtOH	22.5	60.0	0.9540474404745763
1321	ChrOYE1	EtOH	25.0	60.0	0.9672447325664352
1322	ChrOYE1	EtOH	27.5	60.0	0.965972658503646
1323	ChrOYE1	EtOH	30.0	60.0	0.9889548491251796
1324	ChrOYE1	EtOH	32.5	60.0	1.0008027396715955
1325	ChrOYE1	EtOH	35.0	60.0	0.969550666684272
1326	ChrOYE1	EtOH	37.5	60.0	1.008164376877509
1327	ChrOYE1	EtOH	40.0	60.0	0.9897236981258596
1360	ChrOYE1	EtOH	2.5	70.0	0.9320480444435386
1361	ChrOYE1	EtOH	5.0	70.0	0.9376188845249568
1362	ChrOYE1	EtOH	7.5	70.0	0.9426737754890102
1363	ChrOYE1	EtOH	10.0	70.0	0.9483892936570796
1364	ChrOYE1	EtOH	12.5	70.0	0.956215961844224
1365	ChrOYE1	EtOH	15.0	70.0	0.9634045249267664
1366	ChrOYE1	EtOH	17.5	70.0	0.9670777791247314
1367	ChrOYE1	EtOH	20.0	70.0	0.9731575633422176
1368	ChrOYE1	EtOH	22.5	70.0	0.9735158012557444
1369	ChrOYE1	EtOH	25.0	70.0	0.9936879813826436
1370	ChrOYE1	EtOH	27.5	70.0	0.99461774770627
1371	ChrOYE1	EtOH	30.0	70.0	1.010209989976719
1372	ChrOYE1	EtOH	32.5	70.0	1.035776184015718
1373	ChrOYE1	EtOH	35.0	70.0	0.995372275988388
1374	ChrOYE1	EtOH	37.5	70.0	1.043375404343839
1375	ChrOYE1	EtOH	40.0	70.0	1.0073269237432227
1408	ChrOYE1	EtOH	2.5	80.0	0.947662092567118
1409	ChrOYE1	EtOH	5.0	80.0	0.952885019903406
1410	ChrOYE1	EtOH	7.5	80.0	0.9591725993810982
1411	ChrOYE1	EtOH	10.0	80.0	0.966455116392091
1412	ChrOYE1	EtOH	12.5	80.0	0.977537487787868
1413	ChrOYE1	EtOH	15.0	80.0	0.9882192916511237
1414	ChrOYE1	EtOH	17.5	80.0	0.997935735819816
1415	ChrOYE1	EtOH	20.0	80.0	1.009364324386136
1416	ChrOYE1	EtOH	22.5	80.0	1.008788439182689
1417	ChrOYE1	EtOH	25.0	80.0	1.043855837447652
1418	ChrOYE1	EtOH	27.5	80.0	1.035698586877172
1419	ChrOYE1	EtOH	30.0	80.0	1.026170233713314
1420	ChrOYE1	EtOH	32.5	80.0	1.072830693085389
1421	ChrOYE1	EtOH	35.0	80.0	1.0250951886864272
1422	ChrOYE1	EtOH	37.5	80.0	1.1001847084323146
1423	ChrOYE1	EtOH	40.0	80.0	1.03202838763394
1456	TsOYE	EtOH	2.5	25.0	0.7658876255055976
1457	TsOYE	EtOH	5.0	25.0	0.8562997084918925
1458	TsOYE	EtOH	7.5	25.0	0.7512876922922632
1459	TsOYE	EtOH	10.0	25.0	0.7773418225729768
1460	TsOYE	EtOH	12.5	25.0	0.7546748760669797
1461	TsOYE	EtOH	15.0	25.0	0.7397995766320177
1462	TsOYE	EtOH	17.5	25.0	0.7491052203757886
1463	TsOYE	EtOH	20.0	25.0	0.7594626747401736
1464	TsOYE	EtOH	22.5	25.0	0.7327338680301767
1465	TsOYE	EtOH	25.0	25.0	0.7406329562991866
1466	TsOYE	EtOH	27.5	25.0	0.746614050756843
1467	TsOYE	EtOH	30.0	25.0	0.7401008020066332
1468	TsOYE	EtOH	32.5	25.0	0.7492094392563232
1469	TsOYE	EtOH	35.0	25.0	0.7535597830238033
1470	TsOYE	EtOH	37.5	25.0	0.7321787340516799
1471	TsOYE	EtOH	40.0	25.0	0.7457054719774491
1472	OYE1	EtOH	2.5	25.0	0.748305972857678
1473	OYE1	EtOH	5.0	25.0	0.7274496770960401
1474	OYE1	EtOH	7.5	25.0	0.7634572811844286
1475	OYE1	EtOH	10.0	25.0	0.7640819279608952
1476	OYE1	EtOH	12.5	25.0	0.7753238682269439
1477	OYE1	EtOH	15.0	25.0	0.7701373964694068
1478	OYE1	EtOH	17.5	25.0	0.7653911716191141
1479	OYE1	EtOH	20.0	25.0	0.7724871158670262
1480	OYE1	EtOH	22.5	25.0	0.8086538093673804
1481	OYE1	EtOH	25.0	25.0	0.8226646842685352
1482	OYE1	EtOH	27.5	25.0	0.8343011348116038
1483	OYE1	EtOH	30.0	25.0
1484	OYE1	EtOH	32.5	25.0
1485	OYE1	EtOH	35.0	25.0
1486	OYE1	EtOH	37.5	25.0
1487	OYE1	EtOH	40.0	25.0	0.796368710342049
1504	TsOYE	EtOH	2.5	30.0	0.7692551496593579
1505	TsOYE	EtOH	5.0	30.0	0.8595345773286868
1506	TsOYE	EtOH	7.5	30.0	0.7556386645089691
1507	TsOYE	EtOH	10.0	30.0	0.7816504386259141
1508	TsOYE	EtOH	12.5	30.0	0.7585116751721699
1509	TsOYE	EtOH	15.0	30.0	0.7437245083099853
1510	TsOYE	EtOH	17.5	30.0	0.752806696757248
1511	TsOYE	EtOH	20.0	30.0	0.7644829741999682
1512	TsOYE	EtOH	22.5	30.0	0.737495076803316
1513	TsOYE	EtOH	25.0	30.0	0.7454342320183398
1514	TsOYE	EtOH	27.5	30.0	0.7508444671105597
1515	TsOYE	EtOH	30.0	30.0	0.7452260144101194
1516	TsOYE	EtOH	32.5	30.0	0.7539548563963707
1517	TsOYE	EtOH	35.0	30.0	0.7572576793742483
1518	TsOYE	EtOH	37.5	30.0	0.7368671407923342
1519	TsOYE	EtOH	40.0	30.0	0.7512794963122378
1520	OYE1	EtOH	2.5	30.0	0.7553723185862785
1521	OYE1	EtOH	5.0	30.0	0.734152161865304
1522	OYE1	EtOH	7.5	30.0	0.7704069038969756
1523	OYE1	EtOH	10.0	30.0	0.7704921501115564
1524	OYE1	EtOH	12.5	30.0	0.7829611610926869
1525	OYE1	EtOH	15.0	30.0	0.7773540094628811
1526	OYE1	EtOH	17.5	30.0	0.7747012804080803
1527	OYE1	EtOH	20.0	30.0	0.784824905549605
1528	OYE1	EtOH	22.5	30.0	0.813452319589705
1529	OYE1	EtOH	25.0	30.0	0.8391542484709023
1530	OYE1	EtOH	27.5	30.0	0.8487455731015441
1531	OYE1	EtOH	30.0	30.0
1532	OYE1	EtOH	32.5	30.0
1533	OYE1	EtOH	35.0	30.0
1534	OYE1	EtOH	37.5	30.0
1535	OYE1	EtOH	40.0	30.0	0.8183556494455668
1552	TsOYE	EtOH	2.5	35.0	0.7736741739274209
1553	TsOYE	EtOH	5.0	35.0	0.8635986438753732
1554	TsOYE	EtOH	7.5	35.0	0.7604226335052279
1555	TsOYE	EtOH	10.0	35.0	0.7857374188424813
1556	TsOYE	EtOH	12.5	35.0	0.7626335339300686
1557	TsOYE	EtOH	15.0	35.0	0.7479377540535859
1558	TsOYE	EtOH	17.5	35.0	0.7577034055440968
1559	TsOYE	EtOH	20.0	35.0	0.7692269321508763
1560	TsOYE	EtOH	22.5	35.0	0.7436849813509022
1561	TsOYE	EtOH	25.0	35.0	0.7503502898812374
1562	TsOYE	EtOH	27.5	35.0	0.7558747514056693
1563	TsOYE	EtOH	30.0	35.0	0.7520119285569868
1564	TsOYE	EtOH	32.5	35.0	0.7608173766226225
1565	TsOYE	EtOH	35.0	35.0	0.7672353423934695
1566	TsOYE	EtOH	37.5	35.0	0.7492179401629235
1567	TsOYE	EtOH	40.0	35.0	0.7656622875084851
1568	OYE1	EtOH	2.5	35.0	0.7726955866900983
1569	OYE1	EtOH	5.0	35.0	0.7496198393845281
1570	OYE1	EtOH	7.5	35.0	0.7837962928649133
1571	OYE1	EtOH	10.0	35.0	0.7847521913638946
1572	OYE1	EtOH	12.5	35.0	0.796919659285638
1573	OYE1	EtOH	15.0	35.0	0.7962118107676504
1574	OYE1	EtOH	17.5	35.0	0.8075333997351524
1575	OYE1	EtOH	20.0	35.0	0.823107121501524
1576	OYE1	EtOH	22.5	35.0	0.8625990644862006
1577	OYE1	EtOH	25.0	35.0	0.8887413746690755
1578	OYE1	EtOH	27.5	35.0	0.8981160584545117
1579	OYE1	EtOH	30.0	35.0
1580	OYE1	EtOH	32.5	35.0
1581	OYE1	EtOH	35.0	35.0
1582	OYE1	EtOH	37.5	35.0
1583	OYE1	EtOH	40.0	35.0	0.8644672163623535
1600	TsOYE	EtOH	2.5	40.0	0.7778355507470953
1601	TsOYE	EtOH	5.0	40.0	0.8654915993953844
1602	TsOYE	EtOH	7.5	40.0	0.7639006800556046
1603	TsOYE	EtOH	10.0	40.0	0.7906469517920596
1604	TsOYE	EtOH	12.5	40.0	0.7671846947630518
1605	TsOYE	EtOH	15.0	40.0	0.7522181101794819
1606	TsOYE	EtOH	17.5	40.0	0.7627403233462396
1607	TsOYE	EtOH	20.0	40.0	0.7752630830785687
1608	TsOYE	EtOH	22.5	40.0	0.7492048226880513
1609	TsOYE	EtOH	25.0	40.0	0.7568858491848713
1610	TsOYE	EtOH	27.5	40.0	0.7639839915432771
1611	TsOYE	EtOH	30.0	40.0	0.7616853594604975
1612	TsOYE	EtOH	32.5	40.0	0.7787131769750285
1613	TsOYE	EtOH	35.0	40.0	0.7955392867496464
1614	TsOYE	EtOH	37.5	40.0	0.783753804184696
1615	TsOYE	EtOH	40.0	40.0	0.8144929544739121
1616	OYE1	EtOH	2.5	40.0	0.7949921059656606
1617	OYE1	EtOH	5.0	40.0	0.7818617197800298
1618	OYE1	EtOH	7.5	40.0	0.8216282681340186
1619	OYE1	EtOH	10.0	40.0	0.8304055466279265
1620	OYE1	EtOH	12.5	40.0	0.8582916824160145
1621	OYE1	EtOH	15.0	40.0	0.8727300509514997
1622	OYE1	EtOH	17.5	40.0	0.8856538747993332
1623	OYE1	EtOH	20.0	40.0	0.8794451776163354
1624	OYE1	EtOH	22.5	40.0	0.8952231506575876
1625	OYE1	EtOH	25.0	40.0	0.9078636387499366
1626	OYE1	EtOH	27.5	40.0	0.913569700398696
1627	OYE1	EtOH	30.0	40.0
1628	OYE1	EtOH	32.5	40.0
1629	OYE1	EtOH	35.0	40.0
1630	OYE1	EtOH	37.5	40.0
1631	OYE1	EtOH	40.0	40.0	0.8778902456123371
1648	TsOYE	EtOH	2.5	45.0	0.7815273518400313
1649	TsOYE	EtOH	5.0	45.0	0.8703979978085538
1650	TsOYE	EtOH	7.5	45.0	0.7691617851513866
1651	TsOYE	EtOH	10.0	45.0	0.7945772374257145
1652	TsOYE	EtOH	12.5	45.0	0.7712943888154362
1653	TsOYE	EtOH	15.0	45.0	0.7569488296973237
1654	TsOYE	EtOH	17.5	45.0	0.7675839010304857
1655	TsOYE	EtOH	20.0	45.0	0.7807238949622843
1656	TsOYE	EtOH	22.5	45.0	0.7569277602528244
1657	TsOYE	EtOH	25.0	45.0	0.7667775588687804
1658	TsOYE	EtOH	27.5	45.0	0.7764096471701173
1659	TsOYE	EtOH	30.0	45.0	0.7857704034072742
1660	TsOYE	EtOH	32.5	45.0	0.8370370624454098
1661	TsOYE	EtOH	35.0	45.0	0.8754826817940683
1662	TsOYE	EtOH	37.5	45.0	0.873345696300334
1663	TsOYE	EtOH	40.0	45.0	0.9161305401687694
1664	OYE1	EtOH	2.5	45.0	0.8669247100064266
1665	OYE1	EtOH	5.0	45.0	0.8654283135574875
1666	OYE1	EtOH	7.5	45.0	0.8815930513270008
1667	OYE1	EtOH	10.0	45.0	0.8837560395179334
1668	OYE1	EtOH	12.5	45.0	0.8890008842630756
1669	OYE1	EtOH	15.0	45.0	0.8955119936511203
1670	OYE1	EtOH	17.5	45.0	0.9007912990586426
1671	OYE1	EtOH	20.0	45.0	0.8960642152014141
1672	OYE1	EtOH	22.5	45.0	0.9083138154925884
1673	OYE1	EtOH	25.0	45.0	0.9242578465485388
1674	OYE1	EtOH	27.5	45.0	0.9279111321467736
1675	OYE1	EtOH	30.0	45.0
1676	OYE1	EtOH	32.5	45.0
1677	OYE1	EtOH	35.0	45.0
1678	OYE1	EtOH	37.5	45.0	0.9305123871520712
1679	OYE1	EtOH	40.0	45.0	0.8950803108578964
1696	TsOYE	EtOH	2.5	50.0	0.7868094940762272
1697	TsOYE	EtOH	5.0	50.0	0.8731719078694982
1698	TsOYE	EtOH	7.5	50.0	0.7726725804248133
1699	TsOYE	EtOH	10.0	50.0	0.7987217419980834
1700	TsOYE	EtOH	12.5	50.0	0.7759537581383534
1701	TsOYE	EtOH	15.0	50.0	0.7621750080304199
1702	TsOYE	EtOH	17.5	50.0	0.7741524202763388
1703	TsOYE	EtOH	20.0	50.0	0.7892229549279848
1704	TsOYE	EtOH	22.5	50.0	0.7722130354998943
1705	TsOYE	EtOH	25.0	50.0	0.7916386838790095
1706	TsOYE	EtOH	27.5	50.0	0.8146507348658976
1707	TsOYE	EtOH	30.0	50.0	0.8567004230814856
1708	TsOYE	EtOH	32.5	50.0	0.9267369333819836
1709	TsOYE	EtOH	35.0	50.0	0.95640520308842
1710	TsOYE	EtOH	37.5	50.0	0.957296239037125
1711	TsOYE	EtOH	40.0	50.0	0.9879855311579556
1712	OYE1	EtOH	2.5	50.0	0.8862947942418259
1713	OYE1	EtOH	5.0	50.0	0.878978466488498
1714	OYE1	EtOH	7.5	50.0	0.8948917730734681
1715	OYE1	EtOH	10.0	50.0	0.8963753524439451
1716	OYE1	EtOH	12.5	50.0	0.9032186022960886
1717	OYE1	EtOH	15.0	50.0	0.9095654923262378
1718	OYE1	EtOH	17.5	50.0	0.9156795339323036
1719	OYE1	EtOH	20.0	50.0	0.9116084877067244
1720	OYE1	EtOH	22.5	50.0	0.9239130009736288
1721	OYE1	EtOH	25.0	50.0	0.9400211894151188
1722	OYE1	EtOH	27.5	50.0	0.9424405470190952
1723	OYE1	EtOH	30.0	50.0
1724	OYE1	EtOH	32.5	50.0	0.8881389191215758
1725	OYE1	EtOH	35.0	50.0
1726	OYE1	EtOH	37.5	50.0	0.9426183172166464
1727	OYE1	EtOH	40.0	50.0	0.911536370944546
1744	TsOYE	EtOH	2.5	60.0	0.7953163755840196
1745	TsOYE	EtOH	5.0	60.0	0.8809245355713771
1746	TsOYE	EtOH	7.5	60.0	0.783238618318656
1747	TsOYE	EtOH	10.0	60.0	0.8127408296829278
1748	TsOYE	EtOH	12.5	60.0	0.7925384832825948
1749	TsOYE	EtOH	15.0	60.0	0.7843122788926663
1750	TsOYE	EtOH	17.5	60.0	0.8225289639737674
1751	TsOYE	EtOH	20.0	60.0	0.8728505961992763
1752	TsOYE	EtOH	22.5	60.0	0.8989991694570121
1753	TsOYE	EtOH	25.0	60.0	0.9417129602491364
1754	TsOYE	EtOH	27.5	60.0	0.9583734453034266
1755	TsOYE	EtOH	30.0	60.0	0.9671218576691912
1756	TsOYE	EtOH	32.5	60.0	0.977730517258988
1757	TsOYE	EtOH	35.0	60.0	0.992058089790558
1758	TsOYE	EtOH	37.5	60.0	0.9916862891817292
1759	TsOYE	EtOH	40.0	60.0	1.011221007483551
1760	OYE1	EtOH	2.5	60.0	0.912329934621607
1761	OYE1	EtOH	5.0	60.0	0.9032817599442972
1762	OYE1	EtOH	7.5	60.0	0.9223716318249624
1763	OYE1	EtOH	10.0	60.0	0.9247334957737886
1764	OYE1	EtOH	12.5	60.0	0.93065205512605
1765	OYE1	EtOH	15.0	60.0	0.9372346595137268
1766	OYE1	EtOH	17.5	60.0	0.9449551819163576
1767	OYE1	EtOH	20.0	60.0	0.939865189618935
1768	OYE1	EtOH	22.5	60.0	0.9524049140025296
1769	OYE1	EtOH	25.0	60.0	0.9684035155211848
1770	OYE1	EtOH	27.5	60.0	0.971266739570258
1771	OYE1	EtOH	30.0	60.0	0.9330866216237556
1772	OYE1	EtOH	32.5	60.0	0.9106538849452684
1773	OYE1	EtOH	35.0	60.0
1774	OYE1	EtOH	37.5	60.0	0.9620952735691372
1775	OYE1	EtOH	40.0	60.0	0.9425326856169364
1792	TsOYE	EtOH	2.5	70.0	0.8073010280603203
1793	TsOYE	EtOH	5.0	70.0	0.8906639324155623
1794	TsOYE	EtOH	7.5	70.0	0.8062016164900999
1795	TsOYE	EtOH	10.0	70.0	0.849245687891794
1796	TsOYE	EtOH	12.5	70.0	0.8505644268039605
1797	TsOYE	EtOH	15.0	70.0	0.8700405389983581
1798	TsOYE	EtOH	17.5	70.0	0.9318102318214156
1799	TsOYE	EtOH	20.0	70.0	0.9766372810171436
1800	TsOYE	EtOH	22.5	70.0	0.9764069397122428
1801	TsOYE	EtOH	25.0	70.0	0.985293145721174
1802	TsOYE	EtOH	27.5	70.0	0.9894121940868108
1803	TsOYE	EtOH	30.0	70.0	0.994573369082904
1804	TsOYE	EtOH	32.5	70.0	1.011694301534187
1805	TsOYE	EtOH	35.0	70.0	1.024251179537055
1806	TsOYE	EtOH	37.5	70.0	1.022657705230973
1807	TsOYE	EtOH	40.0	70.0	1.029562165366554
1808	OYE1	EtOH	2.5	70.0	0.9358730021636728
1809	OYE1	EtOH	5.0	70.0	0.9268499028229892
1810	OYE1	EtOH	7.5	70.0	0.9470338689367632
1811	OYE1	EtOH	10.0	70.0	0.9498181678723936
1812	OYE1	EtOH	12.5	70.0	0.955147172694696
1813	OYE1	EtOH	15.0	70.0	0.961832149257627
1814	OYE1	EtOH	17.5	70.0	0.9685628654100448
1815	OYE1	EtOH	20.0	70.0	0.9613901303834324
1816	OYE1	EtOH	22.5	70.0	0.9743624225375735
1817	OYE1	EtOH	25.0	70.0	0.9901574404824102
1818	OYE1	EtOH	27.5	70.0	0.9932083700506048
1819	OYE1	EtOH	30.0	70.0	0.9475771788987696
1820	OYE1	EtOH	32.5	70.0	0.9222801372826138
1821	OYE1	EtOH	35.0	70.0	0.9416316636754029
1822	OYE1	EtOH	37.5	70.0	0.9682052155220464
1823	OYE1	EtOH	40.0	70.0	0.9629909963576831
1840	TsOYE	EtOH	2.5	80.0	0.8375435041351192
1841	TsOYE	EtOH	5.0	80.0	0.9168674473513668
1842	TsOYE	EtOH	7.5	80.0	0.8720220513981716
1843	TsOYE	EtOH	10.0	80.0	0.9233219117401468
1844	TsOYE	EtOH	12.5	80.0	0.9739981048680824
1845	TsOYE	EtOH	15.0	80.0	0.9946353028665676
1846	TsOYE	EtOH	17.5	80.0	0.9964820569082218
1847	TsOYE	EtOH	20.0	80.0	1.0075123575661529
1848	TsOYE	EtOH	22.5	80.0	0.9998529951199788
1849	TsOYE	EtOH	25.0	80.0	1.013885197716594
1850	TsOYE	EtOH	27.5	80.0	1.0207566133831398
1851	TsOYE	EtOH	30.0	80.0	1.030003292053323
1852	TsOYE	EtOH	32.5	80.0	1.0410729113751909
1853	TsOYE	EtOH	35.0	80.0	1.042357802307491
1854	TsOYE	EtOH	37.5	80.0	1.035028629890444
1855	TsOYE	EtOH	40.0	80.0	1.028692811410415
1856	OYE1	EtOH	2.5	80.0	0.9604147991132242
1857	OYE1	EtOH	5.0	80.0	0.94712310558606
1858	OYE1	EtOH	7.5	80.0	0.9692085530497092
1859	OYE1	EtOH	10.0	80.0	0.9731687910244716
1860	OYE1	EtOH	12.5	80.0	0.9751792706640282
1861	OYE1	EtOH	15.0	80.0	0.9813436747949648
1862	OYE1	EtOH	17.5	80.0	0.9902859332667092
1863	OYE1	EtOH	20.0	80.0	0.9778810833143248
1864	OYE1	EtOH	22.5	80.0	0.9916703937796651
1865	OYE1	EtOH	25.0	80.0	1.007285059005674
1866	OYE1	EtOH	27.5	80.0	1.011322586738977
1867	OYE1	EtOH	30.0	80.0	0.9549397864663972
1868	OYE1	EtOH	32.5	80.0	0.9283105841337892
1869	OYE1	EtOH	35.0	80.0	0.9443770167162056
1870	OYE1	EtOH	37.5	80.0	0.9694427286391704
1871	OYE1	EtOH	40.0	80.0	0.9768726310505575
3951	ChrOYE1	EtOH	0.0	25.0
3952	ChrOYE1	EtOH	45.0	25.0
3953	ChrOYE1	EtOH	0.0	30.0
3954	ChrOYE1	EtOH	45.0	30.0
3955	ChrOYE1	EtOH	0.0	35.0
3956	ChrOYE1	EtOH	45.0	35.0
3957	ChrOYE1	EtOH	0.0	40.0
3958	ChrOYE1	EtOH	45.0	40.0
3959	ChrOYE1	EtOH	0.0	45.0
3960	ChrOYE1	EtOH	45.0	45.0
4095	OYE1	EtOH	0.0	25.0
4096	OYE1	EtOH	45.0	25.0
4097	OYE1	EtOH	0.0	30.0
4098	OYE1	EtOH	45.0	30.0
4099	OYE1	EtOH	0.0	35.0
4100	OYE1	EtOH	45.0	35.0
4101	OYE1	EtOH	0.0	40.0
4102	OYE1	EtOH	45.0	40.0
4103	OYE1	EtOH	0.0	45.0
4104	OYE1	EtOH	45.0	45.0
4135	PpXenB	EtOH	0.0	25.0
4136	PpXenB	EtOH	45.0	25.0
4137	PpXenB	EtOH	0.0	30.0
4138	PpXenB	EtOH	45.0	30.0
4139	PpXenB	EtOH	0.0	35.0
4140	PpXenB	EtOH	45.0	35.0
4141	PpXenB	EtOH	0.0	40.0
4142	PpXenB	EtOH	45.0	40.0
4143	PpXenB	EtOH	0.0	45.0
4144	PpXenB	EtOH	45.0	45.0
4175	TsOYE	EtOH	0.0	25.0
4176	TsOYE	EtOH	45.0	25.0
4177	TsOYE	EtOH	0.0	30.0
4178	TsOYE	EtOH	45.0	30.0
4179	TsOYE	EtOH	0.0	35.0
4180	TsOYE	EtOH	45.0	35.0
4181	TsOYE	EtOH	0.0	40.0
4182	TsOYE	EtOH	45.0	40.0
4183	TsOYE	EtOH	0.0	45.0
4184	TsOYE	EtOH	45.0	45.0
