# Supplementary material for: Solvent concentration at 50% protein unfolding may reform enzyme stability ranking and process window identification
Source: Nat Commun. 2024 Jun 26;15:5420. doi: 10.1038/s41467-024-49774-0 (PMC11208486; doi:10.1038/s41467-024-49774-0)
Supplement: Supplementary file 4 — Source Data [file 41467_2024_49774_MOESM4_ESM.zip › Source/SupFig6_fit_params.csv]

	Solvent	Enzyme	Temperature	a_F	b_F	a_U	b_U	m_{folding}	c_{U_{50}}
0	EtOH	ChrOYE1	25	0.5839895683190347	0.0019200109023911	0.1276971267698774	0.0030441648589203	4399.85864438181	27.43115758207181
0	EtOH	ChrOYE1	30	0.5932334155711951	0.0030040870615584	0.1828583312531081	0.0006786187863156	2160.560012644518	27.047041285509675
0	EtOH	ChrOYE1	35	0.624683672828859	0.0042572362862638	0.155805059012949	0.0	1342.682705444062	22.80594404764402
0	EtOH	ChrOYE1	40	0.6735028153937079	0.0018635531604529	0.2017068044746516	0.0	1153.2961497217689	13.211702760297683
0	EtOH	ChrOYE1	45	0.7278974900773394	0.0017532953461584	0.1627955892777655	0.0	1523.0540753116834	7.508079100104574
0	EtOH	ChrOYE1	50	0.7278974900773394	0.0017532953461584	0.1627955892777655	0.0	1523.0540753116834	7.508079100104574
0	EtOH	ChrOYE1	60	0.7278974900773394	0.0017532953461584	0.1627955892777655	0.0	1523.0540753116834	7.508079100104574
0	EtOH	ChrOYE1	70	0.7278974900773394	0.0017532953461584	0.1627955892777655	0.0	1523.0540753116834	7.508079100104574
0	EtOH	ChrOYE1	80	0.7278974900773394	0.0017532953461584	0.1627955892777655	0.0	1523.0540753116834	7.508079100104574
0	EtOH	DrER	25	0.6599119501769881	0.0026355814118988	0.1970381018017071	0.0	3634.443943351286	26.85014201221783
0	EtOH	DrER	30	0.6695854578235161	0.0022794888176913	0.2250104294182286	0.0	1995.970793325839	23.73549521855445
0	EtOH	DrER	35	0.6887913640785758	0.0	0.2146887597389144	0.0025727440178071	1416.0721579776095	17.3689332192022
0	EtOH	DrER	40	0.6861024843145647	0.0	0.2795254673026859	0.0013154883854539	830.0932125113837	12.576607223162664
0	EtOH	DrER	45	0.6180273283407569	0.0006676441629317	0.3910528225947461	1.22614171854819e-06	427.79301967765673	5.563556921671029
0	EtOH	DrER	50	0.6180273283407569	0.0006676441629317	0.3910528225947461	1.22614171854819e-06	427.79301967765673	5.563556921671029
0	EtOH	DrER	60	0.6180273283407569	0.0006676441629317	0.3910528225947461	1.22614171854819e-06	427.79301967765673	5.563556921671029
0	EtOH	DrER	70	0.6180273283407569	0.0006676441629317	0.3910528225947461	1.22614171854819e-06	427.79301967765673	5.563556921671029
0	EtOH	DrER	80	0.6180273283407569	0.0006676441629317	0.3910528225947461	1.22614171854819e-06	427.79301967765673	5.563556921671029
0	EtOH	LacER	25	0.6180273283407569	0.0006676441629317	0.3910528225947461	1.22614171854819e-06	427.79301967765673	5.563556921671029
0	EtOH	LacER	30	0.6180273283407569	0.0006676441629317	0.3910528225947461	1.22614171854819e-06	427.79301967765673	5.563556921671029
0	EtOH	LacER	35	0.6180273283407569	0.0006676441629317	0.3910528225947461	1.22614171854819e-06	427.79301967765673	5.563556921671029
0	EtOH	LacER	40	0.6180273283407569	0.0006676441629317	0.3910528225947461	1.22614171854819e-06	427.79301967765673	5.563556921671029
0	EtOH	LacER	45	0.6180273283407569	0.0006676441629317	0.3910528225947461	1.22614171854819e-06	427.79301967765673	5.563556921671029
0	EtOH	LacER	50	0.6180273283407569	0.0006676441629317	0.3910528225947461	1.22614171854819e-06	427.79301967765673	5.563556921671029
0	EtOH	LacER	60	0.6180273283407569	0.0006676441629317	0.3910528225947461	1.22614171854819e-06	427.79301967765673	5.563556921671029
0	EtOH	LacER	70	0.6180273283407569	0.0006676441629317	0.3910528225947461	1.22614171854819e-06	427.79301967765673	5.563556921671029
0	EtOH	LacER	80	0.6180273283407569	0.0006676441629317	0.3910528225947461	1.22614171854819e-06	427.79301967765673	5.563556921671029
0	EtOH	NCR	25	0.6180273283407569	0.0006676441629317	0.3910528225947461	1.22614171854819e-06	427.79301967765673	5.563556921671029
0	EtOH	NCR	30	0.6180273283407569	0.0006676441629317	0.3910528225947461	1.22614171854819e-06	427.79301967765673	5.563556921671029
0	EtOH	NCR	35	0.6180273283407569	0.0006676441629317	0.3910528225947461	1.22614171854819e-06	427.79301967765673	5.563556921671029
0	EtOH	NCR	40	0.6180273283407569	0.0006676441629317	0.3910528225947461	1.22614171854819e-06	427.79301967765673	5.563556921671029
0	EtOH	NCR	45	0.6180273283407569	0.0006676441629317	0.3910528225947461	1.22614171854819e-06	427.79301967765673	5.563556921671029
0	EtOH	NCR	50	0.6180273283407569	0.0006676441629317	0.3910528225947461	1.22614171854819e-06	427.79301967765673	5.563556921671029
0	EtOH	NCR	60	0.6180273283407569	0.0006676441629317	0.3910528225947461	1.22614171854819e-06	427.79301967765673	5.563556921671029
0	EtOH	NCR	70	0.6180273283407569	0.0006676441629317	0.3910528225947461	1.22614171854819e-06	427.79301967765673	5.563556921671029
0	EtOH	NCR	80	0.6180273283407569	0.0006676441629317	0.3910528225947461	1.22614171854819e-06	427.79301967765673	5.563556921671029
0	EtOH	NerA	25	0.6164290840280868	0.0004479483033962	0.0800434782486323	0.003377947303158	2150.4746295769464	20.08404662477109
0	EtOH	NerA	30	0.6213436698533714	0.0013054596733766	0.0840691704921999	0.0027114935746627	3174.684018535881	19.39202945304596
0	EtOH	NerA	35	0.6332318111863501	0.0019407711287171	0.1513527897915212	0.0	1480.8886630248574	15.608770637328774
0	EtOH	NerA	40	0.639382654585094	0.0	0.1935724311804175	0.0004400939592005	1233.0772707436402	8.95510659438568
0	EtOH	NerA	45	0.639382654585094	0.0	0.1935724311804175	0.0004400939592005	1233.0772707436402	8.95510659438568
0	EtOH	NerA	50	0.639382654585094	0.0	0.1935724311804175	0.0004400939592005	1233.0772707436402	8.95510659438568
0	EtOH	NerA	60	0.639382654585094	0.0	0.1935724311804175	0.0004400939592005	1233.0772707436402	8.95510659438568
0	EtOH	NerA	70	0.639382654585094	0.0	0.1935724311804175	0.0004400939592005	1233.0772707436402	8.95510659438568
0	EtOH	NerA	80	0.639382654585094	0.0	0.1935724311804175	0.0004400939592005	1233.0772707436402	8.95510659438568
0	EtOH	OYE1	25	0.7561996436361211	0.0002854005375445	0.0527491792480058	0.0	3303.741223049988	21.01284793686153
0	EtOH	OYE1	30	0.7608595171873778	0.0005430355408658	0.0577469054271936	0.0	2406.963427621183	21.366472642147944
0	EtOH	OYE1	35	0.7762475074332068	0.0	0.1100381418407191	0.0	1100.7634339585925	19.624734374608952
0	EtOH	OYE1	40	0.7785345450369094	0.0	0.1186928118981945	0.0	807.6378936487594	10.505364819192096
0	EtOH	OYE1	45	0.7785345450369094	0.0	0.1186928118981945	0.0	807.6378936487594	10.505364819192096
0	EtOH	OYE1	50	0.7785345450369094	0.0	0.1186928118981945	0.0	807.6378936487594	10.505364819192096
0	EtOH	OYE1	60	0.7785345450369094	0.0	0.1186928118981945	0.0	807.6378936487594	10.505364819192096
0	EtOH	OYE1	70	0.7785345450369094	0.0	0.1186928118981945	0.0	807.6378936487594	10.505364819192096
0	EtOH	OYE1	80	0.7785345450369094	0.0	0.1186928118981945	0.0	807.6378936487594	10.505364819192096
0	EtOH	PpXenB	25	0.7185991923956896	0.0	0.1355543917367799	0.0	2170.3718820719264	23.062639368252388
0	EtOH	PpXenB	30	0.7252526883775475	0.0	0.1427425714083777	0.0	2069.2785736764918	22.85534142234382
0	EtOH	PpXenB	35	0.7258452498735646	0.0	0.1635454336643486	0.0	640.8937769830421	18.146683986505337
0	EtOH	PpXenB	40	0.7209204931886484	0.0	0.1785009731918835	2.754445420890157e-06	546.9415795944864	8.034271950030373
0	EtOH	PpXenB	45	0.7209204931886484	0.0	0.1785009731918835	2.754445420890157e-06	546.9415795944864	8.034271950030373
0	EtOH	PpXenB	50	0.7209204931886484	0.0	0.1785009731918835	2.754445420890157e-06	546.9415795944864	8.034271950030373
0	EtOH	PpXenB	60	0.7209204931886484	0.0	0.1785009731918835	2.754445420890157e-06	546.9415795944864	8.034271950030373
0	EtOH	PpXenB	70	0.7209204931886484	0.0	0.1785009731918835	2.754445420890157e-06	546.9415795944864	8.034271950030373
0	EtOH	PpXenB	80	0.7209204931886484	0.0	0.1785009731918835	2.754445420890157e-06	546.9415795944864	8.034271950030373
0	EtOH	RmER	25	0.7209204931886484	0.0	0.1785009731918835	2.754445420890157e-06	546.9415795944864	8.034271950030373
0	EtOH	RmER	30	0.7209204931886484	0.0	0.1785009731918835	2.754445420890157e-06	546.9415795944864	8.034271950030373
0	EtOH	RmER	35	0.7209204931886484	0.0	0.1785009731918835	2.754445420890157e-06	546.9415795944864	8.034271950030373
0	EtOH	RmER	40	0.7209204931886484	0.0	0.1785009731918835	2.754445420890157e-06	546.9415795944864	8.034271950030373
0	EtOH	RmER	45	0.7209204931886484	0.0	0.1785009731918835	2.754445420890157e-06	546.9415795944864	8.034271950030373
0	EtOH	RmER	50	0.7209204931886484	0.0	0.1785009731918835	2.754445420890157e-06	546.9415795944864	8.034271950030373
0	EtOH	RmER	60	0.7209204931886484	0.0	0.1785009731918835	2.754445420890157e-06	546.9415795944864	8.034271950030373
0	EtOH	RmER	70	0.7209204931886484	0.0	0.1785009731918835	2.754445420890157e-06	546.9415795944864	8.034271950030373
0	EtOH	RmER	80	0.7209204931886484	0.0	0.1785009731918835	2.754445420890157e-06	546.9415795944864	8.034271950030373
0	EtOH	TsOYE	25	0.7209204931886484	0.0	0.1785009731918835	2.754445420890157e-06	546.9415795944864	8.034271950030373
0	EtOH	TsOYE	30	0.7209204931886484	0.0	0.1785009731918835	2.754445420890157e-06	546.9415795944864	8.034271950030373
0	EtOH	TsOYE	35	0.7209204931886484	0.0	0.1785009731918835	2.754445420890157e-06	546.9415795944864	8.034271950030373
0	EtOH	TsOYE	40	0.7209204931886484	0.0	0.1785009731918835	2.754445420890157e-06	546.9415795944864	8.034271950030373
0	EtOH	TsOYE	45	0.7807710633051475	0.0	0.0	0.0029417196834209	2747.1764541277557	32.23590167490308
0	EtOH	TsOYE	50	0.7896917392565969	0.0	0.0	0.0047955731170665	1940.0613488272436	30.01486514583594
0	EtOH	TsOYE	60	0.8082355479909389	0.0	0.0269002490863206	0.0043696662946465	1835.580174542788	20.16358860765833
0	EtOH	TsOYE	70	0.8374127203978592	5.083947983057206e-06	0.0840925135928873	0.0027105269027759	1781.5154416655826	16.023461894383836
0	EtOH	TsOYE	80	0.8562385139024825	0.0016314985029365	0.1196719798197767	5.490274469788377e-06	1420.1330372559798	10.35471987661312
0	EtOH	XenA	25	0.9328687376480618	0.0	0.0437972975672967	0.0	10975.27455571026	30.158767869400787
0	EtOH	XenA	30	0.9346744799188738	0.0	0.0540232894803208	0.0	1473.3199948260535	27.39478480523862
0	EtOH	XenA	35	0.937588166008978	0.0	0.0618970281750871	0.0	1441.9692907608296	26.056750886033477
0	EtOH	XenA	40	0.9411822526795632	0.0	0.0771816622796635	0.0	1133.7355602856005	24.662967675040747
0	EtOH	XenA	45	0.942948638009238	0.0	0.0945871705280059	0.0	1056.5608317629308	23.24244993540784
0	EtOH	XenA	50	0.9493239294397378	0.0	0.1057715768097836	0.0	1049.4735371169393	22.809571745351533
0	EtOH	XenA	60	0.964662438458944	0.0	0.1232540474738467	0.0	981.7447823569426	22.275600253665683
0	EtOH	XenA	70	0.9822758855519198	0.0	0.1389592762570994	0.0	826.4228695534351	20.32239310435572
0	EtOH	XenA	80	1.0119615024604611	0.0	0.1452094889097609	0.0	731.4557668964491	17.204803313718052
0	EtOH	XenB	25	1.0119615024604611	0.0	0.1452094889097609	0.0	731.4557668964491	17.204803313718052
0	EtOH	XenB	30	1.0119615024604611	0.0	0.1452094889097609	0.0	731.4557668964491	17.204803313718052
0	EtOH	XenB	35	1.0119615024604611	0.0	0.1452094889097609	0.0	731.4557668964491	17.204803313718052
0	EtOH	XenB	40	1.0119615024604611	0.0	0.1452094889097609	0.0	731.4557668964491	17.204803313718052
0	EtOH	XenB	45	1.0119615024604611	0.0	0.1452094889097609	0.0	731.4557668964491	17.204803313718052
0	EtOH	XenB	50	1.0119615024604611	0.0	0.1452094889097609	0.0	731.4557668964491	17.204803313718052
0	EtOH	XenB	60	1.0119615024604611	0.0	0.1452094889097609	0.0	731.4557668964491	17.204803313718052
0	EtOH	XenB	70	1.0119615024604611	0.0	0.1452094889097609	0.0	731.4557668964491	17.204803313718052
0	EtOH	XenB	80	1.0119615024604611	0.0	0.1452094889097609	0.0	731.4557668964491	17.204803313718052
0	EtOH	YqiG	25	0.7261502127100763	0.0	0.1209267623975579	0.0013263695679681	3102.60640560276	29.54585304985738
0	EtOH	YqiG	30	0.7331464655740727	0.0	0.1812677583209242	0.0	1485.4884284265306	29.063669476547812
0	EtOH	YqiG	35	0.7399159365499864	0.0	0.0834981329067035	0.0026317857170312	1075.0500699189342	21.2991316903315
0	EtOH	YqiG	40	0.7575167984356383	0.0	0.1974058681697244	0.0	1397.6516213075531	15.483029933841816
0	EtOH	YqiG	45	0.7725012620427402	0.0	0.2159110483557737	0.0	1827.3672579286008	8.157442839427967
0	EtOH	YqiG	50	0.7725012620427402	0.0	0.2159110483557737	0.0	1827.3672579286008	8.157442839427967
0	EtOH	YqiG	60	0.7725012620427402	0.0	0.2159110483557737	0.0	1827.3672579286008	8.157442839427967
0	EtOH	YqiG	70	0.7725012620427402	0.0	0.2159110483557737	0.0	1827.3672579286008	8.157442839427967
0	EtOH	YqiG	80	0.7725012620427402	0.0	0.2159110483557737	0.0	1827.3672579286008	8.157442839427967
0	EtOH	YqjM	25	0.7725012620427402	0.0	0.2159110483557737	0.0	1827.3672579286008	8.157442839427967
0	EtOH	YqjM	30	0.7725012620427402	0.0	0.2159110483557737	0.0	1827.3672579286008	8.157442839427967
0	EtOH	YqjM	35	0.7725012620427402	0.0	0.2159110483557737	0.0	1827.3672579286008	8.157442839427967
0	EtOH	YqjM	40	0.7725012620427402	0.0	0.2159110483557737	0.0	1827.3672579286008	8.157442839427967
0	EtOH	YqjM	45	0.7725012620427402	0.0	0.2159110483557737	0.0	1827.3672579286008	8.157442839427967
0	EtOH	YqjM	50	0.7725012620427402	0.0	0.2159110483557737	0.0	1827.3672579286008	8.157442839427967
0	EtOH	YqjM	60	0.7725012620427402	0.0	0.2159110483557737	0.0	1827.3672579286008	8.157442839427967
0	EtOH	YqjM	70	0.7725012620427402	0.0	0.2159110483557737	0.0	1827.3672579286008	8.157442839427967
0	EtOH	YqjM	80	0.7725012620427402	0.0	0.2159110483557737	0.0	1827.3672579286008	8.157442839427967
