# Supplementary material for: Solvent concentration at 50% protein unfolding may reform enzyme stability ranking and process window identification
Source: Nat Commun. 2024 Jun 26;15:5420. doi: 10.1038/s41467-024-49774-0 (PMC11208486; doi:10.1038/s41467-024-49774-0)
Supplement: Supplementary file 4 — Source Data [file 41467_2024_49774_MOESM4_ESM.zip › Source/SupFig7_data.csv]

	Enzyme	Solvent	Concentration	Temperature	FU
2340	ChrOYE1	MeOH	36.0	25.0	0.880950462561173
2341	ChrOYE1	MeOH	39.0	25.0	0.9008257680690538
2342	ChrOYE1	MeOH	42.0	25.0	0.9103738381603462
2343	ChrOYE1	MeOH	45.0	25.0	0.8935274519279126
2344	TsOYE	MeOH	36.0	25.0	0.704471170617772
2345	TsOYE	MeOH	39.0	25.0	0.7053978192282483
2346	TsOYE	MeOH	42.0	25.0	0.708134319566659
2347	TsOYE	MeOH	45.0	25.0	0.7088945547839781
2348	OYE1	MeOH	36.0	25.0	0.9769366125035877
2349	OYE1	MeOH	39.0	25.0	0.8800527734615978
2350	OYE1	MeOH	42.0	25.0	0.8309929035582242
2351	OYE1	MeOH	45.0	25.0	0.9406383456172688
2352	ChrOYE1	MeOH	36.0	30.0	0.8955653678135225
2353	ChrOYE1	MeOH	39.0	30.0	0.9148595361244212
2354	ChrOYE1	MeOH	42.0	30.0	0.9328001790087465
2355	ChrOYE1	MeOH	45.0	30.0	0.909443954591742
2356	TsOYE	MeOH	36.0	30.0	0.7090096565424705
2357	TsOYE	MeOH	39.0	30.0	0.7109117261937835
2358	TsOYE	MeOH	42.0	30.0	0.7127815952246365
2359	TsOYE	MeOH	45.0	30.0	0.7141981730547501
2360	OYE1	MeOH	36.0	30.0	0.9798184820765832
2361	OYE1	MeOH	39.0	30.0	0.89389409904407
2362	OYE1	MeOH	42.0	30.0	0.8412416230159632
2363	OYE1	MeOH	45.0	30.0	0.9509192546971068
2364	ChrOYE1	MeOH	36.0	35.0	0.9052086114346106
2365	ChrOYE1	MeOH	39.0	35.0	0.9221031610104602
2366	ChrOYE1	MeOH	42.0	35.0	0.9407627771134476
2367	ChrOYE1	MeOH	45.0	35.0	0.9205486081468705
2368	TsOYE	MeOH	36.0	35.0	0.7145453844013406
2369	TsOYE	MeOH	39.0	35.0	0.7163229080725804
2370	TsOYE	MeOH	42.0	35.0	0.7184655236734574
2371	TsOYE	MeOH	45.0	35.0	0.7203549913263828
2372	OYE1	MeOH	36.0	35.0	0.9942490055474174
2373	OYE1	MeOH	39.0	35.0	0.9075549189661616
2374	OYE1	MeOH	42.0	35.0	0.8531117738824237
2375	OYE1	MeOH	45.0	35.0	0.9760877604825924
2376	ChrOYE1	MeOH	36.0	40.0	0.9171911343908652
2377	ChrOYE1	MeOH	39.0	40.0	0.9422471486912156
2378	ChrOYE1	MeOH	42.0	40.0	0.946266204032436
2379	ChrOYE1	MeOH	45.0	40.0	0.9346048741753238
2380	TsOYE	MeOH	36.0	40.0	0.7188242522381127
2381	TsOYE	MeOH	39.0	40.0	0.7218836260835081
2382	TsOYE	MeOH	42.0	40.0	0.7264228688841222
2383	TsOYE	MeOH	45.0	40.0	0.7281438285649822
2384	OYE1	MeOH	36.0	40.0	1.001855298701268
2385	OYE1	MeOH	39.0	40.0	0.9208446524045448
2386	OYE1	MeOH	42.0	40.0	0.8685228351593329
2387	OYE1	MeOH	45.0	40.0	0.9947002366009312
2388	ChrOYE1	MeOH	36.0	45.0	0.9317772318573732
2389	ChrOYE1	MeOH	39.0	45.0	0.965170695137667
2390	ChrOYE1	MeOH	42.0	45.0	0.9539561091020976
2391	ChrOYE1	MeOH	45.0	45.0	0.9473552295993044
2392	TsOYE	MeOH	36.0	45.0	0.729187081179157
2393	TsOYE	MeOH	39.0	45.0	0.7332077103368353
2394	TsOYE	MeOH	42.0	45.0	0.7460563360008345
2395	TsOYE	MeOH	45.0	45.0	0.7597988206853756
2396	OYE1	MeOH	36.0	45.0	1.0127529720357402
2397	OYE1	MeOH	39.0	45.0	0.936226852929106
2398	OYE1	MeOH	42.0	45.0	0.8826340510794677
2399	OYE1	MeOH	45.0	45.0	1.006189108890686
2400	ChrOYE1	MeOH	36.0	50.0	0.9424426139385684
2401	ChrOYE1	MeOH	39.0	50.0	0.9758884415800612
2402	ChrOYE1	MeOH	42.0	50.0	0.9615062971932342
2403	ChrOYE1	MeOH	45.0	50.0	0.9581103240808868
2404	TsOYE	MeOH	36.0	50.0	0.7443081820200078
2405	TsOYE	MeOH	39.0	50.0	0.7640218563012571
2406	TsOYE	MeOH	42.0	50.0	0.8126422750346791
2407	TsOYE	MeOH	45.0	50.0	0.8495027873764424
2408	OYE1	MeOH	36.0	50.0	1.0310473192166565
2409	OYE1	MeOH	39.0	50.0	0.9513172923071151
2410	OYE1	MeOH	42.0	50.0	0.8956998040237653
2411	OYE1	MeOH	45.0	50.0	1.02029512666915
2412	ChrOYE1	MeOH	36.0	60.0	0.96221407899888
2413	ChrOYE1	MeOH	39.0	60.0	0.9963692370948388
2414	ChrOYE1	MeOH	42.0	60.0	0.977275918785942
2415	ChrOYE1	MeOH	45.0	60.0	0.9745268917270308
2416	TsOYE	MeOH	36.0	60.0	0.8908559511669422
2417	TsOYE	MeOH	39.0	60.0	0.935886180330737
2418	TsOYE	MeOH	42.0	60.0	0.9516236731645348
2419	TsOYE	MeOH	45.0	60.0	0.950929175491778
2420	OYE1	MeOH	36.0	60.0	1.0587995595094797
2421	OYE1	MeOH	39.0	60.0	0.977582625817578
2422	OYE1	MeOH	42.0	60.0	0.9209189491262878
2423	OYE1	MeOH	45.0	60.0	1.042293395764868
2424	ChrOYE1	MeOH	36.0	70.0	0.9826475123964944
2425	ChrOYE1	MeOH	39.0	70.0	1.0147671812354406
2426	ChrOYE1	MeOH	42.0	70.0	0.996867400186534
2427	ChrOYE1	MeOH	45.0	70.0	0.9961300608111576
2428	TsOYE	MeOH	36.0	70.0	0.976278855774538
2429	TsOYE	MeOH	39.0	70.0	0.9746025313837536
2430	TsOYE	MeOH	42.0	70.0	0.9735832268745064
2431	TsOYE	MeOH	45.0	70.0	0.9738091822050112
2432	OYE1	MeOH	36.0	70.0	1.0792386345109506
2433	OYE1	MeOH	39.0	70.0	0.9951238276181286
2434	OYE1	MeOH	42.0	70.0	0.939669426922607
2435	OYE1	MeOH	45.0	70.0	1.0612261128721578
2436	ChrOYE1	MeOH	36.0	80.0	1.016104169810882
2437	ChrOYE1	MeOH	39.0	80.0	1.0268475134999582
2438	ChrOYE1	MeOH	42.0	80.0	1.03829299549209
2439	ChrOYE1	MeOH	45.0	80.0	1.0398889088981644
2440	TsOYE	MeOH	36.0	80.0	0.9986708996151972
2441	TsOYE	MeOH	39.0	80.0	1.0042749595388718
2442	TsOYE	MeOH	42.0	80.0	1.008434754201763
2443	TsOYE	MeOH	45.0	80.0	1.0075299371787008
2444	OYE1	MeOH	36.0	80.0	1.0908541041057405
2445	OYE1	MeOH	39.0	80.0	1.001226164833539
2446	OYE1	MeOH	42.0	80.0	0.948224113213363
2447	OYE1	MeOH	45.0	80.0	1.066748787825028
2671	PpXenB	MeOH	36.0	25.0	0.8629179599653094
2672	PpXenB	MeOH	39.0	25.0	0.8521396706396756
2673	PpXenB	MeOH	42.0	25.0	0.8708940202591746
2674	PpXenB	MeOH	45.0	25.0	0.8564155631544906
2682	PpXenB	MeOH	36.0	30.0	0.8775834976593603
2683	PpXenB	MeOH	39.0	30.0	0.8659759444459542
2684	PpXenB	MeOH	42.0	30.0	0.886414342595757
2685	PpXenB	MeOH	45.0	30.0	0.8679519077750614
2693	PpXenB	MeOH	36.0	35.0	0.8908696008945665
2694	PpXenB	MeOH	39.0	35.0	0.87951247997307
2695	PpXenB	MeOH	42.0	35.0	0.899627858999468
2696	PpXenB	MeOH	45.0	35.0	0.8796019894930139
2704	PpXenB	MeOH	36.0	40.0	0.9031355827637114
2705	PpXenB	MeOH	39.0	40.0	0.8921164716659366
2706	PpXenB	MeOH	42.0	40.0	0.9128340242987074
2707	PpXenB	MeOH	45.0	40.0	0.8905481242271264
2715	PpXenB	MeOH	36.0	45.0	0.9159100140542574
2716	PpXenB	MeOH	39.0	45.0	0.903467956735024
2717	PpXenB	MeOH	42.0	45.0	0.9244579384035552
2718	PpXenB	MeOH	45.0	45.0	0.9022067292960434
2726	PpXenB	MeOH	36.0	50.0	0.926870091186734
2727	PpXenB	MeOH	39.0	50.0	0.913653799069868
2728	PpXenB	MeOH	42.0	50.0	0.9339566768174696
2729	PpXenB	MeOH	45.0	50.0	0.91118333557218
2737	PpXenB	MeOH	36.0	60.0	0.9425998674043125
2738	PpXenB	MeOH	39.0	60.0	0.9285683937513748
2739	PpXenB	MeOH	42.0	60.0	0.9481416383961652
2740	PpXenB	MeOH	45.0	60.0	0.9255412805447262
2748	PpXenB	MeOH	36.0	70.0	0.9506065708009768
2749	PpXenB	MeOH	39.0	70.0	0.935507146071118
2750	PpXenB	MeOH	42.0	70.0	0.9538514466717288
2751	PpXenB	MeOH	45.0	70.0	0.9315828324646606
2759	PpXenB	MeOH	36.0	80.0	0.9533893818584732
2760	PpXenB	MeOH	39.0	80.0	0.9467487686294426
2761	PpXenB	MeOH	42.0	80.0	0.951568645595364
2762	PpXenB	MeOH	45.0	80.0	0.9839045073973758
2835	ChrOYE1	MeOH	0.0	25.0	0.6040743425139486
2836	ChrOYE1	MeOH	3.0	25.0	0.6035014738149859
2837	ChrOYE1	MeOH	6.0	25.0	0.6052984152216107
2838	ChrOYE1	MeOH	9.0	25.0	0.6057147622274888
2839	ChrOYE1	MeOH	12.0	25.0	0.6053535874164145
2840	ChrOYE1	MeOH	15.0	25.0	0.6118690895040879
2841	ChrOYE1	MeOH	18.0	25.0	0.6159967131911431
2842	ChrOYE1	MeOH	21.0	25.0	0.6259645818552902
2843	ChrOYE1	MeOH	24.0	25.0	0.6481413539821195
2844	ChrOYE1	MeOH	27.0	25.0	0.7313511659694688
2845	ChrOYE1	MeOH	30.0	25.0	0.8360463988426501
2846	ChrOYE1	MeOH	33.0	25.0	0.8949373204855781
2847	TsOYE	MeOH	0.0	25.0	0.73574166391692
2848	TsOYE	MeOH	3.0	25.0	0.7340510684479192
2849	TsOYE	MeOH	6.0	25.0	0.7374728117925932
2850	TsOYE	MeOH	9.0	25.0	0.732059354452912
2851	TsOYE	MeOH	12.0	25.0	0.7252580832921174
2852	TsOYE	MeOH	15.0	25.0	0.7282511089887854
2853	TsOYE	MeOH	18.0	25.0	0.7272553278881952
2854	TsOYE	MeOH	21.0	25.0	0.7244376442962676
2855	TsOYE	MeOH	24.0	25.0	0.7197044088188496
2856	TsOYE	MeOH	27.0	25.0	0.7219549152938676
2857	TsOYE	MeOH	30.0	25.0	0.7070244655820664
2858	TsOYE	MeOH	33.0	25.0	0.7068659283181877
2859	OYE1	MeOH	0.0	25.0	0.6816095683605071
2860	OYE1	MeOH	3.0	25.0	0.6876034048565983
2861	OYE1	MeOH	6.0	25.0	0.6928679977627915
2862	OYE1	MeOH	9.0	25.0	0.696228285973956
2863	OYE1	MeOH	12.0	25.0	0.7070982592757625
2864	OYE1	MeOH	15.0	25.0	0.7114347961856113
2865	OYE1	MeOH	18.0	25.0	0.7174554677070805
2866	OYE1	MeOH	21.0	25.0	0.7353589119960301
2867	OYE1	MeOH	24.0	25.0	0.7550682370798856
2868	OYE1	MeOH	27.0	25.0	0.8082305517707543
2869	OYE1	MeOH	30.0	25.0	0.8221962060951994
2870	OYE1	MeOH	33.0	25.0	0.7899125593073156
2871	ChrOYE1	MeOH	0.0	30.0	0.6155930167607678
2872	ChrOYE1	MeOH	3.0	30.0	0.6166964736013344
2873	ChrOYE1	MeOH	6.0	30.0	0.6200165375719293
2874	ChrOYE1	MeOH	9.0	30.0	0.6241879351198798
2875	ChrOYE1	MeOH	12.0	30.0	0.6280486147351559
2876	ChrOYE1	MeOH	15.0	30.0	0.6390658683282923
2877	ChrOYE1	MeOH	18.0	30.0	0.647085507131326
2878	ChrOYE1	MeOH	21.0	30.0	0.6635840084900958
2879	ChrOYE1	MeOH	24.0	30.0	0.6917610463072665
2880	ChrOYE1	MeOH	27.0	30.0	0.760934581957272
2881	ChrOYE1	MeOH	30.0	30.0	0.8541671325197902
2882	ChrOYE1	MeOH	33.0	30.0	0.9097835607152848
2883	TsOYE	MeOH	0.0	30.0	0.7406084411151853
2884	TsOYE	MeOH	3.0	30.0	0.737570898452293
2885	TsOYE	MeOH	6.0	30.0	0.7406879574149822
2886	TsOYE	MeOH	9.0	30.0	0.7354373879851321
2887	TsOYE	MeOH	12.0	30.0	0.7276845127350007
2888	TsOYE	MeOH	15.0	30.0	0.7304809941099051
2889	TsOYE	MeOH	18.0	30.0	0.7301816056280326
2890	TsOYE	MeOH	21.0	30.0	0.7298928209344734
2891	TsOYE	MeOH	24.0	30.0	0.7247269716664028
2892	TsOYE	MeOH	27.0	30.0	0.7263069807541264
2893	TsOYE	MeOH	30.0	30.0	0.7114623858527905
2894	TsOYE	MeOH	33.0	30.0	0.7122311098037658
2895	OYE1	MeOH	0.0	30.0	0.6848016953256723
2896	OYE1	MeOH	3.0	30.0	0.6937277198096147
2897	OYE1	MeOH	6.0	30.0	0.7023794824582135
2898	OYE1	MeOH	9.0	30.0	0.7044299108751176
2899	OYE1	MeOH	12.0	30.0	0.7165922031552702
2900	OYE1	MeOH	15.0	30.0	0.7176371349658908
2901	OYE1	MeOH	18.0	30.0	0.7249888188033643
2902	OYE1	MeOH	21.0	30.0	0.7465194795012658
2903	OYE1	MeOH	24.0	30.0	0.763367079565651
2904	OYE1	MeOH	27.0	30.0	0.8205637867500939
2905	OYE1	MeOH	30.0	30.0	0.8358445128233911
2906	OYE1	MeOH	33.0	30.0	0.8032620524470256
2907	ChrOYE1	MeOH	0.0	35.0	0.6375430857486405
2908	ChrOYE1	MeOH	3.0	35.0	0.6444166082843253
2909	ChrOYE1	MeOH	6.0	35.0	0.6534566761936837
2910	ChrOYE1	MeOH	9.0	35.0	0.6639609696810204
2911	ChrOYE1	MeOH	12.0	35.0	0.6740893993298296
2912	ChrOYE1	MeOH	15.0	35.0	0.6945951310696339
2913	ChrOYE1	MeOH	18.0	35.0	0.7171924606405676
2914	ChrOYE1	MeOH	21.0	35.0	0.7689658189656771
2915	ChrOYE1	MeOH	24.0	35.0	0.8299130001064158
2916	ChrOYE1	MeOH	27.0	35.0	0.8746232820209401
2917	ChrOYE1	MeOH	30.0	35.0	0.910329737392102
2918	ChrOYE1	MeOH	33.0	35.0	0.9271838163491788
2919	TsOYE	MeOH	0.0	35.0	0.7445160234143112
2920	TsOYE	MeOH	3.0	35.0	0.7415382121765207
2921	TsOYE	MeOH	6.0	35.0	0.744315054544341
2922	TsOYE	MeOH	9.0	35.0	0.739147872052749
2923	TsOYE	MeOH	12.0	35.0	0.733897788104474
2924	TsOYE	MeOH	15.0	35.0	0.7352639077657712
2925	TsOYE	MeOH	18.0	35.0	0.7343882260601533
2926	TsOYE	MeOH	21.0	35.0	0.7336070460698317
2927	TsOYE	MeOH	24.0	35.0	0.729627660857621
2928	TsOYE	MeOH	27.0	35.0	0.7316315197700322
2929	TsOYE	MeOH	30.0	35.0	0.7168887402086218
2930	TsOYE	MeOH	33.0	35.0	0.7161652780354801
2931	OYE1	MeOH	0.0	35.0	0.6997707714021453
2932	OYE1	MeOH	3.0	35.0	0.7142137164779713
2933	OYE1	MeOH	6.0	35.0	0.7229102069887531
2934	OYE1	MeOH	9.0	35.0	0.7244360901716242
2935	OYE1	MeOH	12.0	35.0	0.7315351915347277
2936	OYE1	MeOH	15.0	35.0	0.7350663246842651
2937	OYE1	MeOH	18.0	35.0	0.7508097619305757
2938	OYE1	MeOH	21.0	35.0	0.7844326831716613
2939	OYE1	MeOH	24.0	35.0	0.8173847246394582
2940	OYE1	MeOH	27.0	35.0	0.8698022746472517
2941	OYE1	MeOH	30.0	35.0	0.8814183882340525
2942	OYE1	MeOH	33.0	35.0	0.8184901368183909
2943	ChrOYE1	MeOH	0.0	40.0	0.6782635143129471
2944	ChrOYE1	MeOH	3.0	40.0	0.6929408225774911
2945	ChrOYE1	MeOH	6.0	40.0	0.7099213240164324
2946	ChrOYE1	MeOH	9.0	40.0	0.731356385410716
2947	ChrOYE1	MeOH	12.0	40.0	0.7653869586220191
2948	ChrOYE1	MeOH	15.0	40.0	0.8312328337056734
2949	ChrOYE1	MeOH	18.0	40.0	0.8802796714967039
2950	ChrOYE1	MeOH	21.0	40.0	0.9135568501837278
2951	ChrOYE1	MeOH	24.0	40.0	0.9213762039834594
2952	ChrOYE1	MeOH	27.0	40.0	0.9205543546581048
2953	ChrOYE1	MeOH	30.0	40.0	0.928587974261737
2954	ChrOYE1	MeOH	33.0	40.0	0.9428656672838974
2955	TsOYE	MeOH	0.0	40.0	0.7483961048568153
2956	TsOYE	MeOH	3.0	40.0	0.7468343357596025
2957	TsOYE	MeOH	6.0	40.0	0.7490021189322976
2958	TsOYE	MeOH	9.0	40.0	0.7442148327453388
2959	TsOYE	MeOH	12.0	40.0	0.7372136147225263
2960	TsOYE	MeOH	15.0	40.0	0.7391322915264956
2961	TsOYE	MeOH	18.0	40.0	0.7382515255856944
2962	TsOYE	MeOH	21.0	40.0	0.7392958377543551
2963	TsOYE	MeOH	24.0	40.0	0.7346477106113879
2964	TsOYE	MeOH	27.0	40.0	0.7366236876289852
2965	TsOYE	MeOH	30.0	40.0	0.7211891473240936
2966	TsOYE	MeOH	33.0	40.0	0.721217192303148
2967	OYE1	MeOH	0.0	40.0	0.7262376974289134
2968	OYE1	MeOH	3.0	40.0	0.741765205605136
2969	OYE1	MeOH	6.0	40.0	0.7565659387435631
2970	OYE1	MeOH	9.0	40.0	0.770085384735601
2971	OYE1	MeOH	12.0	40.0	0.7966216764021322
2972	OYE1	MeOH	15.0	40.0	0.8222851865867997
2973	OYE1	MeOH	18.0	40.0	0.8574488171526139
2974	OYE1	MeOH	21.0	40.0	0.8731718655118984
2975	OYE1	MeOH	24.0	40.0	0.8821121488705245
2976	OYE1	MeOH	27.0	40.0	0.8994098026009265
2977	OYE1	MeOH	30.0	40.0	0.9011037346481722
2978	OYE1	MeOH	33.0	40.0	0.8336554601260691
2979	ChrOYE1	MeOH	0.0	45.0	0.7344765240295151
2980	ChrOYE1	MeOH	3.0	45.0	0.7655194829035112
2981	ChrOYE1	MeOH	6.0	45.0	0.81882615943201
2982	ChrOYE1	MeOH	9.0	45.0	0.8773443309689538
2983	ChrOYE1	MeOH	12.0	45.0	0.9112844538682277
2984	ChrOYE1	MeOH	15.0	45.0	0.9215327432141256
2985	ChrOYE1	MeOH	18.0	45.0	0.9254254864624762
2986	ChrOYE1	MeOH	21.0	45.0	0.9293792364789892
2987	ChrOYE1	MeOH	24.0	45.0	0.9341024575431524
2988	ChrOYE1	MeOH	27.0	45.0	0.9333141841252776
2989	ChrOYE1	MeOH	30.0	45.0	0.941670053665434
2990	ChrOYE1	MeOH	33.0	45.0	0.9550606209341737
2991	TsOYE	MeOH	0.0	45.0	0.753240591463561
2992	TsOYE	MeOH	3.0	45.0	0.7500072408160549
2993	TsOYE	MeOH	6.0	45.0	0.7512279311633381
2994	TsOYE	MeOH	9.0	45.0	0.7483485446455793
2995	TsOYE	MeOH	12.0	45.0	0.7408406090917135
2996	TsOYE	MeOH	15.0	45.0	0.7435167711954905
2997	TsOYE	MeOH	18.0	45.0	0.7432591802207803
2998	TsOYE	MeOH	21.0	45.0	0.7427270103293581
2999	TsOYE	MeOH	24.0	45.0	0.7378279580063959
3000	TsOYE	MeOH	27.0	45.0	0.7408107226500812
3001	TsOYE	MeOH	30.0	45.0	0.7262914152076996
3002	TsOYE	MeOH	33.0	45.0	0.7288371268552178
3003	OYE1	MeOH	0.0	45.0	0.7903959715430574
3004	OYE1	MeOH	3.0	45.0	0.8292164801615137
3005	OYE1	MeOH	6.0	45.0	0.8534759216197151
3006	OYE1	MeOH	9.0	45.0	0.8619768063939496
3007	OYE1	MeOH	12.0	45.0	0.8685136038227118
3008	OYE1	MeOH	15.0	45.0	0.8689770265338651
3009	OYE1	MeOH	18.0	45.0	0.8813479421695378
3010	OYE1	MeOH	21.0	45.0	0.887581770768072
3011	OYE1	MeOH	24.0	45.0	0.8982288446342549
3012	OYE1	MeOH	27.0	45.0	0.9135816159836384
3013	OYE1	MeOH	30.0	45.0	0.9163743242144344
3014	OYE1	MeOH	33.0	45.0	0.8501206964814029
3015	ChrOYE1	MeOH	0.0	50.0	0.8321038612291788
3016	ChrOYE1	MeOH	3.0	50.0	0.8971297546592498
3017	ChrOYE1	MeOH	6.0	50.0	0.918243004854887
3018	ChrOYE1	MeOH	9.0	50.0	0.922901856223333
3019	ChrOYE1	MeOH	12.0	50.0	0.9263259443677632
3020	ChrOYE1	MeOH	15.0	50.0	0.9320533540121408
3021	ChrOYE1	MeOH	18.0	50.0	0.936169809967884
3022	ChrOYE1	MeOH	21.0	50.0	0.940220032637312
3023	ChrOYE1	MeOH	24.0	50.0	0.9450986518886269
3024	ChrOYE1	MeOH	27.0	50.0	0.944560375976272
3025	ChrOYE1	MeOH	30.0	50.0	0.9546042524264834
3026	ChrOYE1	MeOH	33.0	50.0	0.9674649994775316
3027	TsOYE	MeOH	0.0	50.0	0.7576868010423666
3028	TsOYE	MeOH	3.0	50.0	0.7550129387276855
3029	TsOYE	MeOH	6.0	50.0	0.7557821371604444
3030	TsOYE	MeOH	9.0	50.0	0.7519273849038699
3031	TsOYE	MeOH	12.0	50.0	0.7454346561763244
3032	TsOYE	MeOH	15.0	50.0	0.7479411496515498
3033	TsOYE	MeOH	18.0	50.0	0.7481757452401804
3034	TsOYE	MeOH	21.0	50.0	0.7459255289899026
3035	TsOYE	MeOH	24.0	50.0	0.7432364203126527
3036	TsOYE	MeOH	27.0	50.0	0.7467984338637784
3037	TsOYE	MeOH	30.0	50.0	0.7343242122632704
3038	TsOYE	MeOH	33.0	50.0	0.7415733287453298
3039	OYE1	MeOH	0.0	50.0	0.850485275579945
3040	OYE1	MeOH	3.0	50.0	0.8652911366693795
3041	OYE1	MeOH	6.0	50.0	0.8715914230479052
3042	OYE1	MeOH	9.0	50.0	0.8765990820774051
3043	OYE1	MeOH	12.0	50.0	0.8818794316911452
3044	OYE1	MeOH	15.0	50.0	0.8814644156622599
3045	OYE1	MeOH	18.0	50.0	0.8953553493953011
3046	OYE1	MeOH	21.0	50.0	0.9023135787500166
3047	OYE1	MeOH	24.0	50.0	0.9126050213082836
3048	OYE1	MeOH	27.0	50.0	0.9291059184048048
3049	OYE1	MeOH	30.0	50.0	0.9308338024724246
3050	OYE1	MeOH	33.0	50.0	0.8651841837770681
3051	ChrOYE1	MeOH	0.0	60.0	0.923705915058306
3052	ChrOYE1	MeOH	3.0	60.0	0.9290753982072596
3053	ChrOYE1	MeOH	6.0	60.0	0.9355414360043216
3054	ChrOYE1	MeOH	9.0	60.0	0.9410987904745212
3055	ChrOYE1	MeOH	12.0	60.0	0.9446723756710272
3056	ChrOYE1	MeOH	15.0	60.0	0.9500171202090668
3057	ChrOYE1	MeOH	18.0	60.0	0.9558356221198618
3058	ChrOYE1	MeOH	21.0	60.0	0.9600115737166518
3059	ChrOYE1	MeOH	24.0	60.0	0.9656166465982414
3060	ChrOYE1	MeOH	27.0	60.0	0.965589328987838
3061	ChrOYE1	MeOH	30.0	60.0	0.9764758993525268
3062	ChrOYE1	MeOH	33.0	60.0	0.9928272436072524
3063	TsOYE	MeOH	0.0	60.0	0.7671814087181965
3064	TsOYE	MeOH	3.0	60.0	0.7624887150752171
3065	TsOYE	MeOH	6.0	60.0	0.7641131170413201
3066	TsOYE	MeOH	9.0	60.0	0.7603247255318509
3067	TsOYE	MeOH	12.0	60.0	0.75571657224057
3068	TsOYE	MeOH	15.0	60.0	0.7571875704686651
3069	TsOYE	MeOH	18.0	60.0	0.759890177264733
3070	TsOYE	MeOH	21.0	60.0	0.762804993686767
3071	TsOYE	MeOH	24.0	60.0	0.7683270652073119
3072	TsOYE	MeOH	27.0	60.0	0.795553660547236
3073	TsOYE	MeOH	30.0	60.0	0.7949029351352191
3074	TsOYE	MeOH	33.0	60.0	0.864014981154054
3075	OYE1	MeOH	0.0	60.0	0.8722995254066155
3076	OYE1	MeOH	3.0	60.0	0.8862800755001804
3077	OYE1	MeOH	6.0	60.0	0.8941898139217925
3078	OYE1	MeOH	9.0	60.0	0.900162071702351
3079	OYE1	MeOH	12.0	60.0	0.906618506362646
3080	OYE1	MeOH	15.0	60.0	0.9081398319546506
3081	OYE1	MeOH	18.0	60.0	0.9231601368864166
3082	OYE1	MeOH	21.0	60.0	0.9287239084422212
3083	OYE1	MeOH	24.0	60.0	0.9408556038398465
3084	OYE1	MeOH	27.0	60.0	0.9570734035634744
3085	OYE1	MeOH	30.0	60.0	0.9596082236623452
3086	OYE1	MeOH	33.0	60.0	0.8913483599201558
3087	ChrOYE1	MeOH	0.0	70.0	0.937109943580538
3088	ChrOYE1	MeOH	3.0	70.0	0.9433715840828724
3089	ChrOYE1	MeOH	6.0	70.0	0.9515356040995914
3090	ChrOYE1	MeOH	9.0	70.0	0.9569814118328648
3091	ChrOYE1	MeOH	12.0	70.0	0.9622535480405257
3092	ChrOYE1	MeOH	15.0	70.0	0.9678804951227667
3093	ChrOYE1	MeOH	18.0	70.0	0.974500117320362
3094	ChrOYE1	MeOH	21.0	70.0	0.9796740309735836
3095	ChrOYE1	MeOH	24.0	70.0	0.9873069723642016
3096	ChrOYE1	MeOH	27.0	70.0	0.9880638251321568
3097	ChrOYE1	MeOH	30.0	70.0	1.001608134650226
3098	ChrOYE1	MeOH	33.0	70.0	1.014387888716476
3099	TsOYE	MeOH	0.0	70.0	0.7756289714077106
3100	TsOYE	MeOH	3.0	70.0	0.7727792721531835
3101	TsOYE	MeOH	6.0	70.0	0.7757886328514435
3102	TsOYE	MeOH	9.0	70.0	0.7754643407041866
3103	TsOYE	MeOH	12.0	70.0	0.7758035872249508
3104	TsOYE	MeOH	15.0	70.0	0.792368219730335
3105	TsOYE	MeOH	18.0	70.0	0.8151465045499385
3106	TsOYE	MeOH	21.0	70.0	0.843164819109206
3107	TsOYE	MeOH	24.0	70.0	0.8825113209546553
3108	TsOYE	MeOH	27.0	70.0	0.9320387843773168
3109	TsOYE	MeOH	30.0	70.0	0.9517706252742902
3110	TsOYE	MeOH	33.0	70.0	0.9751062126932456
3111	OYE1	MeOH	0.0	70.0	0.8897534117377525
3112	OYE1	MeOH	3.0	70.0	0.9080937410345232
3113	OYE1	MeOH	6.0	70.0	0.9171720561203732
3114	OYE1	MeOH	9.0	70.0	0.9228161483612388
3115	OYE1	MeOH	12.0	70.0	0.9286197735400984
3116	OYE1	MeOH	15.0	70.0	0.9284766444339948
3117	OYE1	MeOH	18.0	70.0	0.944595662117756
3118	OYE1	MeOH	21.0	70.0	0.9505812770703906
3119	OYE1	MeOH	24.0	70.0	0.9635990612079972
3120	OYE1	MeOH	27.0	70.0	0.97988622036658
3121	OYE1	MeOH	30.0	70.0	0.9825929508529332
3122	OYE1	MeOH	33.0	70.0	0.9096155293005008
3123	ChrOYE1	MeOH	0.0	80.0	0.9530491112516458
3124	ChrOYE1	MeOH	3.0	80.0	0.9620251418050976
3125	ChrOYE1	MeOH	6.0	80.0	0.9711129745431992
3126	ChrOYE1	MeOH	9.0	80.0	0.9795635804535898
3127	ChrOYE1	MeOH	12.0	80.0	0.988206859177416
3128	ChrOYE1	MeOH	15.0	80.0	0.9966182180896702
3129	ChrOYE1	MeOH	18.0	80.0	1.0091537013058207
3130	ChrOYE1	MeOH	21.0	80.0	1.017808699057014
3131	ChrOYE1	MeOH	24.0	80.0	1.0295381970519382
3132	ChrOYE1	MeOH	27.0	80.0	1.029634966358666
3133	ChrOYE1	MeOH	30.0	80.0	1.0421741371531992
3134	ChrOYE1	MeOH	33.0	80.0	1.0330498653581583
3135	TsOYE	MeOH	0.0	80.0	0.7924736668451328
3136	TsOYE	MeOH	3.0	80.0	0.7935325033700905
3137	TsOYE	MeOH	6.0	80.0	0.8177993076537015
3138	TsOYE	MeOH	9.0	80.0	0.8351620053388218
3139	TsOYE	MeOH	12.0	80.0	0.8656549836684303
3140	TsOYE	MeOH	15.0	80.0	0.903319991788652
3141	TsOYE	MeOH	18.0	80.0	0.945769096894674
3142	TsOYE	MeOH	21.0	80.0	0.985697224928559
3143	TsOYE	MeOH	24.0	80.0	0.9994297616251177
3144	TsOYE	MeOH	27.0	80.0	1.0023661345026202
3145	TsOYE	MeOH	30.0	80.0	1.023380244048577
3146	TsOYE	MeOH	33.0	80.0	0.9955457869348188
3147	OYE1	MeOH	0.0	80.0	0.9052024336160724
3148	OYE1	MeOH	3.0	80.0	0.9242244938941542
3149	OYE1	MeOH	6.0	80.0	0.9320622198884534
3150	OYE1	MeOH	9.0	80.0	0.9397575098713452
3151	OYE1	MeOH	12.0	80.0	0.9461939806088674
3152	OYE1	MeOH	15.0	80.0	0.9443821700920472
3153	OYE1	MeOH	18.0	80.0	0.9614077367916036
3154	OYE1	MeOH	21.0	80.0	0.9652848684559872
3155	OYE1	MeOH	24.0	80.0	0.9788913152212168
3156	OYE1	MeOH	27.0	80.0	0.9989962404887188
3157	OYE1	MeOH	30.0	80.0	1.0012524000528713
3158	OYE1	MeOH	33.0	80.0	0.9188365094204816
3181	PpXenB	MeOH	0.0	25.0	0.684657372334125
3182	PpXenB	MeOH	0.0	25.0	0.6871161351092854
3183	PpXenB	MeOH	3.0	25.0	0.6798331294423801
3184	PpXenB	MeOH	3.0	25.0	0.6783473692425002
3185	PpXenB	MeOH	6.0	25.0	0.6863940838553357
3186	PpXenB	MeOH	6.0	25.0	0.6835930227793664
3187	PpXenB	MeOH	9.0	25.0	0.6760851349057028
3188	PpXenB	MeOH	9.0	25.0	0.6787630952635724
3189	PpXenB	MeOH	12.0	25.0	0.6809710673064786
3190	PpXenB	MeOH	12.0	25.0	0.6855535245902888
3191	PpXenB	MeOH	15.0	25.0	0.6448768806910233
3192	PpXenB	MeOH	15.0	25.0	0.6431012086049225
3193	PpXenB	MeOH	18.0	25.0	0.6617238275857754
3194	PpXenB	MeOH	18.0	25.0	0.6650111980832555
3195	PpXenB	MeOH	21.0	25.0	0.6636898326083085
3196	PpXenB	MeOH	21.0	25.0	0.6656303486319601
3197	PpXenB	MeOH	24.0	25.0	0.7078112509121748
3198	PpXenB	MeOH	24.0	25.0	0.6960407426313349
3199	PpXenB	MeOH	27.0	25.0	0.7346543622630348
3200	PpXenB	MeOH	27.0	25.0	0.7298757940452776
3201	PpXenB	MeOH	30.0	25.0	0.7329906181467467
3202	PpXenB	MeOH	30.0	25.0	0.731098599137996
3225	PpXenB	MeOH	0.0	30.0	0.6887581798644679
3226	PpXenB	MeOH	0.0	30.0	0.6911094067856254
3227	PpXenB	MeOH	3.0	30.0	0.683549829859277
3228	PpXenB	MeOH	3.0	30.0	0.6811963124242094
3229	PpXenB	MeOH	6.0	30.0	0.6900411599770008
3230	PpXenB	MeOH	6.0	30.0	0.6880188687243614
3231	PpXenB	MeOH	9.0	30.0	0.6805783766658487
3232	PpXenB	MeOH	9.0	30.0	0.6838220366842107
3233	PpXenB	MeOH	12.0	30.0	0.6869814091594787
3234	PpXenB	MeOH	12.0	30.0	0.6911236599435558
3235	PpXenB	MeOH	15.0	30.0	0.6526026389994486
3236	PpXenB	MeOH	15.0	30.0	0.6504358859841887
3237	PpXenB	MeOH	18.0	30.0	0.6721569834796902
3238	PpXenB	MeOH	18.0	30.0	0.6759289129066149
3239	PpXenB	MeOH	21.0	30.0	0.6755082755983498
3240	PpXenB	MeOH	21.0	30.0	0.6772936227737433
3241	PpXenB	MeOH	24.0	30.0	0.7188126789457321
3242	PpXenB	MeOH	24.0	30.0	0.708788217403278
3243	PpXenB	MeOH	27.0	30.0	0.7549947694078509
3244	PpXenB	MeOH	27.0	30.0	0.748861169519534
3245	PpXenB	MeOH	30.0	30.0	0.7523965142869774
3246	PpXenB	MeOH	30.0	30.0	0.75031198467812
3269	PpXenB	MeOH	0.0	35.0	0.693862989147626
3270	PpXenB	MeOH	0.0	35.0	0.6954123044043726
3271	PpXenB	MeOH	3.0	35.0	0.6900587436433093
3272	PpXenB	MeOH	3.0	35.0	0.6887143156963107
3273	PpXenB	MeOH	6.0	35.0	0.6980762516262948
3274	PpXenB	MeOH	6.0	35.0	0.6960627199513092
3275	PpXenB	MeOH	9.0	35.0	0.6929103414333531
3276	PpXenB	MeOH	9.0	35.0	0.6958243427741394
3277	PpXenB	MeOH	12.0	35.0	0.7049041351757368
3278	PpXenB	MeOH	12.0	35.0	0.708531941500003
3279	PpXenB	MeOH	15.0	35.0	0.6914596264293351
3280	PpXenB	MeOH	15.0	35.0	0.6890625347456467
3281	PpXenB	MeOH	18.0	35.0	0.7377734375158179
3282	PpXenB	MeOH	18.0	35.0	0.7403035872613913
3283	PpXenB	MeOH	21.0	35.0	0.7659864714957094
3284	PpXenB	MeOH	21.0	35.0	0.7650190138712021
3285	PpXenB	MeOH	24.0	35.0	0.7993940061192893
3286	PpXenB	MeOH	24.0	35.0	0.7938089322062999
3287	PpXenB	MeOH	27.0	35.0	0.838712112961425
3288	PpXenB	MeOH	27.0	35.0	0.8342036971086914
3289	PpXenB	MeOH	30.0	35.0	0.8355204253444278
3290	PpXenB	MeOH	30.0	35.0	0.8347567736839476
3313	PpXenB	MeOH	0.0	40.0	0.7076177885016248
3314	PpXenB	MeOH	0.0	40.0	0.708505516483384
3315	PpXenB	MeOH	3.0	40.0	0.717584465319613
3316	PpXenB	MeOH	3.0	40.0	0.7168366427204723
3317	PpXenB	MeOH	6.0	40.0	0.7486833537171117
3318	PpXenB	MeOH	6.0	40.0	0.7483402113181321
3319	PpXenB	MeOH	9.0	40.0	0.7802320046374331
3320	PpXenB	MeOH	9.0	40.0	0.781232403367816
3321	PpXenB	MeOH	12.0	40.0	0.8128998128700748
3322	PpXenB	MeOH	12.0	40.0	0.8149726696529509
3323	PpXenB	MeOH	15.0	40.0	0.8265896342783412
3324	PpXenB	MeOH	15.0	40.0	0.8245415466210962
3325	PpXenB	MeOH	18.0	40.0	0.8512690086322154
3326	PpXenB	MeOH	18.0	40.0	0.8523548794064848
3327	PpXenB	MeOH	21.0	40.0
3328	PpXenB	MeOH	21.0	40.0
3329	PpXenB	MeOH	24.0	40.0	0.876728156525455
3330	PpXenB	MeOH	24.0	40.0	0.8743474055226826
3331	PpXenB	MeOH	27.0	40.0	0.8884914733708935
3332	PpXenB	MeOH	27.0	40.0	0.8859385082393985
3333	PpXenB	MeOH	30.0	40.0	0.8869396687642773
3334	PpXenB	MeOH	30.0	40.0	0.886805426631431
3357	PpXenB	MeOH	0.0	45.0	0.804961468007711
3358	PpXenB	MeOH	0.0	45.0	0.8028596983403273
3359	PpXenB	MeOH	3.0	45.0	0.8399140036513524
3360	PpXenB	MeOH	3.0	45.0	0.8405262140844207
3361	PpXenB	MeOH	6.0	45.0	0.8562646132607469
3362	PpXenB	MeOH	6.0	45.0	0.8558222354763114
3363	PpXenB	MeOH	9.0	45.0	0.8636605002626914
3364	PpXenB	MeOH	9.0	45.0	0.8642468333441429
3365	PpXenB	MeOH	12.0	45.0	0.8720748490970343
3366	PpXenB	MeOH	12.0	45.0	0.873455892856105
3367	PpXenB	MeOH	15.0	45.0
3368	PpXenB	MeOH	15.0	45.0
3369	PpXenB	MeOH	18.0	45.0
3370	PpXenB	MeOH	18.0	45.0
3371	PpXenB	MeOH	21.0	45.0
3372	PpXenB	MeOH	21.0	45.0
3373	PpXenB	MeOH	24.0	45.0	0.8949563264767167
3374	PpXenB	MeOH	24.0	45.0	0.892627903778795
3375	PpXenB	MeOH	27.0	45.0	0.9026006161197052
3376	PpXenB	MeOH	27.0	45.0	0.8988585411463104
3377	PpXenB	MeOH	30.0	45.0	0.8999999308550171
3378	PpXenB	MeOH	30.0	45.0	0.9004831059327085
3401	PpXenB	MeOH	0.0	50.0	0.8610793873073462
3402	PpXenB	MeOH	0.0	50.0	0.8606085273664047
3403	PpXenB	MeOH	3.0	50.0	0.8673563510320683
3404	PpXenB	MeOH	3.0	50.0	0.8671625596691922
3405	PpXenB	MeOH	6.0	50.0	0.8737314858677692
3406	PpXenB	MeOH	6.0	50.0	0.8734821320024644
3407	PpXenB	MeOH	9.0	50.0	0.8767622107223653
3408	PpXenB	MeOH	9.0	50.0	0.8777471265827046
3409	PpXenB	MeOH	12.0	50.0	0.8837577612183319
3410	PpXenB	MeOH	12.0	50.0	0.8845454582973203
3411	PpXenB	MeOH	15.0	50.0
3412	PpXenB	MeOH	15.0	50.0
3413	PpXenB	MeOH	18.0	50.0	0.8910752594559873
3414	PpXenB	MeOH	18.0	50.0	0.891841860623568
3415	PpXenB	MeOH	21.0	50.0
3416	PpXenB	MeOH	21.0	50.0
3417	PpXenB	MeOH	24.0	50.0	0.9057014738095625
3418	PpXenB	MeOH	24.0	50.0	0.9035361002396576
3419	PpXenB	MeOH	27.0	50.0	0.9134545893099968
3420	PpXenB	MeOH	27.0	50.0	0.9103161371480634
3421	PpXenB	MeOH	30.0	50.0	0.9105909255657064
3422	PpXenB	MeOH	30.0	50.0	0.9108215373231436
3445	PpXenB	MeOH	0.0	60.0	0.8757637540358203
3446	PpXenB	MeOH	0.0	60.0	0.87483201022262
3447	PpXenB	MeOH	3.0	60.0	0.883289444673327
3448	PpXenB	MeOH	3.0	60.0	0.8826254466772891
3449	PpXenB	MeOH	6.0	60.0	0.8902328828813693
3450	PpXenB	MeOH	6.0	60.0	0.8901718126780546
3451	PpXenB	MeOH	9.0	60.0	0.8937452571540894
3452	PpXenB	MeOH	9.0	60.0	0.8942038668885038
3453	PpXenB	MeOH	12.0	60.0	0.9003258610110414
3454	PpXenB	MeOH	12.0	60.0	0.9018724445278636
3455	PpXenB	MeOH	15.0	60.0	0.8996243319206167
3456	PpXenB	MeOH	15.0	60.0	0.898148335605567
3457	PpXenB	MeOH	18.0	60.0	0.9082275060666748
3458	PpXenB	MeOH	18.0	60.0	0.9088982244180064
3459	PpXenB	MeOH	21.0	60.0	0.9099628713593256
3460	PpXenB	MeOH	21.0	60.0	0.9082349975566264
3461	PpXenB	MeOH	24.0	60.0	0.9233455020564268
3462	PpXenB	MeOH	24.0	60.0	0.9210835538388727
3463	PpXenB	MeOH	27.0	60.0	0.930292809002242
3464	PpXenB	MeOH	27.0	60.0	0.9265538439725644
3465	PpXenB	MeOH	30.0	60.0	0.9270632099848912
3466	PpXenB	MeOH	30.0	60.0	0.9268972830657422
3489	PpXenB	MeOH	0.0	70.0	0.889875536075067
3490	PpXenB	MeOH	0.0	70.0	0.8890786252894237
3491	PpXenB	MeOH	3.0	70.0	0.8977200152296826
3492	PpXenB	MeOH	3.0	70.0	0.8966055785011982
3493	PpXenB	MeOH	6.0	70.0	0.9049964166930372
3494	PpXenB	MeOH	6.0	70.0	0.9049018688294158
3495	PpXenB	MeOH	9.0	70.0	0.907583455725202
3496	PpXenB	MeOH	9.0	70.0	0.9080321023776424
3497	PpXenB	MeOH	12.0	70.0	0.9149300788470202
3498	PpXenB	MeOH	12.0	70.0	0.9159782228235108
3499	PpXenB	MeOH	15.0	70.0	0.9110735090564565
3500	PpXenB	MeOH	15.0	70.0	0.9098141745909648
3501	PpXenB	MeOH	18.0	70.0	0.920209409418296
3502	PpXenB	MeOH	18.0	70.0	0.9212195982793048
3503	PpXenB	MeOH	21.0	70.0	0.92104689091795
3504	PpXenB	MeOH	21.0	70.0	0.918416682964488
3505	PpXenB	MeOH	24.0	70.0	0.9360535658634394
3506	PpXenB	MeOH	24.0	70.0	0.9343997456969236
3507	PpXenB	MeOH	27.0	70.0	0.941361405496467
3508	PpXenB	MeOH	27.0	70.0	0.9373470701482726
3509	PpXenB	MeOH	30.0	70.0	0.937245765090806
3510	PpXenB	MeOH	30.0	70.0	0.9374130418703968
3533	PpXenB	MeOH	0.0	80.0	0.9029251819287916
3534	PpXenB	MeOH	0.0	80.0	0.9001560790337827
3535	PpXenB	MeOH	3.0	80.0	0.909580233155968
3536	PpXenB	MeOH	3.0	80.0	0.9098774351593538
3537	PpXenB	MeOH	6.0	80.0	0.9186233298707396
3538	PpXenB	MeOH	6.0	80.0	0.917277739933434
3539	PpXenB	MeOH	9.0	80.0	0.9199594877138684
3540	PpXenB	MeOH	9.0	80.0	0.9193162351213588
3541	PpXenB	MeOH	12.0	80.0	0.9289212355137276
3542	PpXenB	MeOH	12.0	80.0	0.9301928357210788
3543	PpXenB	MeOH	15.0	80.0	0.9198015984429032
3544	PpXenB	MeOH	15.0	80.0	0.918611431573096
3545	PpXenB	MeOH	18.0	80.0	0.9320122171218206
3546	PpXenB	MeOH	18.0	80.0	0.93250324519745
3547	PpXenB	MeOH	21.0	80.0	0.9296066069010714
3548	PpXenB	MeOH	21.0	80.0	0.9274689856643972
3549	PpXenB	MeOH	24.0	80.0	0.9499502430465956
3550	PpXenB	MeOH	24.0	80.0	0.9477093793883876
3551	PpXenB	MeOH	27.0	80.0	0.9560376424997862
3552	PpXenB	MeOH	27.0	80.0	0.9664533962022598
3553	PpXenB	MeOH	30.0	80.0	0.9496907668972012
3554	PpXenB	MeOH	30.0	80.0	0.948371762482341
3961	ChrOYE1	MeOH	5.0	25.0
3962	ChrOYE1	MeOH	10.0	25.0
3963	ChrOYE1	MeOH	20.0	25.0
3964	ChrOYE1	MeOH	25.0	25.0
3965	ChrOYE1	MeOH	35.0	25.0
3966	ChrOYE1	MeOH	40.0	25.0
3967	ChrOYE1	MeOH	5.0	30.0
3968	ChrOYE1	MeOH	10.0	30.0
3969	ChrOYE1	MeOH	20.0	30.0
3970	ChrOYE1	MeOH	25.0	30.0
3971	ChrOYE1	MeOH	35.0	30.0
3972	ChrOYE1	MeOH	40.0	30.0
3973	ChrOYE1	MeOH	5.0	35.0
3974	ChrOYE1	MeOH	10.0	35.0
3975	ChrOYE1	MeOH	20.0	35.0
3976	ChrOYE1	MeOH	25.0	35.0
3977	ChrOYE1	MeOH	35.0	35.0
3978	ChrOYE1	MeOH	40.0	35.0
3979	ChrOYE1	MeOH	5.0	40.0
3980	ChrOYE1	MeOH	10.0	40.0
3981	ChrOYE1	MeOH	20.0	40.0
3982	ChrOYE1	MeOH	25.0	40.0
3983	ChrOYE1	MeOH	35.0	40.0
3984	ChrOYE1	MeOH	40.0	40.0
3985	ChrOYE1	MeOH	5.0	45.0
3986	ChrOYE1	MeOH	10.0	45.0
3987	ChrOYE1	MeOH	20.0	45.0
3988	ChrOYE1	MeOH	25.0	45.0
3989	ChrOYE1	MeOH	35.0	45.0
3990	ChrOYE1	MeOH	40.0	45.0
4105	OYE1	MeOH	5.0	25.0
4106	OYE1	MeOH	10.0	25.0
4107	OYE1	MeOH	20.0	25.0
4108	OYE1	MeOH	25.0	25.0
4109	OYE1	MeOH	35.0	25.0
4110	OYE1	MeOH	40.0	25.0
4111	OYE1	MeOH	5.0	30.0
4112	OYE1	MeOH	10.0	30.0
4113	OYE1	MeOH	20.0	30.0
4114	OYE1	MeOH	25.0	30.0
4115	OYE1	MeOH	35.0	30.0
4116	OYE1	MeOH	40.0	30.0
4117	OYE1	MeOH	5.0	35.0
4118	OYE1	MeOH	10.0	35.0
4119	OYE1	MeOH	20.0	35.0
4120	OYE1	MeOH	25.0	35.0
4121	OYE1	MeOH	35.0	35.0
4122	OYE1	MeOH	40.0	35.0
4123	OYE1	MeOH	5.0	40.0
4124	OYE1	MeOH	10.0	40.0
4125	OYE1	MeOH	20.0	40.0
4126	OYE1	MeOH	25.0	40.0
4127	OYE1	MeOH	35.0	40.0
4128	OYE1	MeOH	40.0	40.0
4129	OYE1	MeOH	5.0	45.0
4130	OYE1	MeOH	10.0	45.0
4131	OYE1	MeOH	20.0	45.0
4132	OYE1	MeOH	25.0	45.0
4133	OYE1	MeOH	35.0	45.0
4134	OYE1	MeOH	40.0	45.0
4145	PpXenB	MeOH	5.0	25.0
4146	PpXenB	MeOH	10.0	25.0
4147	PpXenB	MeOH	20.0	25.0
4148	PpXenB	MeOH	25.0	25.0
4149	PpXenB	MeOH	35.0	25.0
4150	PpXenB	MeOH	40.0	25.0
4151	PpXenB	MeOH	5.0	30.0
4152	PpXenB	MeOH	10.0	30.0
4153	PpXenB	MeOH	20.0	30.0
4154	PpXenB	MeOH	25.0	30.0
4155	PpXenB	MeOH	35.0	30.0
4156	PpXenB	MeOH	40.0	30.0
4157	PpXenB	MeOH	5.0	35.0
4158	PpXenB	MeOH	10.0	35.0
4159	PpXenB	MeOH	20.0	35.0
4160	PpXenB	MeOH	25.0	35.0
4161	PpXenB	MeOH	35.0	35.0
4162	PpXenB	MeOH	40.0	35.0
4163	PpXenB	MeOH	5.0	40.0
4164	PpXenB	MeOH	10.0	40.0
4165	PpXenB	MeOH	20.0	40.0
4166	PpXenB	MeOH	25.0	40.0
4167	PpXenB	MeOH	35.0	40.0
4168	PpXenB	MeOH	40.0	40.0
4169	PpXenB	MeOH	5.0	45.0
4170	PpXenB	MeOH	10.0	45.0
4171	PpXenB	MeOH	20.0	45.0
4172	PpXenB	MeOH	25.0	45.0
4173	PpXenB	MeOH	35.0	45.0
4174	PpXenB	MeOH	40.0	45.0
4185	TsOYE	MeOH	5.0	25.0
4186	TsOYE	MeOH	10.0	25.0
4187	TsOYE	MeOH	20.0	25.0
4188	TsOYE	MeOH	25.0	25.0
4189	TsOYE	MeOH	35.0	25.0
4190	TsOYE	MeOH	40.0	25.0
4191	TsOYE	MeOH	5.0	30.0
4192	TsOYE	MeOH	10.0	30.0
4193	TsOYE	MeOH	20.0	30.0
4194	TsOYE	MeOH	25.0	30.0
4195	TsOYE	MeOH	35.0	30.0
4196	TsOYE	MeOH	40.0	30.0
4197	TsOYE	MeOH	5.0	35.0
4198	TsOYE	MeOH	10.0	35.0
4199	TsOYE	MeOH	20.0	35.0
4200	TsOYE	MeOH	25.0	35.0
4201	TsOYE	MeOH	35.0	35.0
4202	TsOYE	MeOH	40.0	35.0
4203	TsOYE	MeOH	5.0	40.0
4204	TsOYE	MeOH	10.0	40.0
4205	TsOYE	MeOH	20.0	40.0
4206	TsOYE	MeOH	25.0	40.0
4207	TsOYE	MeOH	35.0	40.0
4208	TsOYE	MeOH	40.0	40.0
4209	TsOYE	MeOH	5.0	45.0
4210	TsOYE	MeOH	10.0	45.0
4211	TsOYE	MeOH	20.0	45.0
4212	TsOYE	MeOH	25.0	45.0
4213	TsOYE	MeOH	35.0	45.0
4214	TsOYE	MeOH	40.0	45.0
