# Supplementary material for: Solvent concentration at 50% protein unfolding may reform enzyme stability ranking and process window identification
Source: Nat Commun. 2024 Jun 26;15:5420. doi: 10.1038/s41467-024-49774-0 (PMC11208486; doi:10.1038/s41467-024-49774-0)
Supplement: Supplementary file 4 — Source Data [file 41467_2024_49774_MOESM4_ESM.zip › Source/SupFig7_fit_params.csv]

	Solvent	Enzyme	Temperature	a_F	b_F	a_U	b_U	m_{folding}	c_{U_{50}}
0	MeOH	ChrOYE1	25	0.6018851736391302	0.0006634219528424	0.2706029364513178	0.0	1439.5545835748585	27.598152212281363
0	MeOH	ChrOYE1	30	0.6126137696648718	0.001731233163435	0.2344866534955261	0.0	1365.5548323520234	27.3278139166989
0	MeOH	ChrOYE1	35	0.6506474820253798	0.0021907883557885	0.1822895365261773	0.0001547747378149	1412.5333456602773	22.286438762519875
0	MeOH	ChrOYE1	40	0.6842891560626424	0.0006353025122114	0.2274016269838222	0.0	893.767264626233	13.777261175875225
0	MeOH	ChrOYE1	45	0.7237560731365791	0.0010172634728316	0.1861308304735886	2.482319055361341e-06	1166.5014079314458	6.150670136316277
0	MeOH	ChrOYE1	50	0.7237560731365791	0.0010172634728316	0.1861308304735886	2.482319055361341e-06	1166.5014079314458	6.150670136316277
0	MeOH	ChrOYE1	60	0.7237560731365791	0.0010172634728316	0.1861308304735886	2.482319055361341e-06	1166.5014079314458	6.150670136316277
0	MeOH	ChrOYE1	70	0.7237560731365791	0.0010172634728316	0.1861308304735886	2.482319055361341e-06	1166.5014079314458	6.150670136316277
0	MeOH	ChrOYE1	80	0.7237560731365791	0.0010172634728316	0.1861308304735886	2.482319055361341e-06	1166.5014079314458	6.150670136316277
0	MeOH	DrER	25	0.6900966483222681	0.0	0.1022601895268504	0.0031558683864939	2512.58055599778	24.34414331304753
0	MeOH	DrER	30	0.6943527021492721	0.0004245821526969	0.1747629130627824	0.001236614683076	1867.5448786842	23.38071725324481
0	MeOH	DrER	35	0.7041032503556939	0.0	0.2230450240193644	0.0006571729662451	899.7394459593784	18.43459217144636
0	MeOH	DrER	40	0.7061201102957279	0.0	0.2643807712874931	0.0	621.5241871389799	12.088744079974166
0	MeOH	DrER	45	0.6706407132627707	0.0	0.3171973388044145	0.0	449.419725070523	3.633390573376854
0	MeOH	DrER	50	0.6706407132627707	0.0	0.3171973388044145	0.0	449.419725070523	3.633390573376854
0	MeOH	DrER	60	0.6706407132627707	0.0	0.3171973388044145	0.0	449.419725070523	3.633390573376854
0	MeOH	DrER	70	0.6706407132627707	0.0	0.3171973388044145	0.0	449.419725070523	3.633390573376854
0	MeOH	DrER	80	0.6706407132627707	0.0	0.3171973388044145	0.0	449.419725070523	3.633390573376854
0	MeOH	LacER	25	0.6706407132627707	0.0	0.3171973388044145	0.0	449.419725070523	3.633390573376854
0	MeOH	LacER	30	0.6706407132627707	0.0	0.3171973388044145	0.0	449.419725070523	3.633390573376854
0	MeOH	LacER	35	0.6706407132627707	0.0	0.3171973388044145	0.0	449.419725070523	3.633390573376854
0	MeOH	LacER	40	0.6706407132627707	0.0	0.3171973388044145	0.0	449.419725070523	3.633390573376854
0	MeOH	LacER	45	0.6706407132627707	0.0	0.3171973388044145	0.0	449.419725070523	3.633390573376854
0	MeOH	LacER	50	0.6706407132627707	0.0	0.3171973388044145	0.0	449.419725070523	3.633390573376854
0	MeOH	LacER	60	0.6706407132627707	0.0	0.3171973388044145	0.0	449.419725070523	3.633390573376854
0	MeOH	LacER	70	0.6706407132627707	0.0	0.3171973388044145	0.0	449.419725070523	3.633390573376854
0	MeOH	LacER	80	0.6706407132627707	0.0	0.3171973388044145	0.0	449.419725070523	3.633390573376854
0	MeOH	NCR	25	0.7697414246600123	0.0007829529144886	0.0	1.2015917613412576e-06	1495.8705371481642	19.19389781184765
0	MeOH	NCR	30	0.7780754287052577	0.0	0.0426745331028076	0.0009717149409809	9545.27119911282	33.74898046593324
0	MeOH	NCR	35	0.7836513014017479	0.0	0.0986835379245396	0.0	2287.127461847369	33.474027998218986
0	MeOH	NCR	40	0.7968324440611365	0.0	0.1081929825081326	0.0	632.7465438535489	27.1638416814368
0	MeOH	NCR	45	0.7968324440611365	0.0	0.1081929825081326	0.0	632.7465438535489	27.1638416814368
0	MeOH	NCR	50	0.7968324440611365	0.0	0.1081929825081326	0.0	632.7465438535489	27.1638416814368
0	MeOH	NCR	60	0.7968324440611365	0.0	0.1081929825081326	0.0	632.7465438535489	27.1638416814368
0	MeOH	NCR	70	0.7968324440611365	0.0	0.1081929825081326	0.0	632.7465438535489	27.1638416814368
0	MeOH	NCR	80	0.7968324440611365	0.0	0.1081929825081326	0.0	632.7465438535489	27.1638416814368
0	MeOH	NerA	25	0.6000167038878796	0.0022293485002592	0.0039380538397621	0.0026462054496458	1482.4409334211252	20.37036271341585
0	MeOH	NerA	30	0.6031024714950604	0.0023951163431634	0.0049013743577701	0.0029449117584837	1477.2333743077895	20.8672139051889
0	MeOH	NerA	35	0.6361533897678017	0.0	0.2148166399008867	0.0	1240.9036108798084	21.92123335394836
0	MeOH	NerA	40	0.6464247426662827	0.0	0.2141542995929742	0.0	893.6130997697338	15.118327159632644
0	MeOH	NerA	45	0.6570305499330744	0.0007164079969091	0.186751255940139	2.2180225742235043e-08	987.9462713754274	7.677385656968126
0	MeOH	NerA	50	0.6570305499330744	0.0007164079969091	0.186751255940139	2.2180225742235043e-08	987.9462713754274	7.677385656968126
0	MeOH	NerA	60	0.6570305499330744	0.0007164079969091	0.186751255940139	2.2180225742235043e-08	987.9462713754274	7.677385656968126
0	MeOH	NerA	70	0.6570305499330744	0.0007164079969091	0.186751255940139	2.2180225742235043e-08	987.9462713754274	7.677385656968126
0	MeOH	NerA	80	0.6570305499330744	0.0007164079969091	0.186751255940139	2.2180225742235043e-08	987.9462713754274	7.677385656968126
0	MeOH	OYE1	25	0.6826206411246083	0.0015890552904883	0.1542627388794717	0.0	656.222065544356	28.25343983532488
0	MeOH	OYE1	30	0.6880901518510646	0.0017857224137847	0.1498340486202931	0.0	679.3671448477395	27.94891631081077
0	MeOH	OYE1	35	0.7045803405115785	0.0022300400447661	0.0456427529147876	0.0019415128280014	1467.1050485516816	22.24240925911269
0	MeOH	OYE1	40	0.7308658978591344	0.0032474154013121	0.0707820591469049	0.0	1174.0366686138643	13.29141332653346
0	MeOH	OYE1	45	0.7308658978591344	0.0032474154013121	0.0707820591469049	0.0	1174.0366686138643	13.29141332653346
0	MeOH	OYE1	50	0.7308658978591344	0.0032474154013121	0.0707820591469049	0.0	1174.0366686138643	13.29141332653346
0	MeOH	OYE1	60	0.7308658978591344	0.0032474154013121	0.0707820591469049	0.0	1174.0366686138643	13.29141332653346
0	MeOH	OYE1	70	0.7308658978591344	0.0032474154013121	0.0707820591469049	0.0	1174.0366686138643	13.29141332653346
0	MeOH	OYE1	80	0.7308658978591344	0.0032474154013121	0.0707820591469049	0.0	1174.0366686138643	13.29141332653346
0	MeOH	PpXenB	25	0.6740224289282479	0.0	0.196314163626498	0.0	852.1888463915021	31.18548335315586
0	MeOH	PpXenB	30	0.6792093032586445	0.0	0.2051850869019267	0.0	785.0258586359128	30.503724541105687
0	MeOH	PpXenB	35	0.6924751877263833	0.0	0.0859703246904836	0.0026062767647387	823.2044349488938	20.91579973010675
0	MeOH	PpXenB	40	0.6631331163153017	0.0	0.2183956213515902	0.0004506221294796	447.0839231119517	8.589593847816264
0	MeOH	PpXenB	45	0.6631331163153017	0.0	0.2183956213515902	0.0004506221294796	447.0839231119517	8.589593847816264
0	MeOH	PpXenB	50	0.6631331163153017	0.0	0.2183956213515902	0.0004506221294796	447.0839231119517	8.589593847816264
0	MeOH	PpXenB	60	0.6631331163153017	0.0	0.2183956213515902	0.0004506221294796	447.0839231119517	8.589593847816264
0	MeOH	PpXenB	70	0.6631331163153017	0.0	0.2183956213515902	0.0004506221294796	447.0839231119517	8.589593847816264
0	MeOH	PpXenB	80	0.6631331163153017	0.0	0.2183956213515902	0.0004506221294796	447.0839231119517	8.589593847816264
0	MeOH	RmER	25	0.6631331163153017	0.0	0.2183956213515902	0.0004506221294796	447.0839231119517	8.589593847816264
0	MeOH	RmER	30	0.6631331163153017	0.0	0.2183956213515902	0.0004506221294796	447.0839231119517	8.589593847816264
0	MeOH	RmER	35	0.6631331163153017	0.0	0.2183956213515902	0.0004506221294796	447.0839231119517	8.589593847816264
0	MeOH	RmER	40	0.6631331163153017	0.0	0.2183956213515902	0.0004506221294796	447.0839231119517	8.589593847816264
0	MeOH	RmER	45	0.6631331163153017	0.0	0.2183956213515902	0.0004506221294796	447.0839231119517	8.589593847816264
0	MeOH	RmER	50	0.6631331163153017	0.0	0.2183956213515902	0.0004506221294796	447.0839231119517	8.589593847816264
0	MeOH	RmER	60	0.6631331163153017	0.0	0.2183956213515902	0.0004506221294796	447.0839231119517	8.589593847816264
0	MeOH	RmER	70	0.6631331163153017	0.0	0.2183956213515902	0.0004506221294796	447.0839231119517	8.589593847816264
0	MeOH	RmER	80	0.6631331163153017	0.0	0.2183956213515902	0.0004506221294796	447.0839231119517	8.589593847816264
0	MeOH	TsOYE	25	0.6631331163153017	0.0	0.2183956213515902	0.0004506221294796	447.0839231119517	8.589593847816264
0	MeOH	TsOYE	30	0.6631331163153017	0.0	0.2183956213515902	0.0004506221294796	447.0839231119517	8.589593847816264
0	MeOH	TsOYE	35	0.6631331163153017	0.0	0.2183956213515902	0.0004506221294796	447.0839231119517	8.589593847816264
0	MeOH	TsOYE	40	0.6631331163153017	0.0	0.2183956213515902	0.0004506221294796	447.0839231119517	8.589593847816264
0	MeOH	TsOYE	45	0.6631331163153017	0.0	0.2183956213515902	0.0004506221294796	447.0839231119517	8.589593847816264
0	MeOH	TsOYE	50	0.747506869898113	0.0	0.0001752017407517	0.0023763903120846	2058.849767365497	41.1535674651232
0	MeOH	TsOYE	60	0.7610032385420228	0.0	0.1982343530603779	0.0	908.4187463408066	33.437894714566745
0	MeOH	TsOYE	70	0.7737395883622771	0.0	0.2038708805575576	0.0	854.0663022764296	23.16249055096944
0	MeOH	TsOYE	80	0.7912625775671702	0.0	0.2167507297434498	0.0	823.7608337093541	14.365615504679424
0	MeOH	XenA	25	0.7912625775671702	0.0	0.2167507297434498	0.0	823.7608337093541	14.365615504679424
0	MeOH	XenA	30	0.7912625775671702	0.0	0.2167507297434498	0.0	823.7608337093541	14.365615504679424
0	MeOH	XenA	35	0.7912625775671702	0.0	0.2167507297434498	0.0	823.7608337093541	14.365615504679424
0	MeOH	XenA	40	0.7912625775671702	0.0	0.2167507297434498	0.0	823.7608337093541	14.365615504679424
0	MeOH	XenA	45	0.7912625775671702	0.0	0.2167507297434498	0.0	823.7608337093541	14.365615504679424
0	MeOH	XenA	50	0.7912625775671702	0.0	0.2167507297434498	0.0	823.7608337093541	14.365615504679424
0	MeOH	XenA	60	0.7912625775671702	0.0	0.2167507297434498	0.0	823.7608337093541	14.365615504679424
0	MeOH	XenA	70	0.7912625775671702	0.0	0.2167507297434498	0.0	823.7608337093541	14.365615504679424
0	MeOH	XenA	80	0.7912625775671702	0.0	0.2167507297434498	0.0	823.7608337093541	14.365615504679424
0	MeOH	XenB	25	0.8073520520927433	0.0	0.0333937340938361	0.0	21863.5316295166	25.45824865143397
0	MeOH	XenB	30	0.8072472242659323	0.0	0.0472839568931091	0.0	13829.8024919393	24.964505388494967
0	MeOH	XenB	35	0.8061011071043375	0.0	0.0631303349788413	0.0	983.8789854675122	17.47529655300041
0	MeOH	XenB	40	0.8188096655663591	0.0	0.0651849399099988	0.0	702.041543882166	9.948849028389194
0	MeOH	XenB	45	0.8188096655663591	0.0	0.0651849399099988	0.0	702.041543882166	9.948849028389194
0	MeOH	XenB	50	0.8188096655663591	0.0	0.0651849399099988	0.0	702.041543882166	9.948849028389194
0	MeOH	XenB	60	0.8188096655663591	0.0	0.0651849399099988	0.0	702.041543882166	9.948849028389194
0	MeOH	XenB	70	0.8188096655663591	0.0	0.0651849399099988	0.0	702.041543882166	9.948849028389194
0	MeOH	XenB	80	0.8188096655663591	0.0	0.0651849399099988	0.0	702.041543882166	9.948849028389194
0	MeOH	YqiG	25	0.6799020245920686	0.0004465277065605	0.0723646644776968	0.0030220404960319	35312.81654754226	36.04130045377603
0	MeOH	YqiG	30	0.6828660852688946	0.0006690709298713	0.1364323626357975	0.0017938385092145	1537.9491448713416	35.76294034166412
0	MeOH	YqiG	35	0.6936865404892778	0.0	0.1845406654804041	0.0013699463314608	751.0848343517299	28.690717782867356
0	MeOH	YqiG	40	0.7061404418478522	0.0	0.2624970628942666	0.0	1208.484181231191	20.32248675486078
0	MeOH	YqiG	45	0.7192504376600524	0.0	0.2803321388860215	0.0	1420.9676597660653	12.290245325087858
0	MeOH	YqiG	50	0.7302800648940778	0.0	0.2865180824196594	0.0	1758.113517604221	4.550240368556328
0	MeOH	YqiG	60	0.7302800648940778	0.0	0.2865180824196594	0.0	1758.113517604221	4.550240368556328
0	MeOH	YqiG	70	0.7302800648940778	0.0	0.2865180824196594	0.0	1758.113517604221	4.550240368556328
0	MeOH	YqiG	80	0.7302800648940778	0.0	0.2865180824196594	0.0	1758.113517604221	4.550240368556328
0	MeOH	YqjM	25	0.7302800648940778	0.0	0.2865180824196594	0.0	1758.113517604221	4.550240368556328
0	MeOH	YqjM	30	0.7302800648940778	0.0	0.2865180824196594	0.0	1758.113517604221	4.550240368556328
0	MeOH	YqjM	35	0.7302800648940778	0.0	0.2865180824196594	0.0	1758.113517604221	4.550240368556328
0	MeOH	YqjM	40	0.7302800648940778	0.0	0.2865180824196594	0.0	1758.113517604221	4.550240368556328
0	MeOH	YqjM	45	0.7302800648940778	0.0	0.2865180824196594	0.0	1758.113517604221	4.550240368556328
0	MeOH	YqjM	50	0.7302800648940778	0.0	0.2865180824196594	0.0	1758.113517604221	4.550240368556328
0	MeOH	YqjM	60	0.7302800648940778	0.0	0.2865180824196594	0.0	1758.113517604221	4.550240368556328
0	MeOH	YqjM	70	0.7302800648940778	0.0	0.2865180824196594	0.0	1758.113517604221	4.550240368556328
0	MeOH	YqjM	80	0.7302800648940778	0.0	0.2865180824196594	0.0	1758.113517604221	4.550240368556328
