# Supplementary material for: Solvent concentration at 50% protein unfolding may reform enzyme stability ranking and process window identification
Source: Nat Commun. 2024 Jun 26;15:5420. doi: 10.1038/s41467-024-49774-0 (PMC11208486; doi:10.1038/s41467-024-49774-0)
Supplement: Supplementary file 4 — Source Data [file 41467_2024_49774_MOESM4_ESM.zip › Source/SupFig8.csv]

	Enzyme	Solvent	Concentration	Temperature	Activity_mean	Activity_std
576	PpXenB	EtOH	2.5	25.0
577	PpXenB	EtOH	5.0	25.0	0.8837260660982453	0.016231959018139
578	PpXenB	EtOH	7.5	25.0
579	PpXenB	EtOH	10.0	25.0	1.2153895632798215	0.0592384355186765
580	PpXenB	EtOH	12.5	25.0
581	PpXenB	EtOH	15.0	25.0	1.2416593592635092	0.0122975727885935
582	PpXenB	EtOH	17.5	25.0
583	PpXenB	EtOH	20.0	25.0	1.17488407395428	0.0414592671978511
584	PpXenB	EtOH	22.5	25.0
585	PpXenB	EtOH	25.0	25.0	0.9272495299713702	0.0052038242701711
586	PpXenB	EtOH	27.5	25.0
587	PpXenB	EtOH	30.0	25.0	0.5139684355853136	0.0695442578263288
588	PpXenB	EtOH	32.5	25.0
589	PpXenB	EtOH	35.0	25.0	0.2446184592127517	0.0219118836760744
590	PpXenB	EtOH	37.5	25.0
591	PpXenB	EtOH	40.0	25.0	0.101575536588965	0.0557112109616329
624	PpXenB	EtOH	2.5	30.0
625	PpXenB	EtOH	5.0	30.0	0.8238698870660673	0.1402501480185934
626	PpXenB	EtOH	7.5	30.0
627	PpXenB	EtOH	10.0	30.0	1.103657681647911	0.1390907319413908
628	PpXenB	EtOH	12.5	30.0
629	PpXenB	EtOH	15.0	30.0	1.2113951040123678	0.1591646449658548
630	PpXenB	EtOH	17.5	30.0
631	PpXenB	EtOH	20.0	30.0	1.0643420446194212	0.099426330206386
632	PpXenB	EtOH	22.5	30.0
633	PpXenB	EtOH	25.0	30.0	0.7668526811040731	0.0275974337037667
634	PpXenB	EtOH	27.5	30.0
635	PpXenB	EtOH	30.0	30.0	0.4083226397617614	0.044914598242569
636	PpXenB	EtOH	32.5	30.0
637	PpXenB	EtOH	35.0	30.0	0.1057456046095215	0.0321561489855048
638	PpXenB	EtOH	37.5	30.0
639	PpXenB	EtOH	40.0	30.0	0.0597716053716763	0.0468344804679916
672	PpXenB	EtOH	2.5	35.0
673	PpXenB	EtOH	5.0	35.0	0.6860873165953775	0.0341115082815241
674	PpXenB	EtOH	7.5	35.0
675	PpXenB	EtOH	10.0	35.0	0.967437265387877	0.0540238710756039
676	PpXenB	EtOH	12.5	35.0
677	PpXenB	EtOH	15.0	35.0	0.9699668739366448	0.1064010725692083
678	PpXenB	EtOH	17.5	35.0
679	PpXenB	EtOH	20.0	35.0	0.5208546520077416	0.1120696632875827
680	PpXenB	EtOH	22.5	35.0
681	PpXenB	EtOH	25.0	35.0	0.1222776919754854	0.0510271552458274
682	PpXenB	EtOH	27.5	35.0
683	PpXenB	EtOH	30.0	35.0	0.0306739934260055	0.0117350987803482
684	PpXenB	EtOH	32.5	35.0
685	PpXenB	EtOH	35.0	35.0	0.0186035778310968	0.0146404063511909
686	PpXenB	EtOH	37.5	35.0
687	PpXenB	EtOH	40.0	35.0	0.0074266347719734	0.0112891859958867
720	PpXenB	EtOH	2.5	40.0
721	PpXenB	EtOH	5.0	40.0	0.338223459330745	0.0372609645641927
722	PpXenB	EtOH	7.5	40.0
723	PpXenB	EtOH	10.0	40.0	0.333916864799181	0.1234126306881401
724	PpXenB	EtOH	12.5	40.0
725	PpXenB	EtOH	15.0	40.0	0.1265117274316911	0.0735376026228108
726	PpXenB	EtOH	17.5	40.0
727	PpXenB	EtOH	20.0	40.0	0.0249660128311476	0.0071901524329969
728	PpXenB	EtOH	22.5	40.0
729	PpXenB	EtOH	25.0	40.0	0.0357929650561895	0.0193001288369476
730	PpXenB	EtOH	27.5	40.0
731	PpXenB	EtOH	30.0	40.0	0.0420302000830729	0.0253324851104858
732	PpXenB	EtOH	32.5	40.0
733	PpXenB	EtOH	35.0	40.0	0.0199181775493541	0.0044457183248461
734	PpXenB	EtOH	37.5	40.0
735	PpXenB	EtOH	40.0	40.0	0.0197332230435387	0.015647282364844
768	PpXenB	EtOH	2.5	45.0
769	PpXenB	EtOH	5.0	45.0	0.1592202204216664	0.0446639124045085
770	PpXenB	EtOH	7.5	45.0
771	PpXenB	EtOH	10.0	45.0	0.1292661268413731	0.0376724366782674
772	PpXenB	EtOH	12.5	45.0
773	PpXenB	EtOH	15.0	45.0	0.0799999374000134	0.0275913507710688
774	PpXenB	EtOH	17.5	45.0
775	PpXenB	EtOH	20.0	45.0	0.0359580013844556	0.015123181857291
776	PpXenB	EtOH	22.5	45.0
777	PpXenB	EtOH	25.0	45.0	0.0413046093294892	0.0175020406670187
778	PpXenB	EtOH	27.5	45.0
779	PpXenB	EtOH	30.0	45.0	0.0404538186027384	0.0379485181065099
780	PpXenB	EtOH	32.5	45.0
781	PpXenB	EtOH	35.0	45.0	0.0317837204608981	0.0069632664804729
782	PpXenB	EtOH	37.5	45.0
783	PpXenB	EtOH	40.0	45.0	0.0343844653580565	0.0054877786368974
816	PpXenB	EtOH	2.5	50.0
817	PpXenB	EtOH	5.0	50.0
818	PpXenB	EtOH	7.5	50.0
819	PpXenB	EtOH	10.0	50.0
820	PpXenB	EtOH	12.5	50.0
821	PpXenB	EtOH	15.0	50.0
822	PpXenB	EtOH	17.5	50.0
823	PpXenB	EtOH	20.0	50.0
824	PpXenB	EtOH	22.5	50.0
825	PpXenB	EtOH	25.0	50.0
826	PpXenB	EtOH	27.5	50.0
827	PpXenB	EtOH	30.0	50.0
828	PpXenB	EtOH	32.5	50.0
829	PpXenB	EtOH	35.0	50.0
830	PpXenB	EtOH	37.5	50.0
831	PpXenB	EtOH	40.0	50.0
864	PpXenB	EtOH	2.5	60.0
865	PpXenB	EtOH	5.0	60.0
866	PpXenB	EtOH	7.5	60.0
867	PpXenB	EtOH	10.0	60.0
868	PpXenB	EtOH	12.5	60.0
869	PpXenB	EtOH	15.0	60.0
870	PpXenB	EtOH	17.5	60.0
871	PpXenB	EtOH	20.0	60.0
872	PpXenB	EtOH	22.5	60.0
873	PpXenB	EtOH	25.0	60.0
874	PpXenB	EtOH	27.5	60.0
875	PpXenB	EtOH	30.0	60.0
876	PpXenB	EtOH	32.5	60.0
877	PpXenB	EtOH	35.0	60.0
878	PpXenB	EtOH	37.5	60.0
879	PpXenB	EtOH	40.0	60.0
912	PpXenB	EtOH	2.5	70.0
913	PpXenB	EtOH	5.0	70.0
914	PpXenB	EtOH	7.5	70.0
915	PpXenB	EtOH	10.0	70.0
916	PpXenB	EtOH	12.5	70.0
917	PpXenB	EtOH	15.0	70.0
918	PpXenB	EtOH	17.5	70.0
919	PpXenB	EtOH	20.0	70.0
920	PpXenB	EtOH	22.5	70.0
921	PpXenB	EtOH	25.0	70.0
922	PpXenB	EtOH	27.5	70.0
923	PpXenB	EtOH	30.0	70.0
924	PpXenB	EtOH	32.5	70.0
925	PpXenB	EtOH	35.0	70.0
926	PpXenB	EtOH	37.5	70.0
927	PpXenB	EtOH	40.0	70.0
960	PpXenB	EtOH	2.5	80.0
961	PpXenB	EtOH	5.0	80.0
962	PpXenB	EtOH	7.5	80.0
963	PpXenB	EtOH	10.0	80.0
964	PpXenB	EtOH	12.5	80.0
965	PpXenB	EtOH	15.0	80.0
966	PpXenB	EtOH	17.5	80.0
967	PpXenB	EtOH	20.0	80.0
968	PpXenB	EtOH	22.5	80.0
969	PpXenB	EtOH	25.0	80.0
970	PpXenB	EtOH	27.5	80.0
971	PpXenB	EtOH	30.0	80.0
972	PpXenB	EtOH	32.5	80.0
973	PpXenB	EtOH	35.0	80.0
974	PpXenB	EtOH	37.5	80.0
975	PpXenB	EtOH	40.0	80.0
1024	ChrOYE1	EtOH	2.5	25.0
1025	ChrOYE1	EtOH	5.0	25.0	0.5511822114170852	0.2970515087561232
1026	ChrOYE1	EtOH	7.5	25.0
1027	ChrOYE1	EtOH	10.0	25.0	0.5778476716112831	0.2844405260184682
1028	ChrOYE1	EtOH	12.5	25.0
1029	ChrOYE1	EtOH	15.0	25.0	0.5130481491353627	0.2829275189671179
1030	ChrOYE1	EtOH	17.5	25.0
1031	ChrOYE1	EtOH	20.0	25.0	0.4502333307795385	0.3102624312220335
1032	ChrOYE1	EtOH	22.5	25.0
1033	ChrOYE1	EtOH	25.0	25.0	0.2795445082703475	0.2099295358762738
1034	ChrOYE1	EtOH	27.5	25.0
1035	ChrOYE1	EtOH	30.0	25.0	0.1557203120808512	0.1142101727775361
1036	ChrOYE1	EtOH	32.5	25.0
1037	ChrOYE1	EtOH	35.0	25.0	0.1427770534911905	0.0893606495876286
1038	ChrOYE1	EtOH	37.5	25.0
1039	ChrOYE1	EtOH	40.0	25.0	0.1127482667450873	0.1134897474372199
1072	ChrOYE1	EtOH	2.5	30.0
1073	ChrOYE1	EtOH	5.0	30.0	0.8113385079335881	0.0491100042271943
1074	ChrOYE1	EtOH	7.5	30.0
1075	ChrOYE1	EtOH	10.0	30.0	0.9456666973264332	0.0696355804662599
1076	ChrOYE1	EtOH	12.5	30.0
1077	ChrOYE1	EtOH	15.0	30.0	0.9199423710214422	0.0447150196832456
1078	ChrOYE1	EtOH	17.5	30.0
1079	ChrOYE1	EtOH	20.0	30.0	0.7247029719557041	0.0334461134602723
1080	ChrOYE1	EtOH	22.5	30.0
1081	ChrOYE1	EtOH	25.0	30.0	0.4093377554532948	0.0224748964566642
1082	ChrOYE1	EtOH	27.5	30.0
1083	ChrOYE1	EtOH	30.0	30.0	0.3745307401857982	0.120553937001978
1084	ChrOYE1	EtOH	32.5	30.0
1085	ChrOYE1	EtOH	35.0	30.0	0.1303758538762658	0.0481074423179283
1086	ChrOYE1	EtOH	37.5	30.0
1087	ChrOYE1	EtOH	40.0	30.0	0.1131942916494961	0.0973201486065063
1120	ChrOYE1	EtOH	2.5	35.0
1121	ChrOYE1	EtOH	5.0	35.0	0.7318671136021164	0.0485360884101854
1122	ChrOYE1	EtOH	7.5	35.0
1123	ChrOYE1	EtOH	10.0	35.0	0.7428811544234254	0.0405022790592929
1124	ChrOYE1	EtOH	12.5	35.0
1125	ChrOYE1	EtOH	15.0	35.0	0.6049868998857622	0.0958080227118827
1126	ChrOYE1	EtOH	17.5	35.0
1127	ChrOYE1	EtOH	20.0	35.0	0.3151091256482033	0.0717398632255024
1128	ChrOYE1	EtOH	22.5	35.0
1129	ChrOYE1	EtOH	25.0	35.0	0.1107785012581529	0.0320903472165855
1130	ChrOYE1	EtOH	27.5	35.0
1131	ChrOYE1	EtOH	30.0	35.0	0.0369880557091507	0.0144951019529208
1132	ChrOYE1	EtOH	32.5	35.0
1133	ChrOYE1	EtOH	35.0	35.0	0.0481301419575626	0.0073492284256722
1134	ChrOYE1	EtOH	37.5	35.0
1135	ChrOYE1	EtOH	40.0	35.0	0.0354451083125596	0.0136632575822018
1168	ChrOYE1	EtOH	2.5	40.0
1169	ChrOYE1	EtOH	5.0	40.0	0.3877941123432163	0.036119670157422
1170	ChrOYE1	EtOH	7.5	40.0
1171	ChrOYE1	EtOH	10.0	40.0	0.2794676810140855	0.0814207374704172
1172	ChrOYE1	EtOH	12.5	40.0
1173	ChrOYE1	EtOH	15.0	40.0	0.1665422847615057	0.03069382499112
1174	ChrOYE1	EtOH	17.5	40.0
1175	ChrOYE1	EtOH	20.0	40.0	0.0751221179908733	0.0421115034503652
1176	ChrOYE1	EtOH	22.5	40.0
1177	ChrOYE1	EtOH	25.0	40.0	0.0723499344940935	0.0173638431952547
1178	ChrOYE1	EtOH	27.5	40.0
1179	ChrOYE1	EtOH	30.0	40.0	0.0416254342607307	0.0162255691396393
1180	ChrOYE1	EtOH	32.5	40.0
1181	ChrOYE1	EtOH	35.0	40.0	0.0481578851334351	0.0095705648434724
1182	ChrOYE1	EtOH	37.5	40.0
1183	ChrOYE1	EtOH	40.0	40.0	0.0481536169525316	0.0222637661578354
1216	ChrOYE1	EtOH	2.5	45.0
1217	ChrOYE1	EtOH	5.0	45.0	0.5263968849108495	0.1001419722373676
1218	ChrOYE1	EtOH	7.5	45.0
1219	ChrOYE1	EtOH	10.0	45.0	0.4674575748153425	0.0578527796918666
1220	ChrOYE1	EtOH	12.5	45.0
1221	ChrOYE1	EtOH	15.0	45.0	0.1964408919900542	0.0780710137488085
1222	ChrOYE1	EtOH	17.5	45.0
1223	ChrOYE1	EtOH	20.0	45.0	0.0740913523026942	0.0266210664388867
1224	ChrOYE1	EtOH	22.5	45.0
1225	ChrOYE1	EtOH	25.0	45.0	0.047946610178715	0.0228125973335158
1226	ChrOYE1	EtOH	27.5	45.0
1227	ChrOYE1	EtOH	30.0	45.0	0.0229777518936317	0.0018763898519074
1228	ChrOYE1	EtOH	32.5	45.0
1229	ChrOYE1	EtOH	35.0	45.0	0.0387934962313029	0.012707104470645
1230	ChrOYE1	EtOH	37.5	45.0
1231	ChrOYE1	EtOH	40.0	45.0	0.0441393928128528	0.0143644803962282
1264	ChrOYE1	EtOH	2.5	50.0
1265	ChrOYE1	EtOH	5.0	50.0
1266	ChrOYE1	EtOH	7.5	50.0
1267	ChrOYE1	EtOH	10.0	50.0
1268	ChrOYE1	EtOH	12.5	50.0
1269	ChrOYE1	EtOH	15.0	50.0
1270	ChrOYE1	EtOH	17.5	50.0
1271	ChrOYE1	EtOH	20.0	50.0
1272	ChrOYE1	EtOH	22.5	50.0
1273	ChrOYE1	EtOH	25.0	50.0
1274	ChrOYE1	EtOH	27.5	50.0
1275	ChrOYE1	EtOH	30.0	50.0
1276	ChrOYE1	EtOH	32.5	50.0
1277	ChrOYE1	EtOH	35.0	50.0
1278	ChrOYE1	EtOH	37.5	50.0
1279	ChrOYE1	EtOH	40.0	50.0
1312	ChrOYE1	EtOH	2.5	60.0
1313	ChrOYE1	EtOH	5.0	60.0
1314	ChrOYE1	EtOH	7.5	60.0
1315	ChrOYE1	EtOH	10.0	60.0
1316	ChrOYE1	EtOH	12.5	60.0
1317	ChrOYE1	EtOH	15.0	60.0
1318	ChrOYE1	EtOH	17.5	60.0
1319	ChrOYE1	EtOH	20.0	60.0
1320	ChrOYE1	EtOH	22.5	60.0
1321	ChrOYE1	EtOH	25.0	60.0
1322	ChrOYE1	EtOH	27.5	60.0
1323	ChrOYE1	EtOH	30.0	60.0
1324	ChrOYE1	EtOH	32.5	60.0
1325	ChrOYE1	EtOH	35.0	60.0
1326	ChrOYE1	EtOH	37.5	60.0
1327	ChrOYE1	EtOH	40.0	60.0
1360	ChrOYE1	EtOH	2.5	70.0
1361	ChrOYE1	EtOH	5.0	70.0
1362	ChrOYE1	EtOH	7.5	70.0
1363	ChrOYE1	EtOH	10.0	70.0
1364	ChrOYE1	EtOH	12.5	70.0
1365	ChrOYE1	EtOH	15.0	70.0
1366	ChrOYE1	EtOH	17.5	70.0
1367	ChrOYE1	EtOH	20.0	70.0
1368	ChrOYE1	EtOH	22.5	70.0
1369	ChrOYE1	EtOH	25.0	70.0
1370	ChrOYE1	EtOH	27.5	70.0
1371	ChrOYE1	EtOH	30.0	70.0
1372	ChrOYE1	EtOH	32.5	70.0
1373	ChrOYE1	EtOH	35.0	70.0
1374	ChrOYE1	EtOH	37.5	70.0
1375	ChrOYE1	EtOH	40.0	70.0
1408	ChrOYE1	EtOH	2.5	80.0
1409	ChrOYE1	EtOH	5.0	80.0
1410	ChrOYE1	EtOH	7.5	80.0
1411	ChrOYE1	EtOH	10.0	80.0
1412	ChrOYE1	EtOH	12.5	80.0
1413	ChrOYE1	EtOH	15.0	80.0
1414	ChrOYE1	EtOH	17.5	80.0
1415	ChrOYE1	EtOH	20.0	80.0
1416	ChrOYE1	EtOH	22.5	80.0
1417	ChrOYE1	EtOH	25.0	80.0
1418	ChrOYE1	EtOH	27.5	80.0
1419	ChrOYE1	EtOH	30.0	80.0
1420	ChrOYE1	EtOH	32.5	80.0
1421	ChrOYE1	EtOH	35.0	80.0
1422	ChrOYE1	EtOH	37.5	80.0
1423	ChrOYE1	EtOH	40.0	80.0
1456	TsOYE	EtOH	2.5	25.0
1457	TsOYE	EtOH	5.0	25.0	1.257227345689926	0.0767296154210592
1458	TsOYE	EtOH	7.5	25.0
1459	TsOYE	EtOH	10.0	25.0	1.379015941615739	0.0772665525952241
1460	TsOYE	EtOH	12.5	25.0
1461	TsOYE	EtOH	15.0	25.0	1.550367730064692	0.0480351471000601
1462	TsOYE	EtOH	17.5	25.0
1463	TsOYE	EtOH	20.0	25.0	1.448786524143452	0.0098826869413157
1464	TsOYE	EtOH	22.5	25.0
1465	TsOYE	EtOH	25.0	25.0	1.566007528033255	0.0108149795844874
1466	TsOYE	EtOH	27.5	25.0
1467	TsOYE	EtOH	30.0	25.0	1.2765352016402414	0.0535064993459601
1468	TsOYE	EtOH	32.5	25.0
1469	TsOYE	EtOH	35.0	25.0	1.2129782072856352	0.0457603586004804
1470	TsOYE	EtOH	37.5	25.0
1471	TsOYE	EtOH	40.0	25.0	0.7481685518545311	0.0365661367858374
1472	OYE1	EtOH	2.5	25.0
1473	OYE1	EtOH	5.0	25.0	0.2768797406596373	0.0494662855175386
1474	OYE1	EtOH	7.5	25.0
1475	OYE1	EtOH	10.0	25.0	0.2714804918167946	0.0208760778545247
1476	OYE1	EtOH	12.5	25.0
1477	OYE1	EtOH	15.0	25.0	0.3231710080113044	0.0201105054731417
1478	OYE1	EtOH	17.5	25.0
1479	OYE1	EtOH	20.0	25.0	0.358346509563464	0.0174180537139532
1480	OYE1	EtOH	22.5	25.0
1481	OYE1	EtOH	25.0	25.0	0.271395128198726	0.0343366111420446
1482	OYE1	EtOH	27.5	25.0
1483	OYE1	EtOH	30.0	25.0	0.1486479363238627	0.0506597493625953
1484	OYE1	EtOH	32.5	25.0
1485	OYE1	EtOH	35.0	25.0	0.0691829442637462	0.0402528617735487
1486	OYE1	EtOH	37.5	25.0
1487	OYE1	EtOH	40.0	25.0	0.018481223311865	0.015742842016288
1504	TsOYE	EtOH	2.5	30.0
1505	TsOYE	EtOH	5.0	30.0	1.4757064746383624	0.0355530922543706
1506	TsOYE	EtOH	7.5	30.0
1507	TsOYE	EtOH	10.0	30.0	1.5093055947101874	0.0146886529720179
1508	TsOYE	EtOH	12.5	30.0
1509	TsOYE	EtOH	15.0	30.0	1.5749445260971164	0.0283536440698227
1510	TsOYE	EtOH	17.5	30.0
1511	TsOYE	EtOH	20.0	30.0	1.5314318445135848	0.0378831128430174
1512	TsOYE	EtOH	22.5	30.0
1513	TsOYE	EtOH	25.0	30.0	1.4107789067353391	0.080535847974674
1514	TsOYE	EtOH	27.5	30.0
1515	TsOYE	EtOH	30.0	30.0	1.294399840768398	0.0157618652386739
1516	TsOYE	EtOH	32.5	30.0
1517	TsOYE	EtOH	35.0	30.0	1.1323540845886588	0.0369471374740554
1518	TsOYE	EtOH	37.5	30.0
1519	TsOYE	EtOH	40.0	30.0	0.8837040924243276	0.08655663157145
1520	OYE1	EtOH	2.5	30.0
1521	OYE1	EtOH	5.0	30.0	0.3177618000796869	0.0248054115996566
1522	OYE1	EtOH	7.5	30.0
1523	OYE1	EtOH	10.0	30.0	0.3745158015526361	0.0242605508848718
1524	OYE1	EtOH	12.5	30.0
1525	OYE1	EtOH	15.0	30.0	0.3618734497166675	0.0132590639601116
1526	OYE1	EtOH	17.5	30.0
1527	OYE1	EtOH	20.0	30.0	0.3466815711543816	0.0190909516622214
1528	OYE1	EtOH	22.5	30.0
1529	OYE1	EtOH	25.0	30.0	0.2085290916720605	0.0240737652220262
1530	OYE1	EtOH	27.5	30.0
1531	OYE1	EtOH	30.0	30.0	0.1522929628153946	0.0556056721028048
1532	OYE1	EtOH	32.5	30.0
1533	OYE1	EtOH	35.0	30.0	0.0280846303445894	0.0346540047348996
1534	OYE1	EtOH	37.5	30.0
1535	OYE1	EtOH	40.0	30.0	0.0235632040408859	0.0102817079072447
1552	TsOYE	EtOH	2.5	35.0
1553	TsOYE	EtOH	5.0	35.0	1.5885002686464198	0.0571649056285851
1554	TsOYE	EtOH	7.5	35.0
1555	TsOYE	EtOH	10.0	35.0	1.6699826875468924	0.0558435260069076
1556	TsOYE	EtOH	12.5	35.0
1557	TsOYE	EtOH	15.0	35.0	1.478941755763165	0.1210705971687157
1558	TsOYE	EtOH	17.5	35.0
1559	TsOYE	EtOH	20.0	35.0	1.4906251896228289	0.1205965873893089
1560	TsOYE	EtOH	22.5	35.0
1561	TsOYE	EtOH	25.0	35.0	1.4483645077709706	0.0712023904835197
1562	TsOYE	EtOH	27.5	35.0
1563	TsOYE	EtOH	30.0	35.0	1.2860768880067035	0.0256048187812394
1564	TsOYE	EtOH	32.5	35.0
1565	TsOYE	EtOH	35.0	35.0	0.9416176163760428	0.0622471750743688
1566	TsOYE	EtOH	37.5	35.0
1567	TsOYE	EtOH	40.0	35.0	0.4312000894041627	0.0435318684440767
1568	OYE1	EtOH	2.5	35.0
1569	OYE1	EtOH	5.0	35.0	0.4739644166026262	0.0199221146587483
1570	OYE1	EtOH	7.5	35.0
1571	OYE1	EtOH	10.0	35.0	0.5220995381045763	0.0321325668127674
1572	OYE1	EtOH	12.5	35.0
1573	OYE1	EtOH	15.0	35.0	0.5246504875578614	0.0522358010360859
1574	OYE1	EtOH	17.5	35.0
1575	OYE1	EtOH	20.0	35.0	0.319989790511279	0.0922771364511481
1576	OYE1	EtOH	22.5	35.0
1577	OYE1	EtOH	25.0	35.0	0.0337342791337669	0.0177932687714849
1578	OYE1	EtOH	27.5	35.0
1579	OYE1	EtOH	30.0	35.0	0.0163442874062129	0.018618896250155
1580	OYE1	EtOH	32.5	35.0
1581	OYE1	EtOH	35.0	35.0	0.0140807288004256	0.0181897536826575
1582	OYE1	EtOH	37.5	35.0
1583	OYE1	EtOH	40.0	35.0	0.0135870425425951	0.0035101404879666
1600	TsOYE	EtOH	2.5	40.0
1601	TsOYE	EtOH	5.0	40.0	1.7024550078602108	0.0635974424908144
1602	TsOYE	EtOH	7.5	40.0
1603	TsOYE	EtOH	10.0	40.0	1.6277846056816176	0.1462594186071455
1604	TsOYE	EtOH	12.5	40.0
1605	TsOYE	EtOH	15.0	40.0	1.7348761100026886	0.0929198382245807
1606	TsOYE	EtOH	17.5	40.0
1607	TsOYE	EtOH	20.0	40.0	1.5765778166561637	0.0537185552657856
1608	TsOYE	EtOH	22.5	40.0
1609	TsOYE	EtOH	25.0	40.0	1.4759426473150192	0.0340072041214073
1610	TsOYE	EtOH	27.5	40.0
1611	TsOYE	EtOH	30.0	40.0	1.097562719317808	0.0760113380805255
1612	TsOYE	EtOH	32.5	40.0
1613	TsOYE	EtOH	35.0	40.0	0.6888104160117678	0.0675203989122802
1614	TsOYE	EtOH	37.5	40.0
1615	TsOYE	EtOH	40.0	40.0	0.2962999637702577	0.0549542148779209
1616	OYE1	EtOH	2.5	40.0
1617	OYE1	EtOH	5.0	40.0	0.3427349265456738	0.0800642742884798
1618	OYE1	EtOH	7.5	40.0
1619	OYE1	EtOH	10.0	40.0	0.2142740631680814	0.1228450997197487
1620	OYE1	EtOH	12.5	40.0
1621	OYE1	EtOH	15.0	40.0	0.0863780223967101	0.0502362827743879
1622	OYE1	EtOH	17.5	40.0
1623	OYE1	EtOH	20.0	40.0	0.0201315865945259	0.0020385706583734
1624	OYE1	EtOH	22.5	40.0
1625	OYE1	EtOH	25.0	40.0	0.0140536969880371	0.0125706226975343
1626	OYE1	EtOH	27.5	40.0
1627	OYE1	EtOH	30.0	40.0	0.0126779200101639	0.0105984907919195
1628	OYE1	EtOH	32.5	40.0
1629	OYE1	EtOH	35.0	40.0	0.0131588017252839	0.0087650230718927
1630	OYE1	EtOH	37.5	40.0
1631	OYE1	EtOH	40.0	40.0	0.0131972153534149	0.0080111254187011
1648	TsOYE	EtOH	2.5	45.0
1649	TsOYE	EtOH	5.0	45.0	1.5461912140776557	0.0861248649781973
1650	TsOYE	EtOH	7.5	45.0
1651	TsOYE	EtOH	10.0	45.0	1.7267381117468097	0.05332339534549
1652	TsOYE	EtOH	12.5	45.0
1653	TsOYE	EtOH	15.0	45.0	1.765285476212681	0.119429024429504
1654	TsOYE	EtOH	17.5	45.0
1655	TsOYE	EtOH	20.0	45.0	1.59634518514693	0.0386731167349611
1656	TsOYE	EtOH	22.5	45.0
1657	TsOYE	EtOH	25.0	45.0	1.4012153360577138	0.0369707743884062
1658	TsOYE	EtOH	27.5	45.0
1659	TsOYE	EtOH	30.0	45.0	1.0204395358467084	0.0902507098627919
1660	TsOYE	EtOH	32.5	45.0
1661	TsOYE	EtOH	35.0	45.0	0.3986737054660671	0.0685945475974456
1662	TsOYE	EtOH	37.5	45.0
1663	TsOYE	EtOH	40.0	45.0	0.1593909476578036	0.0498945988132913
1664	OYE1	EtOH	2.5	45.0
1665	OYE1	EtOH	5.0	45.0	0.1694425136853885	0.1001735284753453
1666	OYE1	EtOH	7.5	45.0
1667	OYE1	EtOH	10.0	45.0	0.1188133518088657	0.0816120424151981
1668	OYE1	EtOH	12.5	45.0
1669	OYE1	EtOH	15.0	45.0	0.0495720757394391	0.004001927383428
1670	OYE1	EtOH	17.5	45.0
1671	OYE1	EtOH	20.0	45.0	0.0238221403490276	0.0317956692806119
1672	OYE1	EtOH	22.5	45.0
1673	OYE1	EtOH	25.0	45.0	0.0080256028254219	0.0092674752905952
1674	OYE1	EtOH	27.5	45.0
1675	OYE1	EtOH	30.0	45.0	0.0220038952841651	0.0122507984857904
1676	OYE1	EtOH	32.5	45.0
1677	OYE1	EtOH	35.0	45.0	0.0305729798112909	0.0035486452776679
1678	OYE1	EtOH	37.5	45.0
1679	OYE1	EtOH	40.0	45.0	0.011751724754119	0.0123081063838577
1696	TsOYE	EtOH	2.5	50.0
1697	TsOYE	EtOH	5.0	50.0
1698	TsOYE	EtOH	7.5	50.0
1699	TsOYE	EtOH	10.0	50.0
1700	TsOYE	EtOH	12.5	50.0
1701	TsOYE	EtOH	15.0	50.0
1702	TsOYE	EtOH	17.5	50.0
1703	TsOYE	EtOH	20.0	50.0
1704	TsOYE	EtOH	22.5	50.0
1705	TsOYE	EtOH	25.0	50.0
1706	TsOYE	EtOH	27.5	50.0
1707	TsOYE	EtOH	30.0	50.0
1708	TsOYE	EtOH	32.5	50.0
1709	TsOYE	EtOH	35.0	50.0
1710	TsOYE	EtOH	37.5	50.0
1711	TsOYE	EtOH	40.0	50.0
1712	OYE1	EtOH	2.5	50.0
1713	OYE1	EtOH	5.0	50.0
1714	OYE1	EtOH	7.5	50.0
1715	OYE1	EtOH	10.0	50.0
1716	OYE1	EtOH	12.5	50.0
1717	OYE1	EtOH	15.0	50.0
1718	OYE1	EtOH	17.5	50.0
1719	OYE1	EtOH	20.0	50.0
1720	OYE1	EtOH	22.5	50.0
1721	OYE1	EtOH	25.0	50.0
1722	OYE1	EtOH	27.5	50.0
1723	OYE1	EtOH	30.0	50.0
1724	OYE1	EtOH	32.5	50.0
1725	OYE1	EtOH	35.0	50.0
1726	OYE1	EtOH	37.5	50.0
1727	OYE1	EtOH	40.0	50.0
1744	TsOYE	EtOH	2.5	60.0
1745	TsOYE	EtOH	5.0	60.0
1746	TsOYE	EtOH	7.5	60.0
1747	TsOYE	EtOH	10.0	60.0
1748	TsOYE	EtOH	12.5	60.0
1749	TsOYE	EtOH	15.0	60.0
1750	TsOYE	EtOH	17.5	60.0
1751	TsOYE	EtOH	20.0	60.0
1752	TsOYE	EtOH	22.5	60.0
1753	TsOYE	EtOH	25.0	60.0
1754	TsOYE	EtOH	27.5	60.0
1755	TsOYE	EtOH	30.0	60.0
1756	TsOYE	EtOH	32.5	60.0
1757	TsOYE	EtOH	35.0	60.0
1758	TsOYE	EtOH	37.5	60.0
1759	TsOYE	EtOH	40.0	60.0
1760	OYE1	EtOH	2.5	60.0
1761	OYE1	EtOH	5.0	60.0
1762	OYE1	EtOH	7.5	60.0
1763	OYE1	EtOH	10.0	60.0
1764	OYE1	EtOH	12.5	60.0
1765	OYE1	EtOH	15.0	60.0
1766	OYE1	EtOH	17.5	60.0
1767	OYE1	EtOH	20.0	60.0
1768	OYE1	EtOH	22.5	60.0
1769	OYE1	EtOH	25.0	60.0
1770	OYE1	EtOH	27.5	60.0
1771	OYE1	EtOH	30.0	60.0
1772	OYE1	EtOH	32.5	60.0
1773	OYE1	EtOH	35.0	60.0
1774	OYE1	EtOH	37.5	60.0
1775	OYE1	EtOH	40.0	60.0
1792	TsOYE	EtOH	2.5	70.0
1793	TsOYE	EtOH	5.0	70.0
1794	TsOYE	EtOH	7.5	70.0
1795	TsOYE	EtOH	10.0	70.0
1796	TsOYE	EtOH	12.5	70.0
1797	TsOYE	EtOH	15.0	70.0
1798	TsOYE	EtOH	17.5	70.0
1799	TsOYE	EtOH	20.0	70.0
1800	TsOYE	EtOH	22.5	70.0
1801	TsOYE	EtOH	25.0	70.0
1802	TsOYE	EtOH	27.5	70.0
1803	TsOYE	EtOH	30.0	70.0
1804	TsOYE	EtOH	32.5	70.0
1805	TsOYE	EtOH	35.0	70.0
1806	TsOYE	EtOH	37.5	70.0
1807	TsOYE	EtOH	40.0	70.0
1808	OYE1	EtOH	2.5	70.0
1809	OYE1	EtOH	5.0	70.0
1810	OYE1	EtOH	7.5	70.0
1811	OYE1	EtOH	10.0	70.0
1812	OYE1	EtOH	12.5	70.0
1813	OYE1	EtOH	15.0	70.0
1814	OYE1	EtOH	17.5	70.0
1815	OYE1	EtOH	20.0	70.0
1816	OYE1	EtOH	22.5	70.0
1817	OYE1	EtOH	25.0	70.0
1818	OYE1	EtOH	27.5	70.0
1819	OYE1	EtOH	30.0	70.0
1820	OYE1	EtOH	32.5	70.0
1821	OYE1	EtOH	35.0	70.0
1822	OYE1	EtOH	37.5	70.0
1823	OYE1	EtOH	40.0	70.0
1840	TsOYE	EtOH	2.5	80.0
1841	TsOYE	EtOH	5.0	80.0
1842	TsOYE	EtOH	7.5	80.0
1843	TsOYE	EtOH	10.0	80.0
1844	TsOYE	EtOH	12.5	80.0
1845	TsOYE	EtOH	15.0	80.0
1846	TsOYE	EtOH	17.5	80.0
1847	TsOYE	EtOH	20.0	80.0
1848	TsOYE	EtOH	22.5	80.0
1849	TsOYE	EtOH	25.0	80.0
1850	TsOYE	EtOH	27.5	80.0
1851	TsOYE	EtOH	30.0	80.0
1852	TsOYE	EtOH	32.5	80.0
1853	TsOYE	EtOH	35.0	80.0
1854	TsOYE	EtOH	37.5	80.0
1855	TsOYE	EtOH	40.0	80.0
1856	OYE1	EtOH	2.5	80.0
1857	OYE1	EtOH	5.0	80.0
1858	OYE1	EtOH	7.5	80.0
1859	OYE1	EtOH	10.0	80.0
1860	OYE1	EtOH	12.5	80.0
1861	OYE1	EtOH	15.0	80.0
1862	OYE1	EtOH	17.5	80.0
1863	OYE1	EtOH	20.0	80.0
1864	OYE1	EtOH	22.5	80.0
1865	OYE1	EtOH	25.0	80.0
1866	OYE1	EtOH	27.5	80.0
1867	OYE1	EtOH	30.0	80.0
1868	OYE1	EtOH	32.5	80.0
1869	OYE1	EtOH	35.0	80.0
1870	OYE1	EtOH	37.5	80.0
1871	OYE1	EtOH	40.0	80.0
3951	ChrOYE1	EtOH	0.0	25.0	0.4804115038572618	0.2263540958046894
3952	ChrOYE1	EtOH	45.0	25.0	0.0413202593261352	0.0394697972835674
3953	ChrOYE1	EtOH	0.0	30.0	0.6643615644334194	0.1464801874020471
3954	ChrOYE1	EtOH	45.0	30.0	0.0314650296201084	0.0151659961900403
3955	ChrOYE1	EtOH	0.0	35.0	0.5739657610796108	0.0451277267248382
3956	ChrOYE1	EtOH	45.0	35.0	0.0257712762949286	0.0094386729004251
3957	ChrOYE1	EtOH	0.0	40.0	0.3470351188058825	0.0665989746939813
3958	ChrOYE1	EtOH	45.0	40.0	0.0202589206581449	0.0199908576234728
3959	ChrOYE1	EtOH	0.0	45.0	0.4833437441379204	0.0852168956207079
3960	ChrOYE1	EtOH	45.0	45.0	0.0131908130820597	0.0141079919511143
4095	OYE1	EtOH	0.0	25.0	0.1991775073126387	0.017309918165502
4096	OYE1	EtOH	45.0	25.0	0.010434279581926	0.0150774324614785
4097	OYE1	EtOH	0.0	30.0	0.2299027189094855	0.0295368558517366
4098	OYE1	EtOH	45.0	30.0	0.0369382602652773	0.0406051752878754
4099	OYE1	EtOH	0.0	35.0	0.3609102635594594	0.0187445464781009
4100	OYE1	EtOH	45.0	35.0	0.0168422418449467	0.0019583602862374
4101	OYE1	EtOH	0.0	40.0	0.3305250837079196	0.1758823632358024
4102	OYE1	EtOH	45.0	40.0	0.0096119433945312	0.0214337200014987
4103	OYE1	EtOH	0.0	45.0	0.1024292280475541	0.1188791679611536
4104	OYE1	EtOH	45.0	45.0	0.0184228915061847	0.0055717016176697
4135	PpXenB	EtOH	0.0	25.0	0.912479029618266	0.079955546596473
4136	PpXenB	EtOH	45.0	25.0	0.0	-0.0513578208154105
4137	PpXenB	EtOH	0.0	30.0	1.058944218503546	0.2454353576429682
4138	PpXenB	EtOH	45.0	30.0	0.0147565241101358	0.0386963368031236
4139	PpXenB	EtOH	0.0	35.0	0.7625532002073484	0.1096911521075657
4140	PpXenB	EtOH	45.0	35.0	0.0131317699128956	0.0473578776195093
4141	PpXenB	EtOH	0.0	40.0	0.2355865131458905	0.1010672934064441
4142	PpXenB	EtOH	45.0	40.0	0.0127476336315866	0.012656578785789
4143	PpXenB	EtOH	0.0	45.0	0.1597779293930483	0.0886839757732654
4144	PpXenB	EtOH	45.0	45.0	0.0317723386451556	0.0184435934674837
4175	TsOYE	EtOH	0.0	25.0	1.2049882283331117	0.0271828839732132
4176	TsOYE	EtOH	45.0	25.0	0.6104113366882203	0.035155909766125
4177	TsOYE	EtOH	0.0	30.0	1.1810113468877956	0.3440840293340161
4178	TsOYE	EtOH	45.0	30.0	0.501075901701233	0.0687869711626928
4179	TsOYE	EtOH	0.0	35.0	1.5828264334987896	0.1295559740179132
4180	TsOYE	EtOH	45.0	35.0	0.2999506811696608	0.0381713390515943
4181	TsOYE	EtOH	0.0	40.0	1.5105319853564405	0.0792751980821565
4182	TsOYE	EtOH	45.0	40.0	0.1672074096189574	0.0429713893614897
4183	TsOYE	EtOH	0.0	45.0	1.4076545983140265	0.1107024283342445
4184	TsOYE	EtOH	45.0	45.0	0.0766565290256574	0.0334464601461376
