# Supplementary material for: Solvent concentration at 50% protein unfolding may reform enzyme stability ranking and process window identification
Source: Nat Commun. 2024 Jun 26;15:5420. doi: 10.1038/s41467-024-49774-0 (PMC11208486; doi:10.1038/s41467-024-49774-0)
Supplement: Supplementary file 4 — Source Data [file 41467_2024_49774_MOESM4_ESM.zip › Source/SupFig9.csv]

	Enzyme	Solvent	Concentration	Temperature	Activity_mean	Activity_std
2340	ChrOYE1	MeOH	36.0	25.0
2341	ChrOYE1	MeOH	39.0	25.0
2342	ChrOYE1	MeOH	42.0	25.0
2343	ChrOYE1	MeOH	45.0	25.0	0.0307010252383937	0.0134724484545626
2344	TsOYE	MeOH	36.0	25.0
2345	TsOYE	MeOH	39.0	25.0
2346	TsOYE	MeOH	42.0	25.0
2347	TsOYE	MeOH	45.0	25.0	0.4683870040964608	0.0175928637288422
2348	OYE1	MeOH	36.0	25.0
2349	OYE1	MeOH	39.0	25.0
2350	OYE1	MeOH	42.0	25.0
2351	OYE1	MeOH	45.0	25.0	0.0107529704227156	0.0036074697651862
2352	ChrOYE1	MeOH	36.0	30.0
2353	ChrOYE1	MeOH	39.0	30.0
2354	ChrOYE1	MeOH	42.0	30.0
2355	ChrOYE1	MeOH	45.0	30.0	0.0382749122515358	0.0279570017136481
2356	TsOYE	MeOH	36.0	30.0
2357	TsOYE	MeOH	39.0	30.0
2358	TsOYE	MeOH	42.0	30.0
2359	TsOYE	MeOH	45.0	30.0	0.4127017933686838	0.0345671223920499
2360	OYE1	MeOH	36.0	30.0
2361	OYE1	MeOH	39.0	30.0
2362	OYE1	MeOH	42.0	30.0
2363	OYE1	MeOH	45.0	30.0	0.0256802217689888	0.0041178309854467
2364	ChrOYE1	MeOH	36.0	35.0
2365	ChrOYE1	MeOH	39.0	35.0
2366	ChrOYE1	MeOH	42.0	35.0
2367	ChrOYE1	MeOH	45.0	35.0	0.0121387064893635	0.0132198563215949
2368	TsOYE	MeOH	36.0	35.0
2369	TsOYE	MeOH	39.0	35.0
2370	TsOYE	MeOH	42.0	35.0
2371	TsOYE	MeOH	45.0	35.0	0.4773334340624025	0.0221282608507435
2372	OYE1	MeOH	36.0	35.0
2373	OYE1	MeOH	39.0	35.0
2374	OYE1	MeOH	42.0	35.0
2375	OYE1	MeOH	45.0	35.0	0.0078335346847674	0.0006340128565952
2376	ChrOYE1	MeOH	36.0	40.0
2377	ChrOYE1	MeOH	39.0	40.0
2378	ChrOYE1	MeOH	42.0	40.0
2379	ChrOYE1	MeOH	45.0	40.0	0.0336780814185384	0.019695390244917
2380	TsOYE	MeOH	36.0	40.0
2381	TsOYE	MeOH	39.0	40.0
2382	TsOYE	MeOH	42.0	40.0
2383	TsOYE	MeOH	45.0	40.0	0.3676980939228859	0.0784127355103908
2384	OYE1	MeOH	36.0	40.0
2385	OYE1	MeOH	39.0	40.0
2386	OYE1	MeOH	42.0	40.0
2387	OYE1	MeOH	45.0	40.0	0.0054547351945873	0.0056443412550083
2388	ChrOYE1	MeOH	36.0	45.0
2389	ChrOYE1	MeOH	39.0	45.0
2390	ChrOYE1	MeOH	42.0	45.0
2391	ChrOYE1	MeOH	45.0	45.0	0.0401614482108532	0.0314473293060188
2392	TsOYE	MeOH	36.0	45.0
2393	TsOYE	MeOH	39.0	45.0
2394	TsOYE	MeOH	42.0	45.0
2395	TsOYE	MeOH	45.0	45.0	0.3208476948728689	0.0042089371362874
2396	OYE1	MeOH	36.0	45.0
2397	OYE1	MeOH	39.0	45.0
2398	OYE1	MeOH	42.0	45.0
2399	OYE1	MeOH	45.0	45.0	0.0	-0.0149664833914607
2400	ChrOYE1	MeOH	36.0	50.0
2401	ChrOYE1	MeOH	39.0	50.0
2402	ChrOYE1	MeOH	42.0	50.0
2403	ChrOYE1	MeOH	45.0	50.0
2404	TsOYE	MeOH	36.0	50.0
2405	TsOYE	MeOH	39.0	50.0
2406	TsOYE	MeOH	42.0	50.0
2407	TsOYE	MeOH	45.0	50.0
2408	OYE1	MeOH	36.0	50.0
2409	OYE1	MeOH	39.0	50.0
2410	OYE1	MeOH	42.0	50.0
2411	OYE1	MeOH	45.0	50.0
2412	ChrOYE1	MeOH	36.0	60.0
2413	ChrOYE1	MeOH	39.0	60.0
2414	ChrOYE1	MeOH	42.0	60.0
2415	ChrOYE1	MeOH	45.0	60.0
2416	TsOYE	MeOH	36.0	60.0
2417	TsOYE	MeOH	39.0	60.0
2418	TsOYE	MeOH	42.0	60.0
2419	TsOYE	MeOH	45.0	60.0
2420	OYE1	MeOH	36.0	60.0
2421	OYE1	MeOH	39.0	60.0
2422	OYE1	MeOH	42.0	60.0
2423	OYE1	MeOH	45.0	60.0
2424	ChrOYE1	MeOH	36.0	70.0
2425	ChrOYE1	MeOH	39.0	70.0
2426	ChrOYE1	MeOH	42.0	70.0
2427	ChrOYE1	MeOH	45.0	70.0
2428	TsOYE	MeOH	36.0	70.0
2429	TsOYE	MeOH	39.0	70.0
2430	TsOYE	MeOH	42.0	70.0
2431	TsOYE	MeOH	45.0	70.0
2432	OYE1	MeOH	36.0	70.0
2433	OYE1	MeOH	39.0	70.0
2434	OYE1	MeOH	42.0	70.0
2435	OYE1	MeOH	45.0	70.0
2436	ChrOYE1	MeOH	36.0	80.0
2437	ChrOYE1	MeOH	39.0	80.0
2438	ChrOYE1	MeOH	42.0	80.0
2439	ChrOYE1	MeOH	45.0	80.0
2440	TsOYE	MeOH	36.0	80.0
2441	TsOYE	MeOH	39.0	80.0
2442	TsOYE	MeOH	42.0	80.0
2443	TsOYE	MeOH	45.0	80.0
2444	OYE1	MeOH	36.0	80.0
2445	OYE1	MeOH	39.0	80.0
2446	OYE1	MeOH	42.0	80.0
2447	OYE1	MeOH	45.0	80.0
2671	PpXenB	MeOH	36.0	25.0
2672	PpXenB	MeOH	39.0	25.0
2673	PpXenB	MeOH	42.0	25.0
2674	PpXenB	MeOH	45.0	25.0	0.0115144138499825	0.0162557493022561
2682	PpXenB	MeOH	36.0	30.0
2683	PpXenB	MeOH	39.0	30.0
2684	PpXenB	MeOH	42.0	30.0
2685	PpXenB	MeOH	45.0	30.0	0.0392245825025495	0.0203951906044159
2693	PpXenB	MeOH	36.0	35.0
2694	PpXenB	MeOH	39.0	35.0
2695	PpXenB	MeOH	42.0	35.0
2696	PpXenB	MeOH	45.0	35.0	0.0320881840320095	0.0257604416881429
2704	PpXenB	MeOH	36.0	40.0
2705	PpXenB	MeOH	39.0	40.0
2706	PpXenB	MeOH	42.0	40.0
2707	PpXenB	MeOH	45.0	40.0	0.0	-0.0153738917167925
2715	PpXenB	MeOH	36.0	45.0
2716	PpXenB	MeOH	39.0	45.0
2717	PpXenB	MeOH	42.0	45.0
2718	PpXenB	MeOH	45.0	45.0	0.0	-0.007240043370029
2726	PpXenB	MeOH	36.0	50.0
2727	PpXenB	MeOH	39.0	50.0
2728	PpXenB	MeOH	42.0	50.0
2729	PpXenB	MeOH	45.0	50.0
2737	PpXenB	MeOH	36.0	60.0
2738	PpXenB	MeOH	39.0	60.0
2739	PpXenB	MeOH	42.0	60.0
2740	PpXenB	MeOH	45.0	60.0
2748	PpXenB	MeOH	36.0	70.0
2749	PpXenB	MeOH	39.0	70.0
2750	PpXenB	MeOH	42.0	70.0
2751	PpXenB	MeOH	45.0	70.0
2759	PpXenB	MeOH	36.0	80.0
2760	PpXenB	MeOH	39.0	80.0
2761	PpXenB	MeOH	42.0	80.0
2762	PpXenB	MeOH	45.0	80.0
2835	ChrOYE1	MeOH	0.0	25.0	0.564259917705204	0.1104436550145845
2836	ChrOYE1	MeOH	3.0	25.0
2837	ChrOYE1	MeOH	6.0	25.0
2838	ChrOYE1	MeOH	9.0	25.0
2839	ChrOYE1	MeOH	12.0	25.0
2840	ChrOYE1	MeOH	15.0	25.0	0.661518955951733	0.1233373661010033
2841	ChrOYE1	MeOH	18.0	25.0
2842	ChrOYE1	MeOH	21.0	25.0
2843	ChrOYE1	MeOH	24.0	25.0
2844	ChrOYE1	MeOH	27.0	25.0
2845	ChrOYE1	MeOH	30.0	25.0	0.132369094358169	0.0295105962308526
2846	ChrOYE1	MeOH	33.0	25.0
2847	TsOYE	MeOH	0.0	25.0	1.2174305228987257	0.0862961904156
2848	TsOYE	MeOH	3.0	25.0
2849	TsOYE	MeOH	6.0	25.0
2850	TsOYE	MeOH	9.0	25.0
2851	TsOYE	MeOH	12.0	25.0
2852	TsOYE	MeOH	15.0	25.0	1.0914409517573354	0.0573754376006668
2853	TsOYE	MeOH	18.0	25.0
2854	TsOYE	MeOH	21.0	25.0
2855	TsOYE	MeOH	24.0	25.0
2856	TsOYE	MeOH	27.0	25.0
2857	TsOYE	MeOH	30.0	25.0	0.8237180737476222	0.0418291592999216
2858	TsOYE	MeOH	33.0	25.0
2859	OYE1	MeOH	0.0	25.0	0.2370462310148646	0.0243319840613453
2860	OYE1	MeOH	3.0	25.0
2861	OYE1	MeOH	6.0	25.0
2862	OYE1	MeOH	9.0	25.0
2863	OYE1	MeOH	12.0	25.0
2864	OYE1	MeOH	15.0	25.0	0.3326961650607992	0.0260588617995823
2865	OYE1	MeOH	18.0	25.0
2866	OYE1	MeOH	21.0	25.0
2867	OYE1	MeOH	24.0	25.0
2868	OYE1	MeOH	27.0	25.0
2869	OYE1	MeOH	30.0	25.0	0.1943060901748538	0.028287644599572
2870	OYE1	MeOH	33.0	25.0
2871	ChrOYE1	MeOH	0.0	30.0	0.6095559875428873	0.0314485442872408
2872	ChrOYE1	MeOH	3.0	30.0
2873	ChrOYE1	MeOH	6.0	30.0
2874	ChrOYE1	MeOH	9.0	30.0
2875	ChrOYE1	MeOH	12.0	30.0
2876	ChrOYE1	MeOH	15.0	30.0	0.7699072759039632	0.0025577240997763
2877	ChrOYE1	MeOH	18.0	30.0
2878	ChrOYE1	MeOH	21.0	30.0
2879	ChrOYE1	MeOH	24.0	30.0
2880	ChrOYE1	MeOH	27.0	30.0
2881	ChrOYE1	MeOH	30.0	30.0	0.1901538615192973	0.0415319734662552
2882	ChrOYE1	MeOH	33.0	30.0
2883	TsOYE	MeOH	0.0	30.0	1.4744772385381737	0.1131412459600088
2884	TsOYE	MeOH	3.0	30.0
2885	TsOYE	MeOH	6.0	30.0
2886	TsOYE	MeOH	9.0	30.0
2887	TsOYE	MeOH	12.0	30.0
2888	TsOYE	MeOH	15.0	30.0	1.3356446955652392	0.1070049048990142
2889	TsOYE	MeOH	18.0	30.0
2890	TsOYE	MeOH	21.0	30.0
2891	TsOYE	MeOH	24.0	30.0
2892	TsOYE	MeOH	27.0	30.0
2893	TsOYE	MeOH	30.0	30.0	0.9404139893612748	0.0816275493507067
2894	TsOYE	MeOH	33.0	30.0
2895	OYE1	MeOH	0.0	30.0	0.2129082452789828	0.0012833699130129
2896	OYE1	MeOH	3.0	30.0
2897	OYE1	MeOH	6.0	30.0
2898	OYE1	MeOH	9.0	30.0
2899	OYE1	MeOH	12.0	30.0
2900	OYE1	MeOH	15.0	30.0	0.398668014558196	0.0290331461037018
2901	OYE1	MeOH	18.0	30.0
2902	OYE1	MeOH	21.0	30.0
2903	OYE1	MeOH	24.0	30.0
2904	OYE1	MeOH	27.0	30.0
2905	OYE1	MeOH	30.0	30.0	0.1358931890574369	0.0234413151673797
2906	OYE1	MeOH	33.0	30.0
2907	ChrOYE1	MeOH	0.0	35.0	0.5303726954223974	0.017638142938641
2908	ChrOYE1	MeOH	3.0	35.0
2909	ChrOYE1	MeOH	6.0	35.0
2910	ChrOYE1	MeOH	9.0	35.0
2911	ChrOYE1	MeOH	12.0	35.0
2912	ChrOYE1	MeOH	15.0	35.0	0.6048225749209801	0.0188090745748986
2913	ChrOYE1	MeOH	18.0	35.0
2914	ChrOYE1	MeOH	21.0	35.0
2915	ChrOYE1	MeOH	24.0	35.0
2916	ChrOYE1	MeOH	27.0	35.0
2917	ChrOYE1	MeOH	30.0	35.0	0.0518733366098734	0.0066558449431896
2918	ChrOYE1	MeOH	33.0	35.0
2919	TsOYE	MeOH	0.0	35.0	1.4799490464563752	0.051046225231857
2920	TsOYE	MeOH	3.0	35.0
2921	TsOYE	MeOH	6.0	35.0
2922	TsOYE	MeOH	9.0	35.0
2923	TsOYE	MeOH	12.0	35.0
2924	TsOYE	MeOH	15.0	35.0	1.4015169541748893	0.061020614888681
2925	TsOYE	MeOH	18.0	35.0
2926	TsOYE	MeOH	21.0	35.0
2927	TsOYE	MeOH	24.0	35.0
2928	TsOYE	MeOH	27.0	35.0
2929	TsOYE	MeOH	30.0	35.0	1.043157640068715	0.0227434541428742
2930	TsOYE	MeOH	33.0	35.0
2931	OYE1	MeOH	0.0	35.0	0.3714882385651343	0.0047454078556827
2932	OYE1	MeOH	3.0	35.0
2933	OYE1	MeOH	6.0	35.0
2934	OYE1	MeOH	9.0	35.0
2935	OYE1	MeOH	12.0	35.0
2936	OYE1	MeOH	15.0	35.0	0.5475421644699408	0.0411327639295127
2937	OYE1	MeOH	18.0	35.0
2938	OYE1	MeOH	21.0	35.0
2939	OYE1	MeOH	24.0	35.0
2940	OYE1	MeOH	27.0	35.0
2941	OYE1	MeOH	30.0	35.0	0.0075888256463039	0.0047613179323257
2942	OYE1	MeOH	33.0	35.0
2943	ChrOYE1	MeOH	0.0	40.0	0.2905862922675288	0.0938584883311541
2944	ChrOYE1	MeOH	3.0	40.0
2945	ChrOYE1	MeOH	6.0	40.0
2946	ChrOYE1	MeOH	9.0	40.0
2947	ChrOYE1	MeOH	12.0	40.0
2948	ChrOYE1	MeOH	15.0	40.0	0.1722552449007509	0.0233517371968819
2949	ChrOYE1	MeOH	18.0	40.0
2950	ChrOYE1	MeOH	21.0	40.0
2951	ChrOYE1	MeOH	24.0	40.0
2952	ChrOYE1	MeOH	27.0	40.0
2953	ChrOYE1	MeOH	30.0	40.0	0.0270026464855691	0.0206886804269344
2954	ChrOYE1	MeOH	33.0	40.0
2955	TsOYE	MeOH	0.0	40.0	1.4911544440548543	0.0972488961600177
2956	TsOYE	MeOH	3.0	40.0
2957	TsOYE	MeOH	6.0	40.0
2958	TsOYE	MeOH	9.0	40.0
2959	TsOYE	MeOH	12.0	40.0
2960	TsOYE	MeOH	15.0	40.0	1.4555862698595792	0.0997348808120828
2961	TsOYE	MeOH	18.0	40.0
2962	TsOYE	MeOH	21.0	40.0
2963	TsOYE	MeOH	24.0	40.0
2964	TsOYE	MeOH	27.0	40.0
2965	TsOYE	MeOH	30.0	40.0	1.088019066817732	0.0643964322529712
2966	TsOYE	MeOH	33.0	40.0
2967	OYE1	MeOH	0.0	40.0	0.2257142107162498	0.0609452953374606
2968	OYE1	MeOH	3.0	40.0
2969	OYE1	MeOH	6.0	40.0
2970	OYE1	MeOH	9.0	40.0
2971	OYE1	MeOH	12.0	40.0
2972	OYE1	MeOH	15.0	40.0	0.0948432478551856	0.0694896343329558
2973	OYE1	MeOH	18.0	40.0
2974	OYE1	MeOH	21.0	40.0
2975	OYE1	MeOH	24.0	40.0
2976	OYE1	MeOH	27.0	40.0
2977	OYE1	MeOH	30.0	40.0	0.0149941195137602	0.0059932616268697
2978	OYE1	MeOH	33.0	40.0
2979	ChrOYE1	MeOH	0.0	45.0	0.1890697435698255	0.0633140170210228
2980	ChrOYE1	MeOH	3.0	45.0
2981	ChrOYE1	MeOH	6.0	45.0
2982	ChrOYE1	MeOH	9.0	45.0
2983	ChrOYE1	MeOH	12.0	45.0
2984	ChrOYE1	MeOH	15.0	45.0	0.2344533111160288	0.087017560438646
2985	ChrOYE1	MeOH	18.0	45.0
2986	ChrOYE1	MeOH	21.0	45.0
2987	ChrOYE1	MeOH	24.0	45.0
2988	ChrOYE1	MeOH	27.0	45.0
2989	ChrOYE1	MeOH	30.0	45.0	0.0252334855010961	0.0133469843758136
2990	ChrOYE1	MeOH	33.0	45.0
2991	TsOYE	MeOH	0.0	45.0	1.2700399096255377	0.2563005784447438
2992	TsOYE	MeOH	3.0	45.0
2993	TsOYE	MeOH	6.0	45.0
2994	TsOYE	MeOH	9.0	45.0
2995	TsOYE	MeOH	12.0	45.0
2996	TsOYE	MeOH	15.0	45.0	1.5210231740170788	0.0428450300197683
2997	TsOYE	MeOH	18.0	45.0
2998	TsOYE	MeOH	21.0	45.0
2999	TsOYE	MeOH	24.0	45.0
3000	TsOYE	MeOH	27.0	45.0
3001	TsOYE	MeOH	30.0	45.0	1.2018742151437762	0.0637292119070238
3002	TsOYE	MeOH	33.0	45.0
3003	OYE1	MeOH	0.0	45.0	0.0669791401906069	0.0468419328651891
3004	OYE1	MeOH	3.0	45.0
3005	OYE1	MeOH	6.0	45.0
3006	OYE1	MeOH	9.0	45.0
3007	OYE1	MeOH	12.0	45.0
3008	OYE1	MeOH	15.0	45.0	0.0360092195552968	0.0353906507268277
3009	OYE1	MeOH	18.0	45.0
3010	OYE1	MeOH	21.0	45.0
3011	OYE1	MeOH	24.0	45.0
3012	OYE1	MeOH	27.0	45.0
3013	OYE1	MeOH	30.0	45.0	0.0040106673222592	0.0082711248806905
3014	OYE1	MeOH	33.0	45.0
3015	ChrOYE1	MeOH	0.0	50.0
3016	ChrOYE1	MeOH	3.0	50.0
3017	ChrOYE1	MeOH	6.0	50.0
3018	ChrOYE1	MeOH	9.0	50.0
3019	ChrOYE1	MeOH	12.0	50.0
3020	ChrOYE1	MeOH	15.0	50.0
3021	ChrOYE1	MeOH	18.0	50.0
3022	ChrOYE1	MeOH	21.0	50.0
3023	ChrOYE1	MeOH	24.0	50.0
3024	ChrOYE1	MeOH	27.0	50.0
3025	ChrOYE1	MeOH	30.0	50.0
3026	ChrOYE1	MeOH	33.0	50.0
3027	TsOYE	MeOH	0.0	50.0
3028	TsOYE	MeOH	3.0	50.0
3029	TsOYE	MeOH	6.0	50.0
3030	TsOYE	MeOH	9.0	50.0
3031	TsOYE	MeOH	12.0	50.0
3032	TsOYE	MeOH	15.0	50.0
3033	TsOYE	MeOH	18.0	50.0
3034	TsOYE	MeOH	21.0	50.0
3035	TsOYE	MeOH	24.0	50.0
3036	TsOYE	MeOH	27.0	50.0
3037	TsOYE	MeOH	30.0	50.0
3038	TsOYE	MeOH	33.0	50.0
3039	OYE1	MeOH	0.0	50.0
3040	OYE1	MeOH	3.0	50.0
3041	OYE1	MeOH	6.0	50.0
3042	OYE1	MeOH	9.0	50.0
3043	OYE1	MeOH	12.0	50.0
3044	OYE1	MeOH	15.0	50.0
3045	OYE1	MeOH	18.0	50.0
3046	OYE1	MeOH	21.0	50.0
3047	OYE1	MeOH	24.0	50.0
3048	OYE1	MeOH	27.0	50.0
3049	OYE1	MeOH	30.0	50.0
3050	OYE1	MeOH	33.0	50.0
3051	ChrOYE1	MeOH	0.0	60.0
3052	ChrOYE1	MeOH	3.0	60.0
3053	ChrOYE1	MeOH	6.0	60.0
3054	ChrOYE1	MeOH	9.0	60.0
3055	ChrOYE1	MeOH	12.0	60.0
3056	ChrOYE1	MeOH	15.0	60.0
3057	ChrOYE1	MeOH	18.0	60.0
3058	ChrOYE1	MeOH	21.0	60.0
3059	ChrOYE1	MeOH	24.0	60.0
3060	ChrOYE1	MeOH	27.0	60.0
3061	ChrOYE1	MeOH	30.0	60.0
3062	ChrOYE1	MeOH	33.0	60.0
3063	TsOYE	MeOH	0.0	60.0
3064	TsOYE	MeOH	3.0	60.0
3065	TsOYE	MeOH	6.0	60.0
3066	TsOYE	MeOH	9.0	60.0
3067	TsOYE	MeOH	12.0	60.0
3068	TsOYE	MeOH	15.0	60.0
3069	TsOYE	MeOH	18.0	60.0
3070	TsOYE	MeOH	21.0	60.0
3071	TsOYE	MeOH	24.0	60.0
3072	TsOYE	MeOH	27.0	60.0
3073	TsOYE	MeOH	30.0	60.0
3074	TsOYE	MeOH	33.0	60.0
3075	OYE1	MeOH	0.0	60.0
3076	OYE1	MeOH	3.0	60.0
3077	OYE1	MeOH	6.0	60.0
3078	OYE1	MeOH	9.0	60.0
3079	OYE1	MeOH	12.0	60.0
3080	OYE1	MeOH	15.0	60.0
3081	OYE1	MeOH	18.0	60.0
3082	OYE1	MeOH	21.0	60.0
3083	OYE1	MeOH	24.0	60.0
3084	OYE1	MeOH	27.0	60.0
3085	OYE1	MeOH	30.0	60.0
3086	OYE1	MeOH	33.0	60.0
3087	ChrOYE1	MeOH	0.0	70.0
3088	ChrOYE1	MeOH	3.0	70.0
3089	ChrOYE1	MeOH	6.0	70.0
3090	ChrOYE1	MeOH	9.0	70.0
3091	ChrOYE1	MeOH	12.0	70.0
3092	ChrOYE1	MeOH	15.0	70.0
3093	ChrOYE1	MeOH	18.0	70.0
3094	ChrOYE1	MeOH	21.0	70.0
3095	ChrOYE1	MeOH	24.0	70.0
3096	ChrOYE1	MeOH	27.0	70.0
3097	ChrOYE1	MeOH	30.0	70.0
3098	ChrOYE1	MeOH	33.0	70.0
3099	TsOYE	MeOH	0.0	70.0
3100	TsOYE	MeOH	3.0	70.0
3101	TsOYE	MeOH	6.0	70.0
3102	TsOYE	MeOH	9.0	70.0
3103	TsOYE	MeOH	12.0	70.0
3104	TsOYE	MeOH	15.0	70.0
3105	TsOYE	MeOH	18.0	70.0
3106	TsOYE	MeOH	21.0	70.0
3107	TsOYE	MeOH	24.0	70.0
3108	TsOYE	MeOH	27.0	70.0
3109	TsOYE	MeOH	30.0	70.0
3110	TsOYE	MeOH	33.0	70.0
3111	OYE1	MeOH	0.0	70.0
3112	OYE1	MeOH	3.0	70.0
3113	OYE1	MeOH	6.0	70.0
3114	OYE1	MeOH	9.0	70.0
3115	OYE1	MeOH	12.0	70.0
3116	OYE1	MeOH	15.0	70.0
3117	OYE1	MeOH	18.0	70.0
3118	OYE1	MeOH	21.0	70.0
3119	OYE1	MeOH	24.0	70.0
3120	OYE1	MeOH	27.0	70.0
3121	OYE1	MeOH	30.0	70.0
3122	OYE1	MeOH	33.0	70.0
3123	ChrOYE1	MeOH	0.0	80.0
3124	ChrOYE1	MeOH	3.0	80.0
3125	ChrOYE1	MeOH	6.0	80.0
3126	ChrOYE1	MeOH	9.0	80.0
3127	ChrOYE1	MeOH	12.0	80.0
3128	ChrOYE1	MeOH	15.0	80.0
3129	ChrOYE1	MeOH	18.0	80.0
3130	ChrOYE1	MeOH	21.0	80.0
3131	ChrOYE1	MeOH	24.0	80.0
3132	ChrOYE1	MeOH	27.0	80.0
3133	ChrOYE1	MeOH	30.0	80.0
3134	ChrOYE1	MeOH	33.0	80.0
3135	TsOYE	MeOH	0.0	80.0
3136	TsOYE	MeOH	3.0	80.0
3137	TsOYE	MeOH	6.0	80.0
3138	TsOYE	MeOH	9.0	80.0
3139	TsOYE	MeOH	12.0	80.0
3140	TsOYE	MeOH	15.0	80.0
3141	TsOYE	MeOH	18.0	80.0
3142	TsOYE	MeOH	21.0	80.0
3143	TsOYE	MeOH	24.0	80.0
3144	TsOYE	MeOH	27.0	80.0
3145	TsOYE	MeOH	30.0	80.0
3146	TsOYE	MeOH	33.0	80.0
3147	OYE1	MeOH	0.0	80.0
3148	OYE1	MeOH	3.0	80.0
3149	OYE1	MeOH	6.0	80.0
3150	OYE1	MeOH	9.0	80.0
3151	OYE1	MeOH	12.0	80.0
3152	OYE1	MeOH	15.0	80.0
3153	OYE1	MeOH	18.0	80.0
3154	OYE1	MeOH	21.0	80.0
3155	OYE1	MeOH	24.0	80.0
3156	OYE1	MeOH	27.0	80.0
3157	OYE1	MeOH	30.0	80.0
3158	OYE1	MeOH	33.0	80.0
3181	PpXenB	MeOH	0.0	25.0	0.9978667327854432	0.231311853823239
3182	PpXenB	MeOH	0.0	25.0	0.9978667327854432	0.231311853823239
3183	PpXenB	MeOH	3.0	25.0
3184	PpXenB	MeOH	3.0	25.0
3185	PpXenB	MeOH	6.0	25.0
3186	PpXenB	MeOH	6.0	25.0
3187	PpXenB	MeOH	9.0	25.0
3188	PpXenB	MeOH	9.0	25.0
3189	PpXenB	MeOH	12.0	25.0
3190	PpXenB	MeOH	12.0	25.0
3191	PpXenB	MeOH	15.0	25.0	0.9563615512021238	0.0409128495205824
3192	PpXenB	MeOH	15.0	25.0	0.9563615512021238	0.0409128495205824
3193	PpXenB	MeOH	18.0	25.0
3194	PpXenB	MeOH	18.0	25.0
3195	PpXenB	MeOH	21.0	25.0
3196	PpXenB	MeOH	21.0	25.0
3197	PpXenB	MeOH	24.0	25.0
3198	PpXenB	MeOH	24.0	25.0
3199	PpXenB	MeOH	27.0	25.0
3200	PpXenB	MeOH	27.0	25.0
3201	PpXenB	MeOH	30.0	25.0	0.4934454527507803	0.029692207195955
3202	PpXenB	MeOH	30.0	25.0	0.4934454527507803	0.029692207195955
3225	PpXenB	MeOH	0.0	30.0	1.1603704240387935	0.2085493411887372
3226	PpXenB	MeOH	0.0	30.0	1.1603704240387935	0.2085493411887372
3227	PpXenB	MeOH	3.0	30.0
3228	PpXenB	MeOH	3.0	30.0
3229	PpXenB	MeOH	6.0	30.0
3230	PpXenB	MeOH	6.0	30.0
3231	PpXenB	MeOH	9.0	30.0
3232	PpXenB	MeOH	9.0	30.0
3233	PpXenB	MeOH	12.0	30.0
3234	PpXenB	MeOH	12.0	30.0
3235	PpXenB	MeOH	15.0	30.0	0.9498580509736042	0.089956309114414
3236	PpXenB	MeOH	15.0	30.0	0.9498580509736042	0.089956309114414
3237	PpXenB	MeOH	18.0	30.0
3238	PpXenB	MeOH	18.0	30.0
3239	PpXenB	MeOH	21.0	30.0
3240	PpXenB	MeOH	21.0	30.0
3241	PpXenB	MeOH	24.0	30.0
3242	PpXenB	MeOH	24.0	30.0
3243	PpXenB	MeOH	27.0	30.0
3244	PpXenB	MeOH	27.0	30.0
3245	PpXenB	MeOH	30.0	30.0	0.4067860946365257	0.0080008361230808
3246	PpXenB	MeOH	30.0	30.0	0.4067860946365257	0.0080008361230808
3269	PpXenB	MeOH	0.0	35.0	0.4797236153683251	0.3329123313371546
3270	PpXenB	MeOH	0.0	35.0	0.4797236153683251	0.3329123313371546
3271	PpXenB	MeOH	3.0	35.0
3272	PpXenB	MeOH	3.0	35.0
3273	PpXenB	MeOH	6.0	35.0
3274	PpXenB	MeOH	6.0	35.0
3275	PpXenB	MeOH	9.0	35.0
3276	PpXenB	MeOH	9.0	35.0
3277	PpXenB	MeOH	12.0	35.0
3278	PpXenB	MeOH	12.0	35.0
3279	PpXenB	MeOH	15.0	35.0	0.765501090484653	0.0403110327287792
3280	PpXenB	MeOH	15.0	35.0	0.765501090484653	0.0403110327287792
3281	PpXenB	MeOH	18.0	35.0
3282	PpXenB	MeOH	18.0	35.0
3283	PpXenB	MeOH	21.0	35.0
3284	PpXenB	MeOH	21.0	35.0
3285	PpXenB	MeOH	24.0	35.0
3286	PpXenB	MeOH	24.0	35.0
3287	PpXenB	MeOH	27.0	35.0
3288	PpXenB	MeOH	27.0	35.0
3289	PpXenB	MeOH	30.0	35.0	0.0531274704319988	0.0163941941565176
3290	PpXenB	MeOH	30.0	35.0	0.0531274704319988	0.0163941941565176
3313	PpXenB	MeOH	0.0	40.0	0.1798867523560891	0.1010527440303133
3314	PpXenB	MeOH	0.0	40.0	0.1798867523560891	0.1010527440303133
3315	PpXenB	MeOH	3.0	40.0
3316	PpXenB	MeOH	3.0	40.0
3317	PpXenB	MeOH	6.0	40.0
3318	PpXenB	MeOH	6.0	40.0
3319	PpXenB	MeOH	9.0	40.0
3320	PpXenB	MeOH	9.0	40.0
3321	PpXenB	MeOH	12.0	40.0
3322	PpXenB	MeOH	12.0	40.0
3323	PpXenB	MeOH	15.0	40.0	0.1931864040511866	0.0789230109887034
3324	PpXenB	MeOH	15.0	40.0	0.1931864040511866	0.0789230109887034
3325	PpXenB	MeOH	18.0	40.0
3326	PpXenB	MeOH	18.0	40.0
3327	PpXenB	MeOH	21.0	40.0
3328	PpXenB	MeOH	21.0	40.0
3329	PpXenB	MeOH	24.0	40.0
3330	PpXenB	MeOH	24.0	40.0
3331	PpXenB	MeOH	27.0	40.0
3332	PpXenB	MeOH	27.0	40.0
3333	PpXenB	MeOH	30.0	40.0	0.0390026370955711	0.036795845724605
3334	PpXenB	MeOH	30.0	40.0	0.0390026370955711	0.036795845724605
3357	PpXenB	MeOH	0.0	45.0	0.2072059555919962	0.0269788285799358
3358	PpXenB	MeOH	0.0	45.0	0.2072059555919962	0.0269788285799358
3359	PpXenB	MeOH	3.0	45.0
3360	PpXenB	MeOH	3.0	45.0
3361	PpXenB	MeOH	6.0	45.0
3362	PpXenB	MeOH	6.0	45.0
3363	PpXenB	MeOH	9.0	45.0
3364	PpXenB	MeOH	9.0	45.0
3365	PpXenB	MeOH	12.0	45.0
3366	PpXenB	MeOH	12.0	45.0
3367	PpXenB	MeOH	15.0	45.0	0.0809759280999317	0.0187055880423703
3368	PpXenB	MeOH	15.0	45.0	0.0809759280999317	0.0187055880423703
3369	PpXenB	MeOH	18.0	45.0
3370	PpXenB	MeOH	18.0	45.0
3371	PpXenB	MeOH	21.0	45.0
3372	PpXenB	MeOH	21.0	45.0
3373	PpXenB	MeOH	24.0	45.0
3374	PpXenB	MeOH	24.0	45.0
3375	PpXenB	MeOH	27.0	45.0
3376	PpXenB	MeOH	27.0	45.0
3377	PpXenB	MeOH	30.0	45.0	0.0229656587144054	0.0274219569839687
3378	PpXenB	MeOH	30.0	45.0	0.0229656587144054	0.0274219569839687
3401	PpXenB	MeOH	0.0	50.0
3402	PpXenB	MeOH	0.0	50.0
3403	PpXenB	MeOH	3.0	50.0
3404	PpXenB	MeOH	3.0	50.0
3405	PpXenB	MeOH	6.0	50.0
3406	PpXenB	MeOH	6.0	50.0
3407	PpXenB	MeOH	9.0	50.0
3408	PpXenB	MeOH	9.0	50.0
3409	PpXenB	MeOH	12.0	50.0
3410	PpXenB	MeOH	12.0	50.0
3411	PpXenB	MeOH	15.0	50.0
3412	PpXenB	MeOH	15.0	50.0
3413	PpXenB	MeOH	18.0	50.0
3414	PpXenB	MeOH	18.0	50.0
3415	PpXenB	MeOH	21.0	50.0
3416	PpXenB	MeOH	21.0	50.0
3417	PpXenB	MeOH	24.0	50.0
3418	PpXenB	MeOH	24.0	50.0
3419	PpXenB	MeOH	27.0	50.0
3420	PpXenB	MeOH	27.0	50.0
3421	PpXenB	MeOH	30.0	50.0
3422	PpXenB	MeOH	30.0	50.0
3445	PpXenB	MeOH	0.0	60.0
3446	PpXenB	MeOH	0.0	60.0
3447	PpXenB	MeOH	3.0	60.0
3448	PpXenB	MeOH	3.0	60.0
3449	PpXenB	MeOH	6.0	60.0
3450	PpXenB	MeOH	6.0	60.0
3451	PpXenB	MeOH	9.0	60.0
3452	PpXenB	MeOH	9.0	60.0
3453	PpXenB	MeOH	12.0	60.0
3454	PpXenB	MeOH	12.0	60.0
3455	PpXenB	MeOH	15.0	60.0
3456	PpXenB	MeOH	15.0	60.0
3457	PpXenB	MeOH	18.0	60.0
3458	PpXenB	MeOH	18.0	60.0
3459	PpXenB	MeOH	21.0	60.0
3460	PpXenB	MeOH	21.0	60.0
3461	PpXenB	MeOH	24.0	60.0
3462	PpXenB	MeOH	24.0	60.0
3463	PpXenB	MeOH	27.0	60.0
3464	PpXenB	MeOH	27.0	60.0
3465	PpXenB	MeOH	30.0	60.0
3466	PpXenB	MeOH	30.0	60.0
3489	PpXenB	MeOH	0.0	70.0
3490	PpXenB	MeOH	0.0	70.0
3491	PpXenB	MeOH	3.0	70.0
3492	PpXenB	MeOH	3.0	70.0
3493	PpXenB	MeOH	6.0	70.0
3494	PpXenB	MeOH	6.0	70.0
3495	PpXenB	MeOH	9.0	70.0
3496	PpXenB	MeOH	9.0	70.0
3497	PpXenB	MeOH	12.0	70.0
3498	PpXenB	MeOH	12.0	70.0
3499	PpXenB	MeOH	15.0	70.0
3500	PpXenB	MeOH	15.0	70.0
3501	PpXenB	MeOH	18.0	70.0
3502	PpXenB	MeOH	18.0	70.0
3503	PpXenB	MeOH	21.0	70.0
3504	PpXenB	MeOH	21.0	70.0
3505	PpXenB	MeOH	24.0	70.0
3506	PpXenB	MeOH	24.0	70.0
3507	PpXenB	MeOH	27.0	70.0
3508	PpXenB	MeOH	27.0	70.0
3509	PpXenB	MeOH	30.0	70.0
3510	PpXenB	MeOH	30.0	70.0
3533	PpXenB	MeOH	0.0	80.0
3534	PpXenB	MeOH	0.0	80.0
3535	PpXenB	MeOH	3.0	80.0
3536	PpXenB	MeOH	3.0	80.0
3537	PpXenB	MeOH	6.0	80.0
3538	PpXenB	MeOH	6.0	80.0
3539	PpXenB	MeOH	9.0	80.0
3540	PpXenB	MeOH	9.0	80.0
3541	PpXenB	MeOH	12.0	80.0
3542	PpXenB	MeOH	12.0	80.0
3543	PpXenB	MeOH	15.0	80.0
3544	PpXenB	MeOH	15.0	80.0
3545	PpXenB	MeOH	18.0	80.0
3546	PpXenB	MeOH	18.0	80.0
3547	PpXenB	MeOH	21.0	80.0
3548	PpXenB	MeOH	21.0	80.0
3549	PpXenB	MeOH	24.0	80.0
3550	PpXenB	MeOH	24.0	80.0
3551	PpXenB	MeOH	27.0	80.0
3552	PpXenB	MeOH	27.0	80.0
3553	PpXenB	MeOH	30.0	80.0
3554	PpXenB	MeOH	30.0	80.0
3961	ChrOYE1	MeOH	5.0	25.0	0.6057701110815421	0.1168176654598228
3962	ChrOYE1	MeOH	10.0	25.0	0.6050231794234413	0.0104547000244371
3963	ChrOYE1	MeOH	20.0	25.0	0.5954709905615582	0.0390071060985628
3964	ChrOYE1	MeOH	25.0	25.0	0.3156362459897773	0.020621978736419
3965	ChrOYE1	MeOH	35.0	25.0	0.0656702313802208	0.0272402316533448
3966	ChrOYE1	MeOH	40.0	25.0	0.0768101835381811	0.0122324577298254
3967	ChrOYE1	MeOH	5.0	30.0	0.6221812666552423	0.0323204301398188
3968	ChrOYE1	MeOH	10.0	30.0	0.7750397634403418	0.027512487927636
3969	ChrOYE1	MeOH	20.0	30.0	0.6730707875668746	0.013207376841673
3970	ChrOYE1	MeOH	25.0	30.0	0.4487544060964988	0.01921901398708
3971	ChrOYE1	MeOH	35.0	30.0	0.0471399239879663	0.0133032774766713
3972	ChrOYE1	MeOH	40.0	30.0	0.0287483324750732	0.0139386142299116
3973	ChrOYE1	MeOH	5.0	35.0	0.6114531939544633	0.0224274447153243
3974	ChrOYE1	MeOH	10.0	35.0	0.6306450693867501	0.060535470570148
3975	ChrOYE1	MeOH	20.0	35.0	0.4348785499794381	0.0419343052405964
3976	ChrOYE1	MeOH	25.0	35.0	0.1826632040337723	0.0391950958334872
3977	ChrOYE1	MeOH	35.0	35.0	0.0147209559359405	0.014233524051646
3978	ChrOYE1	MeOH	40.0	35.0	0.0247703878730736	0.0120495900588118
3979	ChrOYE1	MeOH	5.0	40.0	0.2869007180574144	0.0453245165505333
3980	ChrOYE1	MeOH	10.0	40.0	0.2883241563887092	0.0605338512436368
3981	ChrOYE1	MeOH	20.0	40.0	0.0861105497267616	0.0247579210739495
3982	ChrOYE1	MeOH	25.0	40.0	0.0736901432977714	0.0154953537559721
3983	ChrOYE1	MeOH	35.0	40.0	0.0629193887879582	0.0379988614238069
3984	ChrOYE1	MeOH	40.0	40.0	0.0591335123266131	0.0529832537845175
3985	ChrOYE1	MeOH	5.0	45.0	0.3599015501392814	0.1067609600510262
3986	ChrOYE1	MeOH	10.0	45.0	0.4520921235629835	0.0368964160948612
3987	ChrOYE1	MeOH	20.0	45.0	0.077834546955005	0.0403184660546856
3988	ChrOYE1	MeOH	25.0	45.0	0.0618139299339691	0.0193550659076905
3989	ChrOYE1	MeOH	35.0	45.0	0.0198598457436739	0.0042104025377448
3990	ChrOYE1	MeOH	40.0	45.0	0.0339277700013891	0.0080709063500014
4105	OYE1	MeOH	5.0	25.0	0.2095278460034639	0.1233667741836204
4106	OYE1	MeOH	10.0	25.0	0.3016607989849697	0.019959818093845
4107	OYE1	MeOH	20.0	25.0	0.3668743350085232	0.0355642521752435
4108	OYE1	MeOH	25.0	25.0	0.3068252978781237	0.0573598177027855
4109	OYE1	MeOH	35.0	25.0	0.0262891489112119	0.0156642834219139
4110	OYE1	MeOH	40.0	25.0	0.0234508086104289	0.0207820881013691
4111	OYE1	MeOH	5.0	30.0	0.2894808334135395	0.0016368515500409
4112	OYE1	MeOH	10.0	30.0	0.3568640280630048	0.0069213845050672
4113	OYE1	MeOH	20.0	30.0	0.4330667071859306	0.0093462529707074
4114	OYE1	MeOH	25.0	30.0	0.2991226540743948	0.0110317416985648
4115	OYE1	MeOH	35.0	30.0	0.0386213462681978	0.0283372981981119
4116	OYE1	MeOH	40.0	30.0	0.0286964029407481	0.0094309813840708
4117	OYE1	MeOH	5.0	35.0	0.457125020211615	0.0224453055667191
4118	OYE1	MeOH	10.0	35.0	0.523795428650207	0.0702530740571515
4119	OYE1	MeOH	20.0	35.0	0.4025904728084509	0.0758724275348362
4120	OYE1	MeOH	25.0	35.0	0.0565704696941015	0.0447672029626191
4121	OYE1	MeOH	35.0	35.0	0.0117389202114085	0.0010966179752708
4122	OYE1	MeOH	40.0	35.0	0.0	-0.005796218734951
4123	OYE1	MeOH	5.0	40.0	0.252070227794949	0.070189688357748
4124	OYE1	MeOH	10.0	40.0	0.1691081728479529	0.0718696500880528
4125	OYE1	MeOH	20.0	40.0	0.0185680096569015	0.0430942676572011
4126	OYE1	MeOH	25.0	40.0	0.015356914890552	0.0126974156666411
4127	OYE1	MeOH	35.0	40.0	0.0	-0.0015158931641381
4128	OYE1	MeOH	40.0	40.0	0.0071605848289927	0.0056960250757286
4129	OYE1	MeOH	5.0	45.0	0.1214582012420264	0.0985009731311548
4130	OYE1	MeOH	10.0	45.0	0.0752722156859773	0.0651936985405265
4131	OYE1	MeOH	20.0	45.0	0.0110019476420825	0.014958489161098
4132	OYE1	MeOH	25.0	45.0	0.0211075772944442	0.0065698858699739
4133	OYE1	MeOH	35.0	45.0	0.0027003357849052	0.004866352064731
4134	OYE1	MeOH	40.0	45.0	0.0080270255523897	0.01392494286847
4145	PpXenB	MeOH	5.0	25.0	0.7456456989922747	0.0413622354183747
4146	PpXenB	MeOH	10.0	25.0	0.7508936109012527	0.0678328469229996
4147	PpXenB	MeOH	20.0	25.0	0.9550651638886348	0.0268097396356633
4148	PpXenB	MeOH	25.0	25.0	0.8440898743881626	0.0315507774553763
4149	PpXenB	MeOH	35.0	25.0	0.1804264996433756	0.0166377574645528
4150	PpXenB	MeOH	40.0	25.0	0.048166647006131	0.0151915986610768
4151	PpXenB	MeOH	5.0	30.0	0.9435411432365232	0.1487782690066774
4152	PpXenB	MeOH	10.0	30.0	0.8693743864045352	0.0933203819619338
4153	PpXenB	MeOH	20.0	30.0	0.9864505885857036	0.0412032811868171
4154	PpXenB	MeOH	25.0	30.0	0.7661982266988802	0.046991076094585
4155	PpXenB	MeOH	35.0	30.0	0.0894468444662784	0.0066586321572053
4156	PpXenB	MeOH	40.0	30.0	0.0157268239021829	0.007821908584698
4157	PpXenB	MeOH	5.0	35.0	0.39731357848484	0.1363190394061033
4158	PpXenB	MeOH	10.0	35.0	0.5350620035083025	0.0859760860395305
4159	PpXenB	MeOH	20.0	35.0	0.543157319955147	0.0697448501374379
4160	PpXenB	MeOH	25.0	35.0	0.2350885587071564	0.1044232740197891
4161	PpXenB	MeOH	35.0	35.0	0.0314536478043658	0.0159994110918806
4162	PpXenB	MeOH	40.0	35.0	0.0	-0.0383260673597385
4163	PpXenB	MeOH	5.0	40.0	0.2918069920059106	0.0685384787166739
4164	PpXenB	MeOH	10.0	40.0	0.2956910366280346	0.2000531368728918
4165	PpXenB	MeOH	20.0	40.0	0.0865330996362016	0.0012942374486546
4166	PpXenB	MeOH	25.0	40.0	0.0365811557963569	0.0339122810430152
4167	PpXenB	MeOH	35.0	40.0	0.0238676676119975	0.0217109688534781
4168	PpXenB	MeOH	40.0	40.0	0.0166146055300969	0.0079919010023925
4169	PpXenB	MeOH	5.0	45.0	0.1408385879975481	0.0098068061109684
4170	PpXenB	MeOH	10.0	45.0	0.1302022811861929	0.0043152498041248
4171	PpXenB	MeOH	20.0	45.0	0.0495791893742782	0.006499367477959
4172	PpXenB	MeOH	25.0	45.0	0.0412135548035494	0.0064183734482881
4173	PpXenB	MeOH	35.0	45.0	0.0087952981150076	0.003201515048953
4174	PpXenB	MeOH	40.0	45.0	0.0422066182270816	0.0114219243051828
4185	TsOYE	MeOH	5.0	25.0	1.1411213104808204	0.0724293621439207
4186	TsOYE	MeOH	10.0	25.0	1.1188805199670429	0.0303768126108779
4187	TsOYE	MeOH	20.0	25.0	1.0987033664012686	0.0174726873894566
4188	TsOYE	MeOH	25.0	25.0	0.9918232245805784	0.0180242618778967
4189	TsOYE	MeOH	35.0	25.0	0.7471235049385553	0.0538754060866831
4190	TsOYE	MeOH	40.0	25.0	0.5820722344242554	0.0257336108745381
4191	TsOYE	MeOH	5.0	30.0	1.3892075204493883	0.0246510871167391
4192	TsOYE	MeOH	10.0	30.0	1.331146032893021	0.0660435724039047
4193	TsOYE	MeOH	20.0	30.0	1.2587320756853757	0.0331966657458852
4194	TsOYE	MeOH	25.0	30.0	1.1173926877951583	0.0589076441367366
4195	TsOYE	MeOH	35.0	30.0	0.7909849759320838	0.0283711225383566
4196	TsOYE	MeOH	40.0	30.0	0.6177366676078007	0.0075529646939325
4197	TsOYE	MeOH	5.0	35.0	1.5291810904505077	0.01329962521299
4198	TsOYE	MeOH	10.0	35.0	1.4424914908478466	0.0898802400126554
4199	TsOYE	MeOH	20.0	35.0	1.3652345710417728	0.0710441450409042
4200	TsOYE	MeOH	25.0	35.0	1.2195814749851523	0.0158929382566474
4201	TsOYE	MeOH	35.0	35.0	0.8919957451927302	0.0557776255775826
4202	TsOYE	MeOH	40.0	35.0	0.615739158944994	0.043532917988017
4203	TsOYE	MeOH	5.0	40.0	1.6085977097937183	0.1205557536851584
4204	TsOYE	MeOH	10.0	40.0	1.525940118417834	0.0794815969067247
4205	TsOYE	MeOH	20.0	40.0	1.355949854849838	0.0258605738366096
4206	TsOYE	MeOH	25.0	40.0	1.2613925751151822	0.0342775012147177
4207	TsOYE	MeOH	35.0	40.0	0.928864291836585	0.0188636065318433
4208	TsOYE	MeOH	40.0	40.0	0.6270100019839928	0.0306759079766571
4209	TsOYE	MeOH	5.0	45.0	1.5920343224344624	0.1274549577647037
4210	TsOYE	MeOH	10.0	45.0	1.4904601532945627	0.0189242041234115
4211	TsOYE	MeOH	20.0	45.0	1.5710519451131857	0.1318413391721811
4212	TsOYE	MeOH	25.0	45.0	1.3624887079938974	0.0694746630191506
4213	TsOYE	MeOH	35.0	45.0	0.950145441821102	0.0258048503860002
4214	TsOYE	MeOH	40.0	45.0	0.6704230926797781	0.0398896399152012
