# Supplementary material for: Solvent concentration at 50% protein unfolding may reform enzyme stability ranking and process window identification
Source: Nat Commun. 2024 Jun 26;15:5420. doi: 10.1038/s41467-024-49774-0 (PMC11208486; doi:10.1038/s41467-024-49774-0)
Supplement: Supplementary file 4 — Source Data [file 41467_2024_49774_MOESM4_ESM.zip › Source/SuppFig10_fit_params.csv]

Solvent	Enzyme	Temperature	c_{A_{50}}	c_{A_{max}}	σ	xi	nu	m_{folding}
EtOH	ChrOYE1	25	44.76586519314316	8.173634110849024	12.542955711282987	15.69840722817641	0.0831001406033527	3540.470622301156
EtOH	ChrOYE1	30	36.32168658385383	10.694127228055292	10.0	17.699454126422943	0.2484778293463271	520.7527546377339
EtOH	ChrOYE1	35	19.617261386311032	7.528525481518814	10.0	14.948388174481806	0.1493590321302287	6469.589699207123
EtOH	ChrOYE1	40	12.734471901803524	0.076394520800869	31.194745980324058	6.498129760673257	0.2876285099735812	1020.6961732589798
EtOH	ChrOYE1	45	13.768631531501892	0.0940782230166445	28.999217340053143	5.189363169672641	0.4347263536818732	1709.8079331120896
EtOH	DrER	25	19.609909818833177	13.92679946855263	11.003519908593567	16.926079969467004	0.3796672467923456	2226.976044687214
EtOH	DrER	30	19.049483922486512	0.0367985244222453	95.084328937856	11.777626499754724	1.0512754245113407	1387.1347204229774
EtOH	DrER	35	14.871369609070166	0.0	12.124867785782872	16.022455196167392	0.8053718598066895	7579.745114216892
EtOH	DrER	40	9.783746182809312	0.0216598625489901	48.1358233191076	6.108570183763301	0.5548416100001047	10565.842657381509
EtOH	DrER	45	20.13809071694625	0.0	10.0	5.544896918769505	0.0	1524.2659337100065
EtOH	NCR	25	18.569297968913336	0.1606923662299009	14.381732754562142	7.1914586773365565	0.2781531985853766	342.9657013650385
EtOH	NCR	30	14.064239117541126	0.0	13.112248045734384	1.1256310039967334	0.6191416930067927	363.4760405465299
EtOH	NCR	35	0.0014926638297966	2.275578958030481	10.526251464035624	15.859293585899076	0.1311322314927266	4540.206851756536
EtOH	NCR	40	8.582692573436713	0.0004809250726458	121.49443667385904	7.531942353928159	0.4066195475581103	834.4500166494695
EtOH	NCR	45	0.0158252988504668	0.0	51.26208533486135	7.861629528176796	0.1089218642679019	6038.557332911376
EtOH	OYE1	25	39.13554239157869	13.301686886491003	13.14265003773989	11.179144035777217	0.0	1424.548945140925
EtOH	OYE1	30	32.85812686823277	11.518552769637076	11.37031696186049	9.085595790304266	0.0608349075569953	11305.700868298594
EtOH	OYE1	35	20.25629079552286	9.600806663052126	10.0	6.2245058339113015	0.2597030775772954	7309.917582088336
EtOH	OYE1	40	11.33949504773233	0.004573440669517	48.6734712598463	1.9352844379611096	0.3316247594255601	1039.22881196459
EtOH	OYE1	45	14.172687617940513	0.0	10.134795189549322	0.0	0.134562967972272	1457.52916136645
EtOH	PpXenB	25	29.79127213947395	15.791732846675718	10.0	14.555528760587684	0.6811448329711861	649.3631822507072
EtOH	PpXenB	30	27.72422357254572	15.703926763567916	10.0	7.613937588052448	0.8477354467846785	790.1647375068675
EtOH	PpXenB	35	19.959216150025604	12.62939671077802	10.0	7.972769046637221	0.5971376306789963	8459.57478061052
EtOH	PpXenB	40	14.942579397018864	0.0973815539137845	40.69058511069685	3.6557431079435463	0.2671688580780254	28436.683056439448
EtOH	PpXenB	45	12.91974506123548	0.0043919980839448	61.04326999370966	6.198755928411264	0.1208546146640182	1071.4942782366843
EtOH	TsOYE	25	44.81213862666765	19.410345017489615	11.882773727913014	14.692528360192464	1.052807084916372	457.6400085313289
EtOH	TsOYE	30	44.93408616899966	15.289674536659254	14.382873342236474	26.845806464647467	0.8311629335910297	980.490952734582
EtOH	TsOYE	35	35.82999817685323	1.6348663296204524	31.051212681792126	55.731304554248105	0.889791208979323	1200.6959146777056
EtOH	TsOYE	40	33.501080757383846	11.309170133897805	17.559108872421263	36.24035821904733	0.8789463042928104	830.3404541072044
EtOH	TsOYE	45	32.98978416598363	13.251757072624647	10.000026424026808	14.978573467731028	1.1548540381837007	914.7023698686648
EtOH	YqiG	25	36.80718390295453	15.940445874829829	10.0	8.450993471100507	0.6589539540419261	539.5895478130592
EtOH	YqiG	30	32.400050014559625	14.242734678241884	13.700716328905532	19.313153354857317	0.2229869449001615	898.8337804945281
EtOH	YqiG	35	21.24076277336305	0.0213632411802763	42.267360252427416	3.1328422540617	0.2310093997444042	771.0059987220998
EtOH	YqiG	40	20.508318916799933	0.0	10.0	2.623537350669084	0.0	1514.392278495848
EtOH	YqiG	45
