# Supplementary material for: Solvent concentration at 50% protein unfolding may reform enzyme stability ranking and process window identification
Source: Nat Commun. 2024 Jun 26;15:5420. doi: 10.1038/s41467-024-49774-0 (PMC11208486; doi:10.1038/s41467-024-49774-0)
Supplement: Supplementary file 4 — Source Data [file 41467_2024_49774_MOESM4_ESM.zip › Source/SuppFig11_fit_params.csv]

Solvent	Enzyme	Temperature	c_{A_{50}}	c_{A_{max}}	σ	xi	nu	m_{folding}
MeOH	ChrOYE1	25	24.877376256693093	0.8855830356379106	33.94449726024072	11.717481063402666	0.4762057081397276	5025.9225978821805
MeOH	ChrOYE1	30	26.78979396474506	11.90781757542612	11.378871613157308	12.03441088386013	0.342887314097514	1181.179589469309
MeOH	ChrOYE1	35	23.084662705478426	8.312627490197066	10.923849781684105	10.107389563833292	0.2689780065659375	1513.5097494015383
MeOH	ChrOYE1	40	14.814831959526591	0.0321506416613825	36.89145951210721	7.606289203248077	0.2102101597721448	1704.3674665938884
MeOH	ChrOYE1	45	14.628354446923415	8.653003978503898	10.0	6.311253699795402	0.1143020875736748	7782.819070132885
MeOH	DrER	25	25.026749355262087	0.5068103468557842	48.1047186440352	22.82329127678205	0.7906753705779875	19936.327761608984
MeOH	DrER	30	24.103610317349	10.038609043776502	10.0	10.595279148516438	0.6469442071497918	1277.8141259129488
MeOH	DrER	35	18.547631819468887	0.0244277612648465	57.44450273572937	7.4308064125756035	0.9300170568001236	1599.036005317083
MeOH	DrER	40	9.85002803957516	1.9827631089469333	10.0	10.549008006817257	0.2688226804049033	7088.456420551355
MeOH	DrER	45	7.905185898823748	0.014088745522458	116.63286389430954	9.891922035205967	0.3160448738394624	1334.233194201039
MeOH	NCR	25	60.07343119770861	3.266188563299242	17.325023081736443	20.80277130310041	0.0	894.7398931464588
MeOH	NCR	30	19.25674726568127	0.0	15.915502919633182	6.106082094413036	0.5031160310105368	309.23246146066737
MeOH	NCR	35	24.290099296757536	0.3237760957267447	10.0	8.163053820566619	0.2891785211936941	1041.4539100496463
MeOH	NCR	40	0.0047512030671428	0.0	10.0	9.559733799278169	0.0923407056180634	4372.857008649486
MeOH	NCR	45	18.905282532402385	0.0	10.0	0.7962679062305255	0.0	1490.3534490431553
MeOH	OYE1	25	31.125685053372717	0.0	10.0	0.0	0.2929655336106401	1612.2295574557213
MeOH	OYE1	30	29.53564308775361	14.714573702220664	10.507271261456175	8.385410439674887	0.0965321566874201	5616.753857414121
MeOH	OYE1	35	20.82661824565235	10.205199735213997	10.0	6.35414511221597	0.2621283355138125	8368.548481641654
MeOH	OYE1	40	14.24487316214057	0.775889660573723	10.0	4.00962426437758	0.0819995215521688	1467.826434035493
MeOH	OYE1	45	13.00887142305107	0.0647112856538109	20.964636506404307	1.0899611749287026	0.0732589742412134	1250.4434164351806
MeOH	PpXenB	25	30.995896344566432	0.0	22.3021367194293	0.0	0.8870008900147527	966.6428659872364
MeOH	PpXenB	30	29.45209218295693	0.0	10.0	3.16475865303696	0.90816816772689	1028.3428381890928
MeOH	PpXenB	35	22.44607375711057	14.78111063340912	10.0	7.991673048984055	0.3159065938769768	1957.9370994398016
MeOH	PpXenB	40	16.899014187592808	6.362940156358455	10.0	6.986613149517536	0.0	1466.843567973721
MeOH	PpXenB	45	0.619572451250421	0.0002578749035811	35.3974161139934	1.18150981652021	0.3663796993433013	267.4496727259884
MeOH	TsOYE	25	39.59122825157812	2.362930737199116e-08	891.7328969984503	0.6396145174305623	1.213820345372283	234.43236109453812
MeOH	TsOYE	30	36.286782447208815	0.0	246.88249848526337	0.0	1.4710553524147716	256.32894767574885
MeOH	TsOYE	35	37.01110141794194	0.0545652612298121	95.3177245594671	7.903225250594488	1.493359615955465	292.4809460339959
MeOH	TsOYE	40	39.94012620341436	5.538955639569589	10.0	7.378295379672356	1.2778608226780952	475.242420959957
MeOH	TsOYE	45	41.7676043778138	13.03027706298345	16.210775891066728	35.18576982037062	0.7107557263572185	762.94158695007
MeOH	YqiG	25	37.54156634983551	0.1924209663947324	19.995521517637197	2.621593760847707	0.6047832316749274	769.7494103621856
MeOH	YqiG	30	34.93601876044296	0.0	10.0	1.4428805473857795	0.4088229076014922	555.5420460961684
MeOH	YqiG	35	19.33613327815937	0.0	14.909323527847448	7.965961655877741	0.0	1264.0185198749846
MeOH	YqiG	40	19.372065100465026	0.0	10.0	2.5607178817507203	0.0	1488.803679992442
MeOH	YqiG	45
