# Supplementary material for: Solvent concentration at 50% protein unfolding may reform enzyme stability ranking and process window identification
Source: Nat Commun. 2024 Jun 26;15:5420. doi: 10.1038/s41467-024-49774-0 (PMC11208486; doi:10.1038/s41467-024-49774-0)
Supplement: Supplementary file 4 — Source Data [file 41467_2024_49774_MOESM4_ESM.zip › Source/SuppFig12.csv]

	Solvent	Enzyme	Temperature	c_{U_{50}}	c_{A_{50}}
0	EtOH	ChrOYE1	25	27.43115758207181	44.76586519314316
1	EtOH	ChrOYE1	30	27.047041285509675	36.32168658385383
2	EtOH	ChrOYE1	35	22.80594404764402	19.617261386311032
3	EtOH	ChrOYE1	40	13.211702760297683	12.734471901803524
4	EtOH	ChrOYE1	45	7.508079100104574	13.768631531501892
5	EtOH	DrER	25	26.85014201221783	19.609909818833177
6	EtOH	DrER	30	23.73549521855445	19.049483922486512
7	EtOH	DrER	35	17.3689332192022	14.871369609070166
8	EtOH	DrER	40	12.576607223162664	9.783746182809312
9	EtOH	DrER	45	5.563556921671029	20.13809071694625
10	EtOH	OYE1	25	21.01284793686153	39.13554239157869
11	EtOH	OYE1	30	21.366472642147944	32.85812686823277
12	EtOH	OYE1	35	19.624734374608952	20.25629079552286
13	EtOH	OYE1	40	10.505364819192096	11.33949504773233
14	EtOH	PpXenB	25	23.062639368252388	29.79127213947395
15	EtOH	PpXenB	30	22.85534142234382	27.72422357254572
16	EtOH	PpXenB	35	18.146683986505337	19.959216150025604
17	EtOH	PpXenB	40	8.034271950030373	14.942579397018864
18	EtOH	TsOYE	45	32.23590167490308	32.98978416598363
19	EtOH	YqiG	25	29.54585304985738	36.80718390295453
20	EtOH	YqiG	30	29.063669476547812	32.400050014559625
21	EtOH	YqiG	35	21.2991316903315	21.24076277336305
22	EtOH	YqiG	40	15.483029933841816	20.508318916799933
23	MeOH	ChrOYE1	25	27.598152212281363	24.877376256693093
24	MeOH	ChrOYE1	30	27.3278139166989	26.78979396474506
25	MeOH	ChrOYE1	35	22.286438762519875	23.084662705478426
26	MeOH	ChrOYE1	40	13.777261175875225	14.814831959526591
27	MeOH	ChrOYE1	45	6.150670136316277	14.628354446923415
28	MeOH	DrER	25	24.34414331304753	25.026749355262087
29	MeOH	DrER	30	23.38071725324481	24.103610317349
30	MeOH	DrER	35	18.43459217144636	18.547631819468887
31	MeOH	DrER	40	12.088744079974166	9.85002803957516
32	MeOH	DrER	45	3.633390573376854	7.905185898823748
33	MeOH	NCR	30	33.74898046593324	19.25674726568127
34	MeOH	NCR	35	33.474027998218986	24.290099296757536
35	MeOH	NCR	40	27.1638416814368	0.0047512030671428
36	MeOH	NCR	45	19.75537766057654	18.905282532402385
37	MeOH	OYE1	25	28.25343983532488	31.125685053372717
38	MeOH	OYE1	30	27.94891631081077	29.53564308775361
39	MeOH	OYE1	35	22.24240925911269	20.82661824565235
40	MeOH	OYE1	40	13.29141332653346	14.24487316214057
41	MeOH	PpXenB	25	31.18548335315586	30.995896344566432
42	MeOH	PpXenB	30	30.503724541105687	29.45209218295693
43	MeOH	PpXenB	35	20.91579973010675	22.44607375711057
44	MeOH	PpXenB	40	8.589593847816264	16.899014187592808
45	MeOH	YqiG	25	36.04130045377603	37.54156634983551
46	MeOH	YqiG	30	35.76294034166412	34.93601876044296
47	MeOH	YqiG	35	28.690717782867356	19.33613327815937
48	MeOH	YqiG	40	20.32248675486078	19.372065100465026
