# Supplementary material for: Solvent concentration at 50% protein unfolding may reform enzyme stability ranking and process window identification
Source: Nat Commun. 2024 Jun 26;15:5420. doi: 10.1038/s41467-024-49774-0 (PMC11208486; doi:10.1038/s41467-024-49774-0)
Supplement: Supplementary file 4 — Source Data [file 41467_2024_49774_MOESM4_ESM.zip › Source/SupplementaryTab5.csv]

Enzyme	Solvent	Concentration	Tm_mean[°C]	Tm_std[°C]	Activity_mean[U mg-1]	Activity_std[U mg-1]
ChrOYE1	DMSO	0	47	0	1.03	0.03
ChrOYE1	DMSO	5	45.67	0.58	1.19	0.01
ChrOYE1	DMSO	10	44.33	0.58	1.23	0.06
ChrOYE1	DMSO	15	43.67	0.58	1.21	0.02
ChrOYE1	DMSO	20	43	0	1.12	0.04
ChrOYE1	DMSO	25	42	0	0.95	0.03
ChrOYE1	DMSO	30	40	1	0.72	0.04
ChrOYE1	EtOH	0	47	0	1.06	0.06
ChrOYE1	EtOH	5	44	0	1.16	0.02
ChrOYE1	EtOH	10	38.33	1.15	1.23	0.03
ChrOYE1	EtOH	15	35.67	1.53	1.32	0.02
ChrOYE1	EtOH	20	34	1	1.21	0.03
ChrOYE1	EtOH	25	32.67	0.58	0.95	0.03
ChrOYE1	EtOH	30	30	0	0.63	0.11
ChrOYE1	MeOH	0	46.67	0.58	1.11	0.04
ChrOYE1	MeOH	5	46	1	1.13	0.05
ChrOYE1	MeOH	10	40.33	1.53	1.09	0.03
ChrOYE1	MeOH	15	36	0	1.14	0.13
ChrOYE1	MeOH	20	37	1	1.1	0.02
ChrOYE1	MeOH	25	35.33	0.58	0.92	0.04
ChrOYE1	MeOH	30	31.33	1.15	0.45	0.11
ChrOYE1	iprop	0	46.33	0.58	1.14	0.15
ChrOYE1	iprop	5	41.67	0.58	1.25	0.15
ChrOYE1	iprop	10	36.67	1.15	1.35	0.05
ChrOYE1	iprop	15	35	0	1.26	0.15
ChrOYE1	iprop	20	33	0	1.11	0.03
ChrOYE1	iprop	25	30	0	0.95	0.07
ChrOYE1	iprop	30	29	0	0.83	0.11
ChrOYE1	nprop	0	46.67	0.58	1	0.22
ChrOYE1	nprop	5	39.33	0.58	1.18	0.05
ChrOYE1	nprop	10	32.33	0.58	1.1	0.12
ChrOYE1	nprop	15	29.67	0.58	0.97	0.05
ChrOYE1	nprop	20	28.33	0.58	0.66	0.11
ChrOYE1	nprop	25	27	0	0.52	0.1
ChrOYE1	nprop	30	27	0	0.41	0.08
DrER	DMSO	0	58	0	1.49	0.15
DrER	DMSO	5	55	0	1.57	0.14
DrER	DMSO	10	53.33	0.58	1.55	0.05
DrER	DMSO	15	53	1	1.48	0.08
DrER	DMSO	20	52	0	1.22	0.08
DrER	DMSO	25	51.67	0.58	1.03	0.08
DrER	DMSO	30	52	0	0.71	0.05
DrER	EtOH	0	57.67	0.58	1.56	0.05
DrER	EtOH	5	53	1	1.31	0.1
DrER	EtOH	10	46.33	1.53	1.38	0.2
DrER	EtOH	15	42.67	0.58	1.4	0.06
DrER	EtOH	20	40.67	0.58	1.28	0.03
DrER	EtOH	25	34.33	1.15	0.84	0.07
DrER	EtOH	30	35.67	1.53	0.42	0.03
DrER	MeOH	0	58	0	1.42	0.05
DrER	MeOH	5	57	1	1.3	0.05
DrER	MeOH	10	52.33	0.58	1.22	0.05
DrER	MeOH	15	49.67	1.53	1.16	0.07
DrER	MeOH	20	45	1.73	1.1	0.01
DrER	MeOH	25	41	2	0.81	0.06
DrER	MeOH	30	38.33	3.06	0.39	0.15
DrER	iprop	0	58	0	1.56	0.09
DrER	iprop	5	49	3	1.47	0.06
DrER	iprop	10	43.67	4.04	1.54	0.1
DrER	iprop	15	38.33	2.08	1.41	0.03
DrER	iprop	20	35.67	1.53	1.16	0.04
DrER	iprop	25	32.67	1.53	0.81	0.15
DrER	iprop	30	28.67	1.15	0.12	0.01
DrER	nprop	0	58	0	1.34	0.11
DrER	nprop	5	47	7.21	1.31	0.07
DrER	nprop	10	36	1.73	1.32	0.12
DrER	nprop	15	31.33	0.58	1.03	0.28
DrER	nprop	20	31	1	0.24	0.05
DrER	nprop	25	28.67	0.58	0.04	0.02
DrER	nprop	30	27	0	0.02	0.01
LacER	DMSO	0	50.67	0.58	12.5	0.46
LacER	DMSO	5	49.67	0.58	13.07	0.34
LacER	DMSO	10	49.33	0.58	12.77	0.49
LacER	DMSO	15	48.67	0.58	12.67	0.9
LacER	DMSO	20	48	0	11.04	0.59
LacER	DMSO	25	46.67	0.58	10.15	0.24
LacER	DMSO	30	45	1	8.28	0.29
LacER	EtOH	0	51	0	12.36	0.55
LacER	EtOH	5	47.67	0.58	12.68	0.45
LacER	EtOH	10	42.33	1.53	11.36	0.58
LacER	EtOH	15	37.67	1.15	11.85	0.69
LacER	EtOH	20	36	0	13.07	0.49
LacER	EtOH	25	32.67	0.58	11.56	0.42
LacER	EtOH	30	33	1	10.19	0.68
LacER	MeOH	0	52	0	20.28	1.29
LacER	MeOH	5	47.67	1.53	18.11	0.39
LacER	MeOH	10	41	2	19.52	1.76
LacER	MeOH	15	39.33	1.53	17.67	0.9
LacER	MeOH	20	35	1.73	15.83	1.53
LacER	MeOH	25	35	1	13.87	0.9
LacER	MeOH	30	31.33	0.58	11.13	0.93
LacER	iprop	0	51	0	17.01	1
LacER	iprop	5	42.67	3.06	17.15	0.99
LacER	iprop	10	41.67	0.58	19.69	1.45
LacER	iprop	15	36.33	1.15	18.37	0.93
LacER	iprop	20	35	1.73	16.35	0.97
LacER	iprop	25	32.33	2.52	14.39	2.3
LacER	iprop	30	31	1	11.66	0.8
LacER	nprop	0	50.33	1.15	18.41	0.74
LacER	nprop	5	39.33	0.58	18.1	0.91
LacER	nprop	10	30.33	2.08	17.83	0.65
LacER	nprop	15	28.33	0.58	15.42	0.57
LacER	nprop	20	25	2.65	11.85	0.66
LacER	nprop	25	26	0	7.48	0.26
LacER	nprop	30	23	3	4.6	1.28
NCR	DMSO	0	50.67	0.58	0.47	0.02
NCR	DMSO	5	49	0	0.39	0.01
NCR	DMSO	10	47	0	0.3	0.01
NCR	DMSO	15	45.33	0.58	0.23	0.01
NCR	DMSO	20	43.33	0.58	0.15	0
NCR	DMSO	25	42.67	0.58	0.1	0.01
NCR	DMSO	30	41.33	2.08	0.05	0
NCR	EtOH	0	50	1.73	0.47	0.02
NCR	EtOH	5	47.67	1.15	0.39	0.02
NCR	EtOH	10	43.33	0.58	0.36	0.02
NCR	EtOH	15	40.33	0.58	0.28	0.02
NCR	EtOH	20	38	1	0.21	0
NCR	EtOH	25	35.67	0.58	0.15	0.01
NCR	EtOH	30	34.33	0.58	0.09	0.03
NCR	MeOH	0	50.33	0.58	0.46	0.03
NCR	MeOH	5	49	1	0.43	0.01
NCR	MeOH	10	47.33	0.58	0.37	0.01
NCR	MeOH	15	45.67	0.58	0.33	0.02
NCR	MeOH	20	42.33	0.58	0.28	0.01
NCR	MeOH	25	40	0	0.22	0.03
NCR	MeOH	30	39	1	0.18	0.01
NCR	iprop	0	51	0	0.44	0.02
NCR	iprop	5	47.33	0.58	0.37	0.02
NCR	iprop	10	43.33	0.58	0.34	0.01
NCR	iprop	15	39.67	1.15	0.25	0.02
NCR	iprop	20	35.67	1.15	0.17	0.01
NCR	iprop	25	33	1	0.14	0.02
NCR	iprop	30	30	0	0.13	0.01
NCR	nprop	0	50.67	0.58	0.45	0.01
NCR	nprop	5	44.33	1.15	0.31	0.01
NCR	nprop	10	37.33	1.15	0.2	0.02
NCR	nprop	15	33.33	1.15	0.14	0.01
NCR	nprop	20	31.33	0.58	0.1	0
NCR	nprop	25	30.33	0.58	0.07	0.01
NCR	nprop	30	30	0	0.06	0.02
NerA	DMSO	0	40.67	0.58	0.04	0
NerA	DMSO	5	39	0	0.03	0
NerA	DMSO	10	38.33	0.58	0.02	0
NerA	DMSO	15	37.33	0.58	0.02	0
NerA	DMSO	20	37	0	0.01	0
NerA	DMSO	25	35.67	0.58	0.01	0
NerA	DMSO	30	34.67	0.58	0	0
NerA	EtOH	0	41	0	0.04	0
NerA	EtOH	5	38	0	0.03	0
NerA	EtOH	10	35.33	0.58	0.03	0
NerA	EtOH	15	33.33	0.58	0.02	0
NerA	EtOH	20	31.33	0.58	0.01	0
NerA	EtOH	25	30	0	0	0
NerA	EtOH	30	28.67	0.58	0	0
NerA	MeOH	0	41	0	0.04	0
NerA	MeOH	5	39.33	0.58	0.04	0
NerA	MeOH	10	37.33	1.15	0.04	0
NerA	MeOH	15	36	1	0.04	0
NerA	MeOH	20	33.33	0.58	0.03	0
NerA	MeOH	25	31.67	0.58	0.02	0
NerA	MeOH	30	30.67	0.58	0	0
NerA	iprop	0	40.67	0.58	0.03	0
NerA	iprop	5	37	1	0.03	0
NerA	iprop	10	32.67	0.58	0.03	0
NerA	iprop	15	29.67	0.58	0.02	0
NerA	iprop	20	27.67	0.58	0.01	0
NerA	iprop	25	24.33	3.79	0.01	0
NerA	iprop	30	22.33	0.58	0	0.01
NerA	nprop	0	40.33	0.58	0.03	0
NerA	nprop	5	34.33	0.58	0.02	0
NerA	nprop	10	28.33	0.58	0.02	0
NerA	nprop	15	22.67	3.06	0.01	0.01
NerA	nprop	20	22.67	2.31	0	0.01
NerA	nprop	25	21.67	2.08	0	0.01
NerA	nprop	30	20.67	0.58	0	0
OYE1	DMSO	0	45	0	1.31	0.12
OYE1	DMSO	5	44.33	0.58	1.43	0.16
OYE1	DMSO	10	43.33	0.58	1.35	0.05
OYE1	DMSO	15	42	0	1.31	0.14
OYE1	DMSO	20	40.67	0.58	1.38	0.06
OYE1	DMSO	25	39.33	0.58	1.32	0.13
OYE1	DMSO	30	37.33	0.58	1.32	0.08
OYE1	EtOH	0	45.33	0.58	1.49	0.06
OYE1	EtOH	5	43.33	0.58	1.58	0.11
OYE1	EtOH	10	42	1	1.78	0.1
OYE1	EtOH	15	39.67	0.58	1.97	0.14
OYE1	EtOH	20	37.67	0.58	2	0.17
OYE1	EtOH	25	35.33	1.15	2.1	0.04
OYE1	EtOH	30	34.33	0.58	2.46	0.11
OYE1	MeOH	0	46	0	1.55	0.06
OYE1	MeOH	5	45	1	1.72	0.05
OYE1	MeOH	10	43	1	1.81	0.07
OYE1	MeOH	15	42	1	2.07	0.07
OYE1	MeOH	20	40.33	0.58	2.23	0.15
OYE1	MeOH	25	37.67	1.15	2.42	0.11
OYE1	MeOH	30	34.67	2.08	2.58	0.11
OYE1	iprop	0	45	0	1.22	0.04
OYE1	iprop	5	44	1	1.54	0.08
OYE1	iprop	10	41.33	2.08	1.7	0.08
OYE1	iprop	15	37.33	0.58	1.86	0.06
OYE1	iprop	20	34.67	0.58	1.8	0.1
OYE1	iprop	25	33.67	0.58	2	0.09
OYE1	iprop	30	28.33	2.52	2.05	0.07
OYE1	nprop	0	45	0	1.3	0.03
OYE1	nprop	5	40.33	0.58	1.59	0.06
OYE1	nprop	10	34.67	0.58	1.83	0.2
OYE1	nprop	15	31.67	0.58	1.81	0.18
OYE1	nprop	20	31	0	1.86	0.15
OYE1	nprop	25	30.33	0.58	1.84	0.13
OYE1	nprop	30	27.33	1.15	1.96	0.14
PpXenB	DMSO	0	45	0	3.16	0.14
PpXenB	DMSO	5	42.33	0.58	2.99	0.08
PpXenB	DMSO	10	41.67	0.58	2.7	0.17
PpXenB	DMSO	15	40	1	2.21	0.1
PpXenB	DMSO	20	39	0	1.72	0.06
PpXenB	DMSO	25	38.33	0.58	1.31	0.34
PpXenB	DMSO	30	36	0	1.14	0.09
PpXenB	EtOH	0	45	0	4.71	0.13
PpXenB	EtOH	5	42	2	4.68	0.2
PpXenB	EtOH	10	39.33	0.58	5.04	0.44
PpXenB	EtOH	15	37.33	0.58	5.08	0.4
PpXenB	EtOH	20	36	0	5.16	0.35
PpXenB	EtOH	25	35.33	0.58	4.59	0.46
PpXenB	EtOH	30	33.33	0.58	4.05	0.27
PpXenB	MeOH	0	46	0	4.28	0.23
PpXenB	MeOH	5	43.33	2.08	3.87	0.53
PpXenB	MeOH	10	41.33	1.15	4.45	0.14
PpXenB	MeOH	15	40.33	0.58	4.08	0.13
PpXenB	MeOH	20	39.33	0.58	3.96	0.3
PpXenB	MeOH	25	35.33	2.31	3.66	0.06
PpXenB	MeOH	30	36.67	0.58	2.8	0.23
PpXenB	iprop	0	45	0	4.07	0.12
PpXenB	iprop	5	41	2	4.68	0.17
PpXenB	iprop	10	38.67	2.08	4.38	0.15
PpXenB	iprop	15	34	2.65	4.67	0.24
PpXenB	iprop	20	32.33	0.58	4.23	0.28
PpXenB	iprop	25	30.33	1.15	3.72	0.29
PpXenB	iprop	30	30.33	1.53	2.73	0.29
PpXenB	nprop	0	45.67	0.58	3.57	0.26
PpXenB	nprop	5	38.67	0.58	4.17	0.1
PpXenB	nprop	10	34	1	4.12	0.35
PpXenB	nprop	15	31.67	0.58	3.63	0.18
PpXenB	nprop	20	30.67	0.58	2.92	0.13
PpXenB	nprop	25	30.67	0.58	2.04	0.31
PpXenB	nprop	30	29	1	1.55	0.15
RmER	DMSO	0	51.67	0.58	1.38	0.07
RmER	DMSO	5	48.33	0.58	1.72	0.04
RmER	DMSO	10	46	0	1.66	0.02
RmER	DMSO	15	43.67	0.58	1.73	0.08
RmER	DMSO	20	41	1	1.65	0.12
RmER	DMSO	25	39.67	0.58	1.5	0.11
RmER	DMSO	30	38	1	0.94	0.1
RmER	EtOH	0	51.33	0.58	1.88	0.02
RmER	EtOH	5	47.67	1.15	1.81	0.13
RmER	EtOH	10	41.33	2.08	1.74	0.05
RmER	EtOH	15	39.33	0.58	1.68	0.15
RmER	EtOH	20	36	1	1.55	0.06
RmER	EtOH	25	33.67	1.15	1.19	0.15
RmER	EtOH	30	30	1	0.22	0.05
RmER	MeOH	0	51.33	0.58	1.72	0.02
RmER	MeOH	5	48.33	0.58	1.76	0.05
RmER	MeOH	10	45.33	1.15	1.76	0.1
RmER	MeOH	15	42.33	0.58	1.72	0.02
RmER	MeOH	20	39.67	0.58	1.65	0.06
RmER	MeOH	25	36.67	0.58	1.52	0.14
RmER	MeOH	30	33.33	0.58	1.39	0.16
RmER	iprop	0	51	0	1.33	0.03
RmER	iprop	5	44.33	1.15	1.31	0.1
RmER	iprop	10	38.33	2.31	1.36	0.04
RmER	iprop	15	36.67	0.58	1.28	0.04
RmER	iprop	20	33.33	1.15	1.16	0.08
RmER	iprop	25	28.67	2.08	0.64	0.26
RmER	iprop	30	24	4	0.03	0.19
RmER	nprop	0	51.67	0.58	1.32	0.04
RmER	nprop	5	43.67	0.58	1.39	0.04
RmER	nprop	10	34.33	0.58	1.23	0.08
RmER	nprop	15	28.33	1.53	0.82	0.12
RmER	nprop	20	27.67	0.58	0	0.03
RmER	nprop	25	22.67	2.08	0.01	0.04
RmER	nprop	30	27.33	1.15	0.03	0
TsOYE	DMSO	0	92	3	1.4	0.19
TsOYE	DMSO	5	89	0	1.92	0.25
TsOYE	DMSO	10	86.67	0.58	2.35	0.05
TsOYE	DMSO	15	84	0	2.51	0.17
TsOYE	DMSO	20	82	0	2.32	0.2
TsOYE	DMSO	25	77.67	1.53	1.9	0.17
TsOYE	DMSO	30	77.33	0.58	1.97	0.21
TsOYE	EtOH	0	92	3	0.34	0.03
TsOYE	EtOH	5			0.44	0.07
TsOYE	EtOH	10	85.67	1.53	0.5	0.04
TsOYE	EtOH	15	78.67	2.08	0.57	0.03
TsOYE	EtOH	20	67.67	2.08	0.62	0.01
TsOYE	EtOH	25	63.67	2.08	0.69	0.03
TsOYE	EtOH	30	56.33	3.21	0.7	0.01
TsOYE	MeOH	0	92	3	1.21	0.04
TsOYE	MeOH	5			1.11	0.08
TsOYE	MeOH	10	88	1	1.16	0.13
TsOYE	MeOH	15	84	0	1.13	0.11
TsOYE	MeOH	20	81.33	1.53	1.09	0.11
TsOYE	MeOH	25	75	1	0.84	0.06
TsOYE	MeOH	30	68.67	3.51	0.8	0.02
TsOYE	iprop	0	92	3	1.26	0.15
TsOYE	iprop	5	83	1.73	1.78	0.25
TsOYE	iprop	10	77	1.73	1.77	0.02
TsOYE	iprop	15	71.67	0.58	1.87	0.28
TsOYE	iprop	20	64	1.73	2.38	0.3
TsOYE	iprop	25	57.33	0.58	1.89	0.18
TsOYE	iprop	30	52.67	0.58	1.98	0.1
TsOYE	nprop	0	92	3	1.32	0.15
TsOYE	nprop	5	86.67	0.58	1.56	0.05
TsOYE	nprop	10	72	1.73	1.65	0.07
TsOYE	nprop	15	57.67	2.31	1.71	0.1
TsOYE	nprop	20	49	1	1.88	0.15
TsOYE	nprop	25	46	1	1.53	0.15
TsOYE	nprop	30	44.67	1.15	1.14	0.07
XenA	DMSO	0	49	0	0.21	0.02
XenA	DMSO	5	48	0	0.16	0.01
XenA	DMSO	10	47	0	0.13	0
XenA	DMSO	15	47	0	0.09	0
XenA	DMSO	20	46.33	0.58	0.05	0
XenA	DMSO	25	46	0	0.02	0
XenA	DMSO	30	46	0	0	0.03
XenA	EtOH	0	49	0	0.19	0.01
XenA	EtOH	5	45.67	0.58	0.2	0.02
XenA	EtOH	10	41	0	0.17	0.01
XenA	EtOH	15	38.33	1.15	0.16	0.02
XenA	EtOH	20	34.67	0.58	0.08	0.04
XenA	EtOH	25	34	1	0.06	0.01
XenA	EtOH	30	30.33	1.15	0	0.01
XenA	MeOH	0	49	0	0.12	0.03
XenA	MeOH	5	47.33	0.58	0.16	0.02
XenA	MeOH	10	44.33	0.58	0.2	0
XenA	MeOH	15	42.33	0.58	0.2	0
XenA	MeOH	20	38.67	0.58	0.17	0
XenA	MeOH	25	35.67	0.58	0.06	0
XenA	MeOH	30	33	1	0	0.01
XenA	iprop	0	49	0	0.19	0.02
XenA	iprop	5	44	1	0.18	0.05
XenA	iprop	10	38	1	0.16	0.02
XenA	iprop	15	34.33	2.08	0.13	0.01
XenA	iprop	20	30.33	2.08	0.02	0.03
XenA	iprop	25	27.67	1.15	0	0.06
XenA	iprop	30	23.33	3.51	0	0.05
XenA	nprop	0	49	0	0.19	0.02
XenA	nprop	5	41.67	1.53	0.11	0.01
XenA	nprop	10	32.33	1.53	0.06	0
XenA	nprop	15	29	1	0.02	0
XenA	nprop	20	28	1	0	0.02
XenA	nprop	25	27.33	0.58	0	0.01
XenA	nprop	30	24.67	4.04	0	0.03
XenB	DMSO	0	45	0	1.52	0.1
XenB	DMSO	5	42.33	0.58	1.15	0.06
XenB	DMSO	10	41	0	0.86	0.1
XenB	DMSO	15	40	0	0.74	0.01
XenB	DMSO	20	38.33	0.58	0.57	0.01
XenB	DMSO	25	38	0	0.41	0.01
XenB	DMSO	30	37	0	0.21	0.01
XenB	EtOH	0	45	0	1.65	0.37
XenB	EtOH	5	42	1	1.44	0.08
XenB	EtOH	10	38.33	0.58	1.46	0.01
XenB	EtOH	15	35.33	0.58	1.4	0.03
XenB	EtOH	20	32.33	1.53	1.34	0.1
XenB	EtOH	25	31.67	1.15	1.19	0.04
XenB	EtOH	30	31	0	0.81	0.03
XenB	MeOH	0	45	0	1.42	0.03
XenB	MeOH	5	43	0	1.42	0.03
XenB	MeOH	10	39.67	2.31	1.37	0.08
XenB	MeOH	15	37.33	1.15	1.29	0.01
XenB	MeOH	20	36	0	1.11	0.05
XenB	MeOH	25	34.67	0.58	0.76	0.04
XenB	MeOH	30	31.67	0.58	0.62	0.28
XenB	iprop	0	45	0	1.38	0.04
XenB	iprop	5	40	1	1.36	0.07
XenB	iprop	10	36.33	1.53	1.37	0.04
XenB	iprop	15	36.33	0.58	1.26	0.05
XenB	iprop	20	32.67	0.58	1.02	0.04
XenB	iprop	25	31	0	0.67	0.08
XenB	iprop	30	29.33	0.58	0.33	0.08
XenB	nprop	0	45	0	1.33	0.08
XenB	nprop	5	38.67	1.15	1.39	0.02
XenB	nprop	10	33.33	0.58	1.25	0.04
XenB	nprop	15	30	1	0.92	0.04
XenB	nprop	20	28.67	0.58	0.54	0.11
XenB	nprop	25	28	1	0.19	0.03
XenB	nprop	30	28	0	0	0.02
YqiG	DMSO	0	54	0	4.09	0.12
YqiG	DMSO	5	51.67	0.58	4.4	0.11
YqiG	DMSO	10	51	0	4.34	0.17
YqiG	DMSO	15	50	0	4.41	0.29
YqiG	DMSO	20	50	0	4.2	0.38
YqiG	DMSO	25	49.67	0.58	4.35	0.44
YqiG	DMSO	30	49.67	0.58	4.2	0.46
YqiG	EtOH	0	54	0	5.73	0.43
YqiG	EtOH	5	51	1	5.9	0.14
YqiG	EtOH	10	45.33	1.15	6.22	0.39
YqiG	EtOH	15	42	1	6.67	0.56
YqiG	EtOH	20	38.67	0.58	6.21	0.7
YqiG	EtOH	25	38.33	0.58	6.62	0.84
YqiG	EtOH	30	36.33	0.58	5.96	0.43
YqiG	MeOH	0	54	0	5.71	0.54
YqiG	MeOH	5	52.33	0.58	6.14	0.51
YqiG	MeOH	10	49.67	0.58	5.62	0.49
YqiG	MeOH	15	43.67	2.52	5.36	0.24
YqiG	MeOH	20	44.33	0.58	5.05	0.21
YqiG	MeOH	25	42.33	1.15	5.09	0.59
YqiG	MeOH	30	40	3.61	4.27	0.27
YqiG	iprop	0	54	0	5.75	0.28
YqiG	iprop	5	46	0	6.02	0.29
YqiG	iprop	10	39.33	1.15	6.11	0.24
YqiG	iprop	15	39.33	4.51	6.21	0.37
YqiG	iprop	20	33.67	0.58	6.17	0.29
YqiG	iprop	25	32.67	1.15	5.81	0.49
YqiG	iprop	30	33.67	0.58	5.26	0.24
YqiG	nprop	0	54	0	5.25	0.46
YqiG	nprop	5	43.67	2.08	5.2	0.41
YqiG	nprop	10	33	1	4.82	0.17
YqiG	nprop	15	31.33	0.58	4.55	0.2
YqiG	nprop	20	30.33	0.58	4.07	0.42
YqiG	nprop	25	29.33	0.58	3.69	0.3
YqiG	nprop	30	30.33	0.58	2.94	0.14
YqjM	DMSO	0	51	0	0.52	0.07
YqjM	DMSO	5	49.33	0.58	0.4	0.01
YqjM	DMSO	10	48	0	0.33	0.01
YqjM	DMSO	15	46.67	0.58	0.25	0.01
YqjM	DMSO	20	46	0	0.17	0.02
YqjM	DMSO	25	45	0	0.1	0.01
YqjM	DMSO	30	44	0	0.05	0.05
YqjM	EtOH	0	51	0	0.46	0.03
YqjM	EtOH	5	45	1.73	0.33	0.01
YqjM	EtOH	10	42.33	0.58	0.21	0.03
YqjM	EtOH	15	38.33	0.58	0.07	0.02
YqjM	EtOH	20	35	1.73	0.03	0.01
YqjM	EtOH	25	33	1	0.03	0.01
YqjM	EtOH	30	31	0	0.02	0.01
YqjM	MeOH	0	51	0	0.51	0.12
YqjM	MeOH	5	48.33	0.58	0.39	0.01
YqjM	MeOH	10	43.33	1.53	0.3	0.01
YqjM	MeOH	15	40	1.73	0.13	0.02
YqjM	MeOH	20	39.33	1.15	0.12	0.09
YqjM	MeOH	25	36.67	0.58	0.07	0.05
YqjM	MeOH	30	33	1	0.05	0.03
YqjM	iprop	0	50.67	0.58	0.49	0.07
YqjM	iprop	5	40	1	0.34	0.03
YqjM	iprop	10	36.33	0.58	0.21	0.01
YqjM	iprop	15	34	1	0.16	0.05
YqjM	iprop	20	31.33	0.58	0.11	0.07
YqjM	iprop	25	27.33	0.58	0.14	0.03
YqjM	iprop	30	24.33	3.79	0.06	0.09
YqjM	nprop	0	51	0	0.5	0.12
YqjM	nprop	5	43.33	1.15	0.25	0.02
YqjM	nprop	10	35.33	0.58	0.17	0.01
YqjM	nprop	15	29.67	0.58	0.12	0.01
YqjM	nprop	20	28.33	0.58	0.05	0.03
YqjM	nprop	25	27.67	0.58	0	0.03
YqjM	nprop	30	26.67	0.58	0	0.08
