# Supplementary material for: Solvent concentration at 50% protein unfolding may reform enzyme stability ranking and process window identification
Source: Nat Commun. 2024 Jun 26;15:5420. doi: 10.1038/s41467-024-49774-0 (PMC11208486; doi:10.1038/s41467-024-49774-0)
Supplement: Supplementary file 4 — Source Data [file 41467_2024_49774_MOESM4_ESM.zip › Source/SupplementaryTab6.csv]

Enzyme	Solvent	Concentration	Temperature	Activity_mean	Activity_std
		v/v %	°C	U mg-1	U mg-1
ChrOYE1	EtOH	0	25	0.48	0.23
ChrOYE1	EtOH	5	25	0.55	0.3
ChrOYE1	EtOH	10	25	0.58	0.28
ChrOYE1	EtOH	15	25	0.51	0.28
ChrOYE1	EtOH	20	25	0.45	0.31
ChrOYE1	EtOH	25	25	0.28	0.21
ChrOYE1	EtOH	30	25	0.16	0.11
ChrOYE1	EtOH	35	25	0.14	0.09
ChrOYE1	EtOH	40	25	0.11	0.11
ChrOYE1	EtOH	45	25	0.04	0.04
ChrOYE1	EtOH	no enzyme	25	0	0.01
ChrOYE1	EtOH	no substrate	25	0.1	0.1
ChrOYE1	EtOH	0	30	0.66	0.15
ChrOYE1	EtOH	5	30	0.81	0.05
ChrOYE1	EtOH	10	30	0.95	0.07
ChrOYE1	EtOH	15	30	0.92	0.04
ChrOYE1	EtOH	20	30	0.72	0.03
ChrOYE1	EtOH	25	30	0.41	0.02
ChrOYE1	EtOH	30	30	0.37	0.12
ChrOYE1	EtOH	35	30	0.13	0.05
ChrOYE1	EtOH	40	30	0.11	0.1
ChrOYE1	EtOH	45	30	0.03	0.02
ChrOYE1	EtOH	no enzyme	30	0	0.01
ChrOYE1	EtOH	no substrate	30	0.02	0.02
ChrOYE1	EtOH	0	35	0.57	0.05
ChrOYE1	EtOH	5	35	0.73	0.05
ChrOYE1	EtOH	10	35	0.74	0.04
ChrOYE1	EtOH	15	35	0.6	0.1
ChrOYE1	EtOH	20	35	0.32	0.07
ChrOYE1	EtOH	25	35	0.11	0.03
ChrOYE1	EtOH	30	35	0.04	0.01
ChrOYE1	EtOH	35	35	0.05	0.01
ChrOYE1	EtOH	40	35	0.04	0.01
ChrOYE1	EtOH	45	35	0.03	0.01
ChrOYE1	EtOH	no enzyme	35	0	0.03
ChrOYE1	EtOH	no substrate	35	0.05	0.01
ChrOYE1	EtOH	0	40	0.35	0.07
ChrOYE1	EtOH	5	40	0.39	0.04
ChrOYE1	EtOH	10	40	0.28	0.08
ChrOYE1	EtOH	15	40	0.17	0.03
ChrOYE1	EtOH	20	40	0.08	0.04
ChrOYE1	EtOH	25	40	0.07	0.02
ChrOYE1	EtOH	30	40	0.04	0.02
ChrOYE1	EtOH	35	40	0.05	0.01
ChrOYE1	EtOH	40	40	0.05	0.02
ChrOYE1	EtOH	45	40	0.02	0.02
ChrOYE1	EtOH	no enzyme	40	0	0.01
ChrOYE1	EtOH	no substrate	40	0.09	0.04
ChrOYE1	EtOH	0	45	0.48	0.09
ChrOYE1	EtOH	5	45	0.53	0.1
ChrOYE1	EtOH	10	45	0.47	0.06
ChrOYE1	EtOH	15	45	0.2	0.08
ChrOYE1	EtOH	20	45	0.07	0.03
ChrOYE1	EtOH	25	45	0.05	0.02
ChrOYE1	EtOH	30	45	0.02	0
ChrOYE1	EtOH	35	45	0.04	0.01
ChrOYE1	EtOH	40	45	0.04	0.01
ChrOYE1	EtOH	45	45	0.01	0.01
ChrOYE1	EtOH	no enzyme	45	0	0.05
ChrOYE1	EtOH	no substrate	45	0.04	0.02
ChrOYE1	MeOH	0	25	0.56	0.11
ChrOYE1	MeOH	5	25	0.61	0.12
ChrOYE1	MeOH	10	25	0.61	0.01
ChrOYE1	MeOH	15	25	0.66	0.12
ChrOYE1	MeOH	20	25	0.6	0.04
ChrOYE1	MeOH	25	25	0.32	0.02
ChrOYE1	MeOH	30	25	0.13	0.03
ChrOYE1	MeOH	35	25	0.07	0.03
ChrOYE1	MeOH	40	25	0.08	0.01
ChrOYE1	MeOH	45	25	0.03	0.01
ChrOYE1	MeOH	no enzyme	25	0	0.02
ChrOYE1	MeOH	no substrate	25	0.07	0.03
ChrOYE1	MeOH	0	30	0.61	0.03
ChrOYE1	MeOH	5	30	0.62	0.03
ChrOYE1	MeOH	10	30	0.78	0.03
ChrOYE1	MeOH	15	30	0.77	0
ChrOYE1	MeOH	20	30	0.67	0.01
ChrOYE1	MeOH	25	30	0.45	0.02
ChrOYE1	MeOH	30	30	0.19	0.04
ChrOYE1	MeOH	35	30	0.05	0.01
ChrOYE1	MeOH	40	30	0.03	0.01
ChrOYE1	MeOH	45	30	0.04	0.03
ChrOYE1	MeOH	no enzyme	30	0	0.01
ChrOYE1	MeOH	no substrate	30	0.04	0.01
ChrOYE1	MeOH	0	35	0.53	0.02
ChrOYE1	MeOH	5	35	0.61	0.02
ChrOYE1	MeOH	10	35	0.63	0.06
ChrOYE1	MeOH	15	35	0.6	0.02
ChrOYE1	MeOH	20	35	0.43	0.04
ChrOYE1	MeOH	25	35	0.18	0.04
ChrOYE1	MeOH	30	35	0.05	0.01
ChrOYE1	MeOH	35	35	0.01	0.01
ChrOYE1	MeOH	40	35	0.02	0.01
ChrOYE1	MeOH	45	35	0.01	0.01
ChrOYE1	MeOH	no enzyme	35	0	0.03
ChrOYE1	MeOH	no substrate	35	0.05	0.01
ChrOYE1	MeOH	0	40	0.29	0.09
ChrOYE1	MeOH	5	40	0.29	0.05
ChrOYE1	MeOH	10	40	0.29	0.06
ChrOYE1	MeOH	15	40	0.17	0.02
ChrOYE1	MeOH	20	40	0.09	0.02
ChrOYE1	MeOH	25	40	0.07	0.02
ChrOYE1	MeOH	30	40	0.03	0.02
ChrOYE1	MeOH	35	40	0.06	0.04
ChrOYE1	MeOH	40	40	0.06	0.05
ChrOYE1	MeOH	45	40	0.03	0.02
ChrOYE1	MeOH	no enzyme	40	0	0.01
ChrOYE1	MeOH	no substrate	40	0.07	0.02
ChrOYE1	MeOH	0	45	0.19	0.06
ChrOYE1	MeOH	5	45	0.36	0.11
ChrOYE1	MeOH	10	45	0.45	0.04
ChrOYE1	MeOH	15	45	0.23	0.09
ChrOYE1	MeOH	20	45	0.08	0.04
ChrOYE1	MeOH	25	45	0.06	0.02
ChrOYE1	MeOH	30	45	0.03	0.01
ChrOYE1	MeOH	35	45	0.02	0
ChrOYE1	MeOH	40	45	0.03	0.01
ChrOYE1	MeOH	45	45	0.04	0.03
ChrOYE1	MeOH	no enzyme	45	0	0.04
ChrOYE1	MeOH	no substrate	45	0.05	0.01
DrER	EtOH	0	25	0.72	0.46
DrER	EtOH	5	25	0.67	0.2
DrER	EtOH	10	25	1.05	0.05
DrER	EtOH	15	25	0.98	0.11
DrER	EtOH	20	25	0.68	0.02
DrER	EtOH	25	25	0.37	0.16
DrER	EtOH	30	25	0.18	0.05
DrER	EtOH	35	25	0.14	0.03
DrER	EtOH	40	25	0.04	0.11
DrER	EtOH	45	25	0.11	0.08
DrER	EtOH	no enzyme	25	0	0.22
DrER	EtOH	no substrate	25	0.12	0.08
DrER	EtOH	0	30	1.06	0.08
DrER	EtOH	5	30	1.1	0.09
DrER	EtOH	10	30	1.14	0.03
DrER	EtOH	15	30	1	0.04
DrER	EtOH	20	30	0.44	0.06
DrER	EtOH	25	30	0.1	0.03
DrER	EtOH	30	30	0.06	0.02
DrER	EtOH	35	30	0	0.01
DrER	EtOH	40	30	0.02	0.05
DrER	EtOH	45	30	0.1	0.07
DrER	EtOH	no enzyme	30	0.06	0.04
DrER	EtOH	no substrate	30	0.04	0.03
DrER	EtOH	0	35	1.44	0.25
DrER	EtOH	5	35	1.13	0.15
DrER	EtOH	10	35	1.23	0.11
DrER	EtOH	15	35	0.57	0.05
DrER	EtOH	20	35	0.15	0.02
DrER	EtOH	25	35	0.02	0.02
DrER	EtOH	30	35	0.05	0.02
DrER	EtOH	35	35	0.03	0.02
DrER	EtOH	40	35	0.03	0.04
DrER	EtOH	45	35	0.01	0.04
DrER	EtOH	no enzyme	35	0.02	0.02
DrER	EtOH	no substrate	35	0.07	0.08
DrER	EtOH	0	40	0.61	0.04
DrER	EtOH	5	40	0.6	0.21
DrER	EtOH	10	40	0.21	0.02
DrER	EtOH	15	40	0.04	0.01
DrER	EtOH	20	40	0.05	0.01
DrER	EtOH	25	40	0.04	0.02
DrER	EtOH	30	40	0.04	0.02
DrER	EtOH	35	40	0.03	0.01
DrER	EtOH	40	40	0.11	0.01
DrER	EtOH	45	40	0	0.07
DrER	EtOH	no enzyme	40	0.03	0.04
DrER	EtOH	no substrate	40	0.01	0.01
DrER	EtOH	0	45	0.29	0.08
DrER	EtOH	5	45	0.2	0.03
DrER	EtOH	10	45	0.02	0.02
DrER	EtOH	15	45	0.04	0.03
DrER	EtOH	20	45	0.08	0.06
DrER	EtOH	25	45	0.04	0.03
DrER	EtOH	30	45	0.04	0.01
DrER	EtOH	35	45	0	0.19
DrER	EtOH	40	45	0.06	0
DrER	EtOH	45	45	0.02	0.04
DrER	EtOH	no enzyme	45	0	0
DrER	EtOH	no substrate	45	0	0
DrER	MeOH	0	25	0.95	0.12
DrER	MeOH	5	25	0.89	0.12
DrER	MeOH	10	25	1.1	0.15
DrER	MeOH	15	25	1.01	0.06
DrER	MeOH	20	25	0.92	0.13
DrER	MeOH	25	25	0.6	0.12
DrER	MeOH	30	25	0.19	0.01
DrER	MeOH	35	25	0.11	0.02
DrER	MeOH	40	25	0.12	0.04
DrER	MeOH	45	25	0.15	0.04
DrER	MeOH	no enzyme	25	0	0.14
DrER	MeOH	no substrate	25	0.15	0.22
DrER	MeOH	0	30	0.92	0.07
DrER	MeOH	5	30	0.95	0.07
DrER	MeOH	10	30	1.11	0.07
DrER	MeOH	15	30	1.03	0.05
DrER	MeOH	20	30	0.83	0.1
DrER	MeOH	25	30	0.39	0.07
DrER	MeOH	30	30	0.09	0.04
DrER	MeOH	35	30	0	0.01
DrER	MeOH	40	30	0.03	0.06
DrER	MeOH	45	30	0.03	0.04
DrER	MeOH	no enzyme	30	0.02	0.03
DrER	MeOH	no substrate	30	0.05	0.02
DrER	MeOH	0	35	0.97	0.14
DrER	MeOH	5	35	0.99	0.04
DrER	MeOH	10	35	0.98	0.04
DrER	MeOH	15	35	0.89	0.02
DrER	MeOH	20	35	0.32	0.05
DrER	MeOH	25	35	0.07	0.04
DrER	MeOH	30	35	0.05	0
DrER	MeOH	35	35	0.02	0.02
DrER	MeOH	40	35	0.07	0.01
DrER	MeOH	45	35	0.03	0.02
DrER	MeOH	no enzyme	35	0.05	0.03
DrER	MeOH	no substrate	35	0.01	0.01
DrER	MeOH	0	40	0.67	0.01
DrER	MeOH	5	40	0.68	0.16
DrER	MeOH	10	40	0.41	0.03
DrER	MeOH	15	40	0.2	0.03
DrER	MeOH	20	40	0.05	0.03
DrER	MeOH	25	40	0.02	0.01
DrER	MeOH	30	40	0.03	0
DrER	MeOH	35	40	0.03	0.01
DrER	MeOH	40	40	0.05	0.02
DrER	MeOH	45	40	0.02	0.01
DrER	MeOH	no enzyme	40	0.02	0.01
DrER	MeOH	no substrate	40	0.05	0.03
DrER	MeOH	0	45	0.35	0.02
DrER	MeOH	5	45	0.28	0.05
DrER	MeOH	10	45	0.12	0.04
DrER	MeOH	15	45	0.01	0.03
DrER	MeOH	20	45	0.03	0.02
DrER	MeOH	25	45	0.03	0.02
DrER	MeOH	30	45	0.03	0.01
DrER	MeOH	35	45	0.04	0.01
DrER	MeOH	40	45	0.06	0.04
DrER	MeOH	45	45	0.03	0.01
DrER	MeOH	no enzyme	45	0	0
DrER	MeOH	no substrate	45	0	0
NCR	EtOH	0	25	0.45	0.06
NCR	EtOH	5	25	0.44	0.01
NCR	EtOH	10	25	0.37	0.03
NCR	EtOH	15	25	0.29	0
NCR	EtOH	20	25	0.2	0.01
NCR	EtOH	25	25	0.11	0.01
NCR	EtOH	30	25	0.09	0.07
NCR	EtOH	35	25	0.04	0.01
NCR	EtOH	40	25	0.02	0.02
NCR	EtOH	45	25	0	0.06
NCR	EtOH	no enzyme	25	0.02	0.01
NCR	EtOH	no substrate	25	0.02	0.01
NCR	EtOH	0	30	0.58	0.07
NCR	EtOH	5	30	0.53	0.01
NCR	EtOH	10	30	0.41	0.02
NCR	EtOH	15	30	0.31	0.01
NCR	EtOH	20	30	0.21	0.01
NCR	EtOH	25	30	0.12	0.01
NCR	EtOH	30	30	0.05	0.02
NCR	EtOH	35	30	0.03	0.01
NCR	EtOH	40	30	0	0.01
NCR	EtOH	45	30	0	0.01
NCR	EtOH	no enzyme	30	0.03	0
NCR	EtOH	no substrate	30	0.07	0.04
NCR	EtOH	0	35	0.65	0.02
NCR	EtOH	5	35	0.57	0.02
NCR	EtOH	10	35	0.48	0.03
NCR	EtOH	15	35	0.3	0.05
NCR	EtOH	20	35	0.12	0.04
NCR	EtOH	25	35	0.06	0.02
NCR	EtOH	30	35	0.02	0.01
NCR	EtOH	35	35	0.03	0.01
NCR	EtOH	40	35	0.05	0.02
NCR	EtOH	45	35	0.09	0.04
NCR	EtOH	no enzyme	35	0.05	0.02
NCR	EtOH	no substrate	35	0.09	0.03
NCR	EtOH	0	40	0.41	0.05
NCR	EtOH	5	40	0.33	0.04
NCR	EtOH	10	40	0.19	0.05
NCR	EtOH	15	40	0.07	0.04
NCR	EtOH	20	40	0.02	0.01
NCR	EtOH	25	40	0.02	0.02
NCR	EtOH	30	40	0.02	0.01
NCR	EtOH	35	40	0.03	0.01
NCR	EtOH	40	40	0.02	0.01
NCR	EtOH	45	40	0.05	0.01
NCR	EtOH	no enzyme	40	0.08	0.01
NCR	EtOH	no substrate	40	0.03	0.03
NCR	EtOH	0	45	0.12	0.04
NCR	EtOH	5	45	0.04	0.03
NCR	EtOH	10	45	0.14	0.1
NCR	EtOH	15	45	0.03	0.03
NCR	EtOH	20	45	0.01	0.01
NCR	EtOH	25	45	0.06	0.01
NCR	EtOH	30	45	0.02	0.02
NCR	EtOH	35	45	0.05	0.02
NCR	EtOH	40	45	0.08	0.05
NCR	EtOH	45	45	0.03	0.02
NCR	EtOH	no enzyme	45	0.1	0
NCR	EtOH	no substrate	45	0.02	0.05
NCR	MeOH	0	25	0.46	0.03
NCR	MeOH	5	25	0.47	0.02
NCR	MeOH	10	25	0.45	0.02
NCR	MeOH	15	25	0.38	0.02
NCR	MeOH	20	25	0.32	0.02
NCR	MeOH	25	25	0.22	0.01
NCR	MeOH	30	25	0.16	0.02
NCR	MeOH	35	25	0.07	0.01
NCR	MeOH	40	25	0.04	0.01
NCR	MeOH	45	25	0.01	0.01
NCR	MeOH	no enzyme	25	0.03	0.01
NCR	MeOH	no substrate	25	0.04	0.01
NCR	MeOH	0	30	0.62	0.17
NCR	MeOH	5	30	0.58	0.08
NCR	MeOH	10	30	0.49	0.05
NCR	MeOH	15	30	0.41	0.04
NCR	MeOH	20	30	0.31	0.05
NCR	MeOH	25	30	0.24	0.04
NCR	MeOH	30	30	0.13	0.05
NCR	MeOH	35	30	0.04	0.04
NCR	MeOH	40	30	0.03	0.01
NCR	MeOH	45	30	0.05	0.01
NCR	MeOH	no enzyme	30	0.04	0.01
NCR	MeOH	no substrate	30	0.01	0.06
NCR	MeOH	0	35	0.61	0.04
NCR	MeOH	5	35	0.59	0.01
NCR	MeOH	10	35	0.48	0.06
NCR	MeOH	15	35	0.41	0.03
NCR	MeOH	20	35	0.28	0.02
NCR	MeOH	25	35	0.15	0.03
NCR	MeOH	30	35	0.02	0.04
NCR	MeOH	35	35	0.01	0.01
NCR	MeOH	40	35	0	0.02
NCR	MeOH	45	35	0.02	0
NCR	MeOH	no enzyme	35	0.04	0.01
NCR	MeOH	no substrate	35	0.02	0.04
NCR	MeOH	0	40	0.43	0.14
NCR	MeOH	5	40	0.33	0.09
NCR	MeOH	10	40	0.23	0.04
NCR	MeOH	15	40	0.14	0.03
NCR	MeOH	20	40	0.03	0.04
NCR	MeOH	25	40	0	0.05
NCR	MeOH	30	40	0.01	0.03
NCR	MeOH	35	40	0.01	0.01
NCR	MeOH	40	40	0.01	0.01
NCR	MeOH	45	40	0.03	0.02
NCR	MeOH	no enzyme	40	0.07	0.01
NCR	MeOH	no substrate	40	0.05	0.04
NCR	MeOH	0	45	0.04	0.02
NCR	MeOH	5	45	0.04	0.05
NCR	MeOH	10	45	0	0.16
NCR	MeOH	15	45	0.04	0.03
NCR	MeOH	20	45	0	0.09
NCR	MeOH	25	45	0	0.04
NCR	MeOH	30	45	0.01	0.05
NCR	MeOH	35	45	0.04	0
NCR	MeOH	40	45	0.04	0
NCR	MeOH	45	45	0.03	0.02
NCR	MeOH	no enzyme	45	0.11	0.01
NCR	MeOH	no substrate	45	0	0.02
NerA	EtOH	0	25	0.02	0
NerA	EtOH	5	25	0.02	0
NerA	EtOH	10	25	0.02	0
NerA	EtOH	15	25	0.01	0
NerA	EtOH	20	25	0.01	0
NerA	EtOH	25	25	0	0
NerA	EtOH	30	25	0	0
NerA	EtOH	35	25	0	0
NerA	EtOH	40	25	0	0
NerA	EtOH	45	25	0	0
NerA	EtOH	no enzyme	25	0	0
NerA	EtOH	no substrate	25	0.02	0
NerA	EtOH	0	30	0.02	0
NerA	EtOH	5	30	0.02	0
NerA	EtOH	10	30	0.02	0
NerA	EtOH	15	30	0.01	0
NerA	EtOH	20	30	0	0
NerA	EtOH	25	30	0	0
NerA	EtOH	30	30	0	0
NerA	EtOH	35	30	0	0
NerA	EtOH	40	30	0	0
NerA	EtOH	45	30	0	0
NerA	EtOH	no enzyme	30	0	0
NerA	EtOH	no substrate	30	0.02	0
NerA	MeOH	0	25	0.02	0
NerA	MeOH	5	25	0.02	0
NerA	MeOH	10	25	0.02	0
NerA	MeOH	15	25	0.02	0
NerA	MeOH	20	25	0.02	0
NerA	MeOH	25	25	0.01	0
NerA	MeOH	30	25	0	0
NerA	MeOH	35	25	0	0
NerA	MeOH	40	25	0	0
NerA	MeOH	45	25	0	0
NerA	MeOH	no enzyme	25	0	0
NerA	MeOH	no substrate	25	0.02	0
NerA	MeOH	0	30	0.02	0
NerA	MeOH	5	30	0.02	0
NerA	MeOH	10	30	0.02	0
NerA	MeOH	15	30	0.02	0
NerA	MeOH	20	30	0.02	0
NerA	MeOH	25	30	0	0
NerA	MeOH	30	30	0	0
NerA	MeOH	35	30	0	0
NerA	MeOH	40	30	0	0
NerA	MeOH	45	30	0	0
NerA	MeOH	no enzyme	30	0	0
NerA	MeOH	no substrate	30	0.02	0
OYE1	EtOH	0	25	0.2	0.02
OYE1	EtOH	5	25	0.28	0.05
OYE1	EtOH	10	25	0.27	0.02
OYE1	EtOH	15	25	0.32	0.02
OYE1	EtOH	20	25	0.36	0.02
OYE1	EtOH	25	25	0.27	0.03
OYE1	EtOH	30	25	0.15	0.05
OYE1	EtOH	35	25	0.07	0.04
OYE1	EtOH	40	25	0.02	0.02
OYE1	EtOH	45	25	0.01	0.02
OYE1	EtOH	no enzyme	25	0.02	0.03
OYE1	EtOH	no substrate	25	0.02	0.04
OYE1	EtOH	0	30	0.23	0.03
OYE1	EtOH	5	30	0.32	0.02
OYE1	EtOH	10	30	0.37	0.02
OYE1	EtOH	15	30	0.36	0.01
OYE1	EtOH	20	30	0.35	0.02
OYE1	EtOH	25	30	0.21	0.02
OYE1	EtOH	30	30	0.15	0.06
OYE1	EtOH	35	30	0.03	0.03
OYE1	EtOH	40	30	0.02	0.01
OYE1	EtOH	45	30	0.04	0.04
OYE1	EtOH	no enzyme	30	0.01	0.01
OYE1	EtOH	no substrate	30	0.07	0.02
OYE1	EtOH	0	35	0.36	0.02
OYE1	EtOH	5	35	0.47	0.02
OYE1	EtOH	10	35	0.52	0.03
OYE1	EtOH	15	35	0.52	0.05
OYE1	EtOH	20	35	0.32	0.09
OYE1	EtOH	25	35	0.03	0.02
OYE1	EtOH	30	35	0.02	0.02
OYE1	EtOH	35	35	0.01	0.02
OYE1	EtOH	40	35	0.01	0
OYE1	EtOH	45	35	0.02	0
OYE1	EtOH	no enzyme	35	0.02	0
OYE1	EtOH	no substrate	35	0.07	0.02
OYE1	EtOH	0	40	0.33	0.18
OYE1	EtOH	5	40	0.34	0.08
OYE1	EtOH	10	40	0.21	0.12
OYE1	EtOH	15	40	0.09	0.05
OYE1	EtOH	20	40	0.02	0
OYE1	EtOH	25	40	0.01	0.01
OYE1	EtOH	30	40	0.01	0.01
OYE1	EtOH	35	40	0.01	0.01
OYE1	EtOH	40	40	0.01	0.01
OYE1	EtOH	45	40	0.01	0.02
OYE1	EtOH	no enzyme	40	0.04	0
OYE1	EtOH	no substrate	40	0.09	0.02
OYE1	EtOH	0	45	0.1	0.12
OYE1	EtOH	5	45	0.17	0.1
OYE1	EtOH	10	45	0.12	0.08
OYE1	EtOH	15	45	0.05	0
OYE1	EtOH	20	45	0.02	0.03
OYE1	EtOH	25	45	0.01	0.01
OYE1	EtOH	30	45	0.02	0.01
OYE1	EtOH	35	45	0.03	0
OYE1	EtOH	40	45	0.01	0.01
OYE1	EtOH	45	45	0.02	0.01
OYE1	EtOH	no enzyme	45	0.04	0
OYE1	EtOH	no substrate	45	0.04	0.04
OYE1	MeOH	0	25	0.24	0.02
OYE1	MeOH	5	25	0.21	0.12
OYE1	MeOH	10	25	0.3	0.02
OYE1	MeOH	15	25	0.33	0.03
OYE1	MeOH	20	25	0.37	0.04
OYE1	MeOH	25	25	0.31	0.06
OYE1	MeOH	30	25	0.19	0.03
OYE1	MeOH	35	25	0.03	0.02
OYE1	MeOH	40	25	0.02	0.02
OYE1	MeOH	45	25	0.01	0
OYE1	MeOH	no enzyme	25	0	0.03
OYE1	MeOH	no substrate	25	0.02	0.02
OYE1	MeOH	0	30	0.21	0
OYE1	MeOH	5	30	0.29	0
OYE1	MeOH	10	30	0.36	0.01
OYE1	MeOH	15	30	0.4	0.03
OYE1	MeOH	20	30	0.43	0.01
OYE1	MeOH	25	30	0.3	0.01
OYE1	MeOH	30	30	0.14	0.02
OYE1	MeOH	35	30	0.04	0.03
OYE1	MeOH	40	30	0.03	0.01
OYE1	MeOH	45	30	0.03	0
OYE1	MeOH	no enzyme	30	0.01	0.01
OYE1	MeOH	no substrate	30	0.07	0.01
OYE1	MeOH	0	35	0.37	0
OYE1	MeOH	5	35	0.46	0.02
OYE1	MeOH	10	35	0.52	0.07
OYE1	MeOH	15	35	0.55	0.04
OYE1	MeOH	20	35	0.4	0.08
OYE1	MeOH	25	35	0.06	0.04
OYE1	MeOH	30	35	0.01	0
OYE1	MeOH	35	35	0.01	0
OYE1	MeOH	40	35	0	0.01
OYE1	MeOH	45	35	0.01	0
OYE1	MeOH	no enzyme	35	0.03	0
OYE1	MeOH	no substrate	35	0.08	0.01
OYE1	MeOH	0	40	0.23	0.06
OYE1	MeOH	5	40	0.25	0.07
OYE1	MeOH	10	40	0.17	0.07
OYE1	MeOH	15	40	0.09	0.07
OYE1	MeOH	20	40	0.02	0.04
OYE1	MeOH	25	40	0.02	0.01
OYE1	MeOH	30	40	0.01	0.01
OYE1	MeOH	35	40	0	0
OYE1	MeOH	40	40	0.01	0.01
OYE1	MeOH	45	40	0.01	0.01
OYE1	MeOH	no enzyme	40	0.04	0
OYE1	MeOH	no substrate	40	0.03	0.02
OYE1	MeOH	0	45	0.07	0.05
OYE1	MeOH	5	45	0.12	0.1
OYE1	MeOH	10	45	0.08	0.07
OYE1	MeOH	15	45	0.04	0.04
OYE1	MeOH	20	45	0.01	0.01
OYE1	MeOH	25	45	0.02	0.01
OYE1	MeOH	30	45	0	0.01
OYE1	MeOH	35	45	0	0
OYE1	MeOH	40	45	0.01	0.01
OYE1	MeOH	45	45	0	0.01
OYE1	MeOH	no enzyme	45	0.05	0
OYE1	MeOH	no substrate	45	0.01	0.01
PpXenB	EtOH	0	25	0.91	0.08
PpXenB	EtOH	5	25	0.88	0.02
PpXenB	EtOH	10	25	1.22	0.06
PpXenB	EtOH	15	25	1.24	0.01
PpXenB	EtOH	20	25	1.17	0.04
PpXenB	EtOH	25	25	0.93	0.01
PpXenB	EtOH	30	25	0.51	0.07
PpXenB	EtOH	35	25	0.24	0.02
PpXenB	EtOH	40	25	0.1	0.06
PpXenB	EtOH	45	25	0	0.05
PpXenB	EtOH	no enzyme	25	0.04	0.01
PpXenB	EtOH	no substrate	25	0	0.05
PpXenB	EtOH	0	30	1.06	0.25
PpXenB	EtOH	5	30	0.82	0.14
PpXenB	EtOH	10	30	1.1	0.14
PpXenB	EtOH	15	30	1.21	0.16
PpXenB	EtOH	20	30	1.06	0.1
PpXenB	EtOH	25	30	0.77	0.03
PpXenB	EtOH	30	30	0.41	0.04
PpXenB	EtOH	35	30	0.11	0.03
PpXenB	EtOH	40	30	0.06	0.05
PpXenB	EtOH	45	30	0.01	0.04
PpXenB	EtOH	no enzyme	30	0.04	0.01
PpXenB	EtOH	no substrate	30	0	0.05
PpXenB	EtOH	0	35	0.76	0.11
PpXenB	EtOH	5	35	0.69	0.03
PpXenB	EtOH	10	35	0.97	0.05
PpXenB	EtOH	15	35	0.97	0.11
PpXenB	EtOH	20	35	0.52	0.11
PpXenB	EtOH	25	35	0.12	0.05
PpXenB	EtOH	30	35	0.03	0.01
PpXenB	EtOH	35	35	0.02	0.01
PpXenB	EtOH	40	35	0.01	0.01
PpXenB	EtOH	45	35	0.01	0.05
PpXenB	EtOH	no enzyme	35	0.06	0
PpXenB	EtOH	no substrate	35	0.02	0.06
PpXenB	EtOH	0	40	0.24	0.1
PpXenB	EtOH	5	40	0.34	0.04
PpXenB	EtOH	10	40	0.33	0.12
PpXenB	EtOH	15	40	0.13	0.07
PpXenB	EtOH	20	40	0.02	0.01
PpXenB	EtOH	25	40	0.04	0.02
PpXenB	EtOH	30	40	0.04	0.03
PpXenB	EtOH	35	40	0.02	0
PpXenB	EtOH	40	40	0.02	0.02
PpXenB	EtOH	45	40	0.01	0.01
PpXenB	EtOH	no enzyme	40	0.06	0.04
PpXenB	EtOH	no substrate	40	0	0.05
PpXenB	EtOH	0	45	0.16	0.09
PpXenB	EtOH	5	45	0.16	0.04
PpXenB	EtOH	10	45	0.13	0.04
PpXenB	EtOH	15	45	0.08	0.03
PpXenB	EtOH	20	45	0.04	0.02
PpXenB	EtOH	25	45	0.04	0.02
PpXenB	EtOH	30	45	0.04	0.04
PpXenB	EtOH	35	45	0.03	0.01
PpXenB	EtOH	40	45	0.03	0.01
PpXenB	EtOH	45	45	0.03	0.02
PpXenB	EtOH	no enzyme	45	0.11	0
PpXenB	EtOH	no substrate	45	0	0.02
PpXenB	MeOH	0	25	1	0.23
PpXenB	MeOH	5	25	0.75	0.04
PpXenB	MeOH	10	25	0.75	0.07
PpXenB	MeOH	15	25	0.96	0.04
PpXenB	MeOH	20	25	0.96	0.03
PpXenB	MeOH	25	25	0.84	0.03
PpXenB	MeOH	30	25	0.49	0.03
PpXenB	MeOH	35	25	0.18	0.02
PpXenB	MeOH	40	25	0.05	0.02
PpXenB	MeOH	45	25	0.01	0.02
PpXenB	MeOH	no enzyme	25	0.02	0
PpXenB	MeOH	no substrate	25	0	0.06
PpXenB	MeOH	0	30	1.16	0.21
PpXenB	MeOH	5	30	0.94	0.15
PpXenB	MeOH	10	30	0.87	0.09
PpXenB	MeOH	15	30	0.95	0.09
PpXenB	MeOH	20	30	0.99	0.04
PpXenB	MeOH	25	30	0.77	0.05
PpXenB	MeOH	30	30	0.41	0.01
PpXenB	MeOH	35	30	0.09	0.01
PpXenB	MeOH	40	30	0.02	0.01
PpXenB	MeOH	45	30	0.04	0.02
PpXenB	MeOH	no enzyme	30	0.04	0.01
PpXenB	MeOH	no substrate	30	0	0.04
PpXenB	MeOH	0	35	0.48	0.33
PpXenB	MeOH	5	35	0.4	0.14
PpXenB	MeOH	10	35	0.54	0.09
PpXenB	MeOH	15	35	0.77	0.04
PpXenB	MeOH	20	35	0.54	0.07
PpXenB	MeOH	25	35	0.24	0.1
PpXenB	MeOH	30	35	0.05	0.02
PpXenB	MeOH	35	35	0.03	0.02
PpXenB	MeOH	40	35	0	0.04
PpXenB	MeOH	45	35	0.03	0.03
PpXenB	MeOH	no enzyme	35	0.05	0
PpXenB	MeOH	no substrate	35	0	0.04
PpXenB	MeOH	0	40	0.18	0.1
PpXenB	MeOH	5	40	0.29	0.07
PpXenB	MeOH	10	40	0.3	0.2
PpXenB	MeOH	15	40	0.19	0.08
PpXenB	MeOH	20	40	0.09	0
PpXenB	MeOH	25	40	0.04	0.03
PpXenB	MeOH	30	40	0.04	0.04
PpXenB	MeOH	35	40	0.02	0.02
PpXenB	MeOH	40	40	0.02	0.01
PpXenB	MeOH	45	40	0	0.02
PpXenB	MeOH	no enzyme	40	0.06	0
PpXenB	MeOH	no substrate	40	0	0.04
PpXenB	MeOH	0	45	0.21	0.03
PpXenB	MeOH	5	45	0.14	0.01
PpXenB	MeOH	10	45	0.13	0
PpXenB	MeOH	15	45	0.08	0.02
PpXenB	MeOH	20	45	0.05	0.01
PpXenB	MeOH	25	45	0.04	0.01
PpXenB	MeOH	30	45	0.02	0.03
PpXenB	MeOH	35	45	0.01	0
PpXenB	MeOH	40	45	0.04	0.01
PpXenB	MeOH	45	45	0	0.01
PpXenB	MeOH	no enzyme	45	0.12	0.01
PpXenB	MeOH	no substrate	45	0	0.07
TsOYE	EtOH	0	25	1.2	0.03
TsOYE	EtOH	5	25	1.26	0.08
TsOYE	EtOH	10	25	1.38	0.08
TsOYE	EtOH	15	25	1.55	0.05
TsOYE	EtOH	20	25	1.45	0.01
TsOYE	EtOH	25	25	1.57	0.01
TsOYE	EtOH	30	25	1.28	0.05
TsOYE	EtOH	35	25	1.21	0.05
TsOYE	EtOH	40	25	0.75	0.04
TsOYE	EtOH	45	25	0.61	0.04
TsOYE	EtOH	no enzyme	25	0.05	0.02
TsOYE	EtOH	no substrate	25	0.12	0
TsOYE	EtOH	0	30	1.18	0.34
TsOYE	EtOH	5	30	1.48	0.04
TsOYE	EtOH	10	30	1.51	0.01
TsOYE	EtOH	15	30	1.57	0.03
TsOYE	EtOH	20	30	1.53	0.04
TsOYE	EtOH	25	30	1.41	0.08
TsOYE	EtOH	30	30	1.29	0.02
TsOYE	EtOH	35	30	1.13	0.04
TsOYE	EtOH	40	30	0.88	0.09
TsOYE	EtOH	45	30	0.5	0.07
TsOYE	EtOH	no enzyme	30	0.05	0
TsOYE	EtOH	no substrate	30	0.12	0.02
TsOYE	EtOH	0	35	1.58	0.13
TsOYE	EtOH	5	35	1.59	0.06
TsOYE	EtOH	10	35	1.67	0.06
TsOYE	EtOH	15	35	1.48	0.12
TsOYE	EtOH	20	35	1.49	0.12
TsOYE	EtOH	25	35	1.45	0.07
TsOYE	EtOH	30	35	1.29	0.03
TsOYE	EtOH	35	35	0.94	0.06
TsOYE	EtOH	40	35	0.43	0.04
TsOYE	EtOH	45	35	0.3	0.04
TsOYE	EtOH	no enzyme	35	0.07	0.02
TsOYE	EtOH	no substrate	35	0.25	0.06
TsOYE	EtOH	0	40	1.51	0.08
TsOYE	EtOH	5	40	1.7	0.06
TsOYE	EtOH	10	40	1.63	0.15
TsOYE	EtOH	15	40	1.73	0.09
TsOYE	EtOH	20	40	1.58	0.05
TsOYE	EtOH	25	40	1.48	0.03
TsOYE	EtOH	30	40	1.1	0.08
TsOYE	EtOH	35	40	0.69	0.07
TsOYE	EtOH	40	40	0.3	0.05
TsOYE	EtOH	45	40	0.17	0.04
TsOYE	EtOH	no enzyme	40	0.11	0.03
TsOYE	EtOH	no substrate	40	0.26	0.03
TsOYE	EtOH	0	45	1.41	0.11
TsOYE	EtOH	5	45	1.55	0.09
TsOYE	EtOH	10	45	1.73	0.05
TsOYE	EtOH	15	45	1.77	0.12
TsOYE	EtOH	20	45	1.6	0.04
TsOYE	EtOH	25	45	1.4	0.04
TsOYE	EtOH	30	45	1.02	0.09
TsOYE	EtOH	35	45	0.4	0.07
TsOYE	EtOH	40	45	0.16	0.05
TsOYE	EtOH	45	45	0.08	0.03
TsOYE	EtOH	no enzyme	45	0.07	0.01
TsOYE	EtOH	no substrate	45	0.31	0.02
TsOYE	MeOH	0	25	1.22	0.09
TsOYE	MeOH	5	25	1.14	0.07
TsOYE	MeOH	10	25	1.12	0.03
TsOYE	MeOH	15	25	1.09	0.06
TsOYE	MeOH	20	25	1.1	0.02
TsOYE	MeOH	25	25	0.99	0.02
TsOYE	MeOH	30	25	0.82	0.04
TsOYE	MeOH	35	25	0.75	0.05
TsOYE	MeOH	40	25	0.58	0.03
TsOYE	MeOH	45	25	0.47	0.02
TsOYE	MeOH	no enzyme	25	0.05	0.01
TsOYE	MeOH	no substrate	25	0.13	0.02
TsOYE	MeOH	0	30	1.47	0.11
TsOYE	MeOH	5	30	1.39	0.02
TsOYE	MeOH	10	30	1.33	0.07
TsOYE	MeOH	15	30	1.34	0.11
TsOYE	MeOH	20	30	1.26	0.03
TsOYE	MeOH	25	30	1.12	0.06
TsOYE	MeOH	30	30	0.94	0.08
TsOYE	MeOH	35	30	0.79	0.03
TsOYE	MeOH	40	30	0.62	0.01
TsOYE	MeOH	45	30	0.41	0.03
TsOYE	MeOH	no enzyme	30	0.05	0.01
TsOYE	MeOH	no substrate	30	0.18	0.06
TsOYE	MeOH	0	35	1.48	0.05
TsOYE	MeOH	5	35	1.53	0.01
TsOYE	MeOH	10	35	1.44	0.09
TsOYE	MeOH	15	35	1.4	0.06
TsOYE	MeOH	20	35	1.37	0.07
TsOYE	MeOH	25	35	1.22	0.02
TsOYE	MeOH	30	35	1.04	0.02
TsOYE	MeOH	35	35	0.89	0.06
TsOYE	MeOH	40	35	0.62	0.04
TsOYE	MeOH	45	35	0.48	0.02
TsOYE	MeOH	no enzyme	35	0.06	0.01
TsOYE	MeOH	no substrate	35	0.27	0.03
TsOYE	MeOH	0	40	1.49	0.1
TsOYE	MeOH	5	40	1.61	0.12
TsOYE	MeOH	10	40	1.53	0.08
TsOYE	MeOH	15	40	1.46	0.1
TsOYE	MeOH	20	40	1.36	0.03
TsOYE	MeOH	25	40	1.26	0.03
TsOYE	MeOH	30	40	1.09	0.06
TsOYE	MeOH	35	40	0.93	0.02
TsOYE	MeOH	40	40	0.63	0.03
TsOYE	MeOH	45	40	0.37	0.08
TsOYE	MeOH	no enzyme	40	0.11	0.03
TsOYE	MeOH	no substrate	40	0.27	0.03
TsOYE	MeOH	0	45	1.27	0.26
TsOYE	MeOH	5	45	1.59	0.13
TsOYE	MeOH	10	45	1.49	0.02
TsOYE	MeOH	15	45	1.52	0.04
TsOYE	MeOH	20	45	1.57	0.13
TsOYE	MeOH	25	45	1.36	0.07
TsOYE	MeOH	30	45	1.2	0.06
TsOYE	MeOH	35	45	0.95	0.03
TsOYE	MeOH	40	45	0.67	0.04
TsOYE	MeOH	45	45	0.32	0
TsOYE	MeOH	no enzyme	45	0.08	0.02
TsOYE	MeOH	no substrate	45	0.34	0.07
YqiG	EtOH	0	25	0.8	0.08
YqiG	EtOH	5	25	0.77	0.03
YqiG	EtOH	10	25	0.95	0.13
YqiG	EtOH	15	25	0.96	0.05
YqiG	EtOH	20	25	0.99	0.04
YqiG	EtOH	25	25	0.88	0.02
YqiG	EtOH	30	25	0.63	0.02
YqiG	EtOH	35	25	0.45	0.03
YqiG	EtOH	40	25	0.23	0.04
YqiG	EtOH	45	25	0.11	0.02
YqiG	EtOH	no enzyme	25	0	0.03
YqiG	EtOH	no substrate	25	0	0.11
YqiG	EtOH	0	30	0.56	0.02
YqiG	EtOH	5	30	0.66	0.07
YqiG	EtOH	10	30	0.67	0.02
YqiG	EtOH	15	30	0.85	0.11
YqiG	EtOH	20	30	0.75	0.02
YqiG	EtOH	25	30	0.63	0.08
YqiG	EtOH	30	30	0.44	0.03
YqiG	EtOH	35	30	0.25	0.05
YqiG	EtOH	40	30	0.1	0.01
YqiG	EtOH	45	30	0.06	0.01
YqiG	EtOH	no enzyme	30	0	0.03
YqiG	EtOH	no substrate	30	0.01	0.05
YqiG	EtOH	0	35	0.24	0.07
YqiG	EtOH	5	35	0.27	0
YqiG	EtOH	10	35	0.28	0.02
YqiG	EtOH	15	35	0.21	0.04
YqiG	EtOH	20	35	0.17	0.03
YqiG	EtOH	25	35	0.08	0.02
YqiG	EtOH	30	35	0.04	0
YqiG	EtOH	35	35	0.02	0.01
YqiG	EtOH	40	35	0.04	0.01
YqiG	EtOH	45	35	0	0.01
YqiG	EtOH	no enzyme	35	0.03	0
YqiG	EtOH	no substrate	35	0.01	0.02
YqiG	EtOH	0	40	0.15	0.13
YqiG	EtOH	5	40	0.05	0.02
YqiG	EtOH	10	40	0.04	0.05
YqiG	EtOH	15	40	0.03	0.01
YqiG	EtOH	20	40	0.03	0.01
YqiG	EtOH	25	40	0.03	0.02
YqiG	EtOH	30	40	0.04	0.02
YqiG	EtOH	35	40	0.04	0.01
YqiG	EtOH	40	40	0.02	0.05
YqiG	EtOH	45	40	0.04	0.03
YqiG	EtOH	no enzyme	40	0	0
YqiG	EtOH	no substrate	40	0	0.03
YqiG	MeOH	0	25	0.66	0.01
YqiG	MeOH	5	25	0.61	0.02
YqiG	MeOH	10	25	0.69	0.06
YqiG	MeOH	15	25	0.65	0
YqiG	MeOH	20	25	0.66	0.05
YqiG	MeOH	25	25	0.6	0.01
YqiG	MeOH	30	25	0.55	0.05
YqiG	MeOH	35	25	0.44	0.01
YqiG	MeOH	40	25	0.2	0.01
YqiG	MeOH	45	25	0.04	0
YqiG	MeOH	no enzyme	25	0	0.01
YqiG	MeOH	no substrate	25	0	0.07
YqiG	MeOH	0	30	0.51	0.07
YqiG	MeOH	5	30	0.42	0.05
YqiG	MeOH	10	30	0.41	0.03
YqiG	MeOH	15	30	0.43	0.06
YqiG	MeOH	20	30	0.4	0.03
YqiG	MeOH	25	30	0.4	0.02
YqiG	MeOH	30	30	0.28	0.06
YqiG	MeOH	35	30	0.21	0.01
YqiG	MeOH	40	30	0.11	0.03
YqiG	MeOH	45	30	0.04	0.01
YqiG	MeOH	no enzyme	30	0	0.03
YqiG	MeOH	no substrate	30	0	0.02
YqiG	MeOH	0	35	0.25	0.04
YqiG	MeOH	5	35	0.2	0.09
YqiG	MeOH	10	35	0.14	0.08
YqiG	MeOH	15	35	0.1	0.07
YqiG	MeOH	20	35	0.1	0.02
YqiG	MeOH	25	35	0.05	0
YqiG	MeOH	30	35	0.04	0.01
YqiG	MeOH	35	35	0.02	0.01
YqiG	MeOH	40	35	0.07	0.03
YqiG	MeOH	45	35	0.04	0.02
YqiG	MeOH	no enzyme	35	0	0.01
YqiG	MeOH	no substrate	35	0	0.06
YqiG	MeOH	0	40	0.12	0.12
YqiG	MeOH	5	40	0.09	0.03
YqiG	MeOH	10	40	0.04	0.01
YqiG	MeOH	15	40	0.02	0.01
YqiG	MeOH	20	40	0.03	0.01
YqiG	MeOH	25	40	0.02	0.01
YqiG	MeOH	30	40	0.03	0.02
YqiG	MeOH	35	40	0.02	0.02
YqiG	MeOH	40	40	0.03	0.01
YqiG	MeOH	45	40	0.05	0.03
YqiG	MeOH	no enzyme	40	0.01	0.02
YqiG	MeOH	no substrate	40	0	0.02
